# Supplementary material for: Integrated Analysis of DNA Methylome and Transcriptome Reveals Regulatory Mechanism in the Longissimus Dorsi of Duroc Pigs
Source: Cells. 2025 May 27;14(11):786. doi: 10.3390/cells14110786 (PMC12153604; doi:10.3390/cells14110786)
Supplement: Supplementary file 1 [file cells-14-00786-s001.zip]

Archive with 6 entries (6 files):
- cells-3603463-supplementary.pdf
- Supplementary Table S1.xls
- Supplementary Table S2.xls
- Supplementary Table S3.xls
- Supplementary Table S4.xls
- Supplementary Table S5.xls
