# Supplementary material for: Integrated Analysis of DNA Methylome and Transcriptome Reveals Regulatory Mechanism in the Longissimus Dorsi of Duroc Pigs
Source: Cells. 2025 May 27;14(11):786. doi: 10.3390/cells14110786 (PMC12153604; doi:10.3390/cells14110786)
Supplement: Supplementary file 1 [file cells-14-00786-s001.zip › Supplementary Table S1.xls]

## Sheet: Primer information used in the 
Supplementary Table S1. Primer information used in the study
Gene	Primer sequence	Purpose
Lpar1-F	AATGGAACACAGTGAGCAAG	qPCR
Lpar1-R	TAAATAGGGAAATGGAAGCG	qPCR
Sp1-F	AGGATGCGGCAAAGTA	qPCR
Sp1-R	GTCCGAACGTGTAAAGC	qPCR
Myod-F	TCCGCTACATCGAAGGTCTG	qPCR
Myod-R	GTCCAGGTGCGTAGAAGGC	qPCR
Myog-F	GAGACATCCCCCTATTTCTACCA	qPCR
Myog-R	GCTCAGTCCGCTCATAGCC	qPCR
Mef2c-F	AAGCCTCAGCATCAAGTCAGAACC	qPCR
Mef2c-R	GCGTGGTGTGTTGTGGGTATCTC	qPCR
MHC-F	CTCTTCCCGCTTTGGTAAGTT	qPCR
MHC-R	CAGGAGCATTTCGATTAGATCCG	qPCR
Ki67-F	TGCCCGACCCTACAAAATG	qPCR
Ki67-R	GAGCCTGTATCACTCATCTGC	qPCR
PCNA-F	GGGTGAAGTTTTCTGCAAGTG	qPCR
PCNA-R	GTACCTCAGAGCAAACGTTAGG	qPCR
β-actin-F	GATGACGATATTGCTGCGCTCG	qPCR
β-actin-R	AGCTCGTTGTAGAAGGTGTGG	qPCR
si-LPAR1	GGAACUGCAUCUGUGAUAUTT AUAUCACAGAUGCAGUUCCTT	siRNA
si-SP1	GGGCAACAUUAUUGCUGCUTT AGCAGCAAUAAUGUUGCCCTT	siRNA
SP1 oligonucleotide-F	ATTCGATCGGGGCGGGGCGAGC	EMSA
SP1 oligonucleotide-R	TAAGCTAGCCCCGCCCCGCTCG	EMSA

## Sheet: The sequence of the LPAR1 promo
The sequence of the LPAR1 promoter
gene	promoter sequence
LPAR1	tttttttttttaaacaaaggggttttgatagattgtttgaaaaaggaaagagcttcagatagtaattgaccagcagccagggtttcgccctgagcatcctgtgaaaaccgcaagaagaactcagtcggggttctaagcagtcactagcgggacatggtcaagttctcttcgaagaatacctcttgagaagcctgagaagtttccatctcttccaagaagtcttcccctccccgcccgctgctgctcgcaaggacctcgcttttacgcaaagcccaaggtcacccagttaccagctcagccctccctcgccgccgttctgcgtttctttcttgcatgtactcgtttcactcctgccaacttctctgccatactgctgtcatggtcccccacgtgcccttt…
