# Supplementary material for: Integrated Analysis of DNA Methylome and Transcriptome Reveals Regulatory Mechanism in the Longissimus Dorsi of Duroc Pigs
Source: Cells. 2025 May 27;14(11):786. doi: 10.3390/cells14110786 (PMC12153604; doi:10.3390/cells14110786)
Supplement: Supplementary file 1 [file cells-14-00786-s001.zip › Supplementary Table S2.xls]

## Sheet: L-vs-H.CG-All.Level2
GO enrichment analysis of DMGs and DEGs in H VS L groups(All)
GO ID (level1)	GO Term (level1)	GO ID (level2)	GO Term (level2)	number_of_L-vs-H.CG-All (All)	Genes_of_L-vs-H.CG-All
GO:0008150	Biological Process	GO:0048518	positive regulation of biological process	114	ENSSSCG00000000029(SCUBE1),ENSSSCG00000000660(A2M),ENSSSCG00000000706(LTBR),ENSSSCG00000001660(PTK7),ENSSSCG00000001787(IL16),ENSSSCG00000003107(ARHGAP35),ENSSSCG00000003558(RPS6KA1),ENSSSCG00000003586(EPB41),ENSSSCG00000003630(AGO1),ENSSSCG00000003731(GAREM1),ENSSSCG00000003761(ADGRL2),ENSSSCG00000004029(QKI),ENSSSCG00000004065(TIAM2),ENSSSCG00000004070(SCAF8),ENSSSCG00000004607(PYGO1),ENSSSCG00…
GO:0008150	Biological Process	GO:0032502	developmental process	102	ENSSSCG00000000146(MYH11),ENSSSCG00000000706(LTBR),ENSSSCG00000001068(CAP2),ENSSSCG00000001092(TDP2),ENSSSCG00000001660(PTK7),ENSSSCG00000002429(FOXN3),ENSSSCG00000002494(CLMN),ENSSSCG00000002689(CMIP),ENSSSCG00000003107(ARHGAP35),ENSSSCG00000003586(EPB41),ENSSSCG00000003630(AGO1),ENSSSCG00000003761(ADGRL2),ENSSSCG00000004029(QKI),ENSSSCG00000004607(PYGO1),ENSSSCG00000005021(SAV1),ENSSSCG00000005…
GO:0008150	Biological Process	GO:0071840	cellular component organization or biogenesis	106	ENSSSCG00000000146(MYH11),ENSSSCG00000001068(CAP2),ENSSSCG00000001641(UBR2),ENSSSCG00000001660(PTK7),ENSSSCG00000002368(LTBP2),ENSSSCG00000002444(FBLN5),ENSSSCG00000002451(RIN3),ENSSSCG00000002494(CLMN),ENSSSCG00000002715(RFWD3),ENSSSCG00000002781(KCTD19),ENSSSCG00000003107(ARHGAP35),ENSSSCG00000003586(EPB41),ENSSSCG00000003630(AGO1),ENSSSCG00000003761(ADGRL2),ENSSSCG00000004070(SCAF8),ENSSSCG000…
GO:0008150	Biological Process	GO:0044699	single-organism process	225	ENSSSCG00000000029(SCUBE1),ENSSSCG00000000146(MYH11),ENSSSCG00000000536(ERGIC2),ENSSSCG00000000660(A2M),ENSSSCG00000000706(LTBR),ENSSSCG00000001068(CAP2),ENSSSCG00000001076(RNF144B),ENSSSCG00000001092(TDP2),ENSSSCG00000001487(KLHL31),ENSSSCG00000001641(UBR2),ENSSSCG00000001660(PTK7),ENSSSCG00000001716(RCAN2),ENSSSCG00000001787(IL16),ENSSSCG00000002368(LTBP2),ENSSSCG00000002429(FOXN3),ENSSSCG00000…
GO:0008150	Biological Process	GO:0048519	negative regulation of biological process	83	ENSSSCG00000000660(A2M),ENSSSCG00000001065(ATXN1),ENSSSCG00000001076(RNF144B),ENSSSCG00000001487(KLHL31),ENSSSCG00000001641(UBR2),ENSSSCG00000002429(FOXN3),ENSSSCG00000002451(RIN3),ENSSSCG00000002494(CLMN),ENSSSCG00000002544(PPP1R13B),ENSSSCG00000002715(RFWD3),ENSSSCG00000003107(ARHGAP35),ENSSSCG00000003558(RPS6KA1),ENSSSCG00000003630(AGO1),ENSSSCG00000004070(SCAF8),ENSSSCG00000005021(SAV1),ENSSS…
GO:0008150	Biological Process	GO:0032501	multicellular organismal process	104	ENSSSCG00000000146(MYH11),ENSSSCG00000000706(LTBR),ENSSSCG00000001092(TDP2),ENSSSCG00000001641(UBR2),ENSSSCG00000001660(PTK7),ENSSSCG00000002429(FOXN3),ENSSSCG00000002494(CLMN),ENSSSCG00000002689(CMIP),ENSSSCG00000003107(ARHGAP35),ENSSSCG00000003630(AGO1),ENSSSCG00000003761(ADGRL2),ENSSSCG00000004029(QKI),ENSSSCG00000004607(PYGO1),ENSSSCG00000005021(SAV1),ENSSSCG00000005190(NFIB),ENSSSCG000000054…
GO:0008150	Biological Process	GO:0050789	regulation of biological process	181	ENSSSCG00000000029(SCUBE1),ENSSSCG00000000660(A2M),ENSSSCG00000000706(LTBR),ENSSSCG00000001065(ATXN1),ENSSSCG00000001076(RNF144B),ENSSSCG00000001487(KLHL31),ENSSSCG00000001641(UBR2),ENSSSCG00000001660(PTK7),ENSSSCG00000001716(RCAN2),ENSSSCG00000001787(IL16),ENSSSCG00000002429(FOXN3),ENSSSCG00000002451(RIN3),ENSSSCG00000002494(CLMN),ENSSSCG00000002544(PPP1R13B),ENSSSCG00000002715(RFWD3),ENSSSCG000…
GO:0008150	Biological Process	GO:0065007	biological regulation	187	ENSSSCG00000000029(SCUBE1),ENSSSCG00000000660(A2M),ENSSSCG00000000706(LTBR),ENSSSCG00000001065(ATXN1),ENSSSCG00000001076(RNF144B),ENSSSCG00000001487(KLHL31),ENSSSCG00000001641(UBR2),ENSSSCG00000001660(PTK7),ENSSSCG00000001716(RCAN2),ENSSSCG00000001787(IL16),ENSSSCG00000002429(FOXN3),ENSSSCG00000002451(RIN3),ENSSSCG00000002494(CLMN),ENSSSCG00000002544(PPP1R13B),ENSSSCG00000002715(RFWD3),ENSSSCG000…
GO:0008150	Biological Process	GO:0040011	locomotion	34	ENSSSCG00000001660(PTK7),ENSSSCG00000001787(IL16),ENSSSCG00000002451(RIN3),ENSSSCG00000003107(ARHGAP35),ENSSSCG00000005190(NFIB),ENSSSCG00000005446(EPB41L4B),ENSSSCG00000006927(PKN2),ENSSSCG00000007797(ITGAL),ENSSSCG00000007944(-),ENSSSCG00000008578(ADCY3),ENSSSCG00000008803(ATP8A1),ENSSSCG00000009412(LCP1),ENSSSCG00000010360(BMPR1A),ENSSSCG00000010429(PRKG1),ENSSSCG00000014149(MEF2C),ENSSSCG0000…
GO:0008150	Biological Process	GO:0008152	metabolic process	169	ENSSSCG00000000660(A2M),ENSSSCG00000000706(LTBR),ENSSSCG00000001065(ATXN1),ENSSSCG00000001076(RNF144B),ENSSSCG00000001080(CDKAL1),ENSSSCG00000001092(TDP2),ENSSSCG00000001487(KLHL31),ENSSSCG00000001641(UBR2),ENSSSCG00000001660(PTK7),ENSSSCG00000002425(PTPN21),ENSSSCG00000002429(FOXN3),ENSSSCG00000002451(RIN3),ENSSSCG00000002715(RFWD3),ENSSSCG00000003558(RPS6KA1),ENSSSCG00000003630(AGO1),ENSSSCG000…
GO:0008150	Biological Process	GO:0022610	biological adhesion	26	ENSSSCG00000001660(PTK7),ENSSSCG00000005446(EPB41L4B),ENSSSCG00000005494(TNC),ENSSSCG00000007754(ITGAM),ENSSSCG00000007797(ITGAL),ENSSSCG00000009197(GRID2),ENSSSCG00000009412(LCP1),ENSSSCG00000010429(PRKG1),ENSSSCG00000012253(CASK),ENSSSCG00000012656(ELF4),ENSSSCG00000014339(CTNNA1),ENSSSCG00000015013(RDX),ENSSSCG00000015125(NECTIN1),ENSSSCG00000017008(DOCK2),ENSSSCG00000022478(STK10),ENSSSCG0000…
GO:0008150	Biological Process	GO:0050896	response to stimulus	136	ENSSSCG00000000029(SCUBE1),ENSSSCG00000000660(A2M),ENSSSCG00000000706(LTBR),ENSSSCG00000001092(TDP2),ENSSSCG00000001487(KLHL31),ENSSSCG00000001641(UBR2),ENSSSCG00000001660(PTK7),ENSSSCG00000001716(RCAN2),ENSSSCG00000001787(IL16),ENSSSCG00000002429(FOXN3),ENSSSCG00000002451(RIN3),ENSSSCG00000002544(PPP1R13B),ENSSSCG00000002715(RFWD3),ENSSSCG00000003107(ARHGAP35),ENSSSCG00000003558(RPS6KA1),ENSSSCG…
GO:0008150	Biological Process	GO:0051179	localization	87	ENSSSCG00000000536(ERGIC2),ENSSSCG00000001065(ATXN1),ENSSSCG00000001660(PTK7),ENSSSCG00000001787(IL16),ENSSSCG00000002444(FBLN5),ENSSSCG00000002451(RIN3),ENSSSCG00000003107(ARHGAP35),ENSSSCG00000003586(EPB41),ENSSSCG00000004607(PYGO1),ENSSSCG00000004774(IVD),ENSSSCG00000005446(EPB41L4B),ENSSSCG00000006911(TGFBR3),ENSSSCG00000006927(PKN2),ENSSSCG00000006979(MSR1),ENSSSCG00000007565(TTYH3),ENSSSCG0…
GO:0008150	Biological Process	GO:0009987	cellular process	237	ENSSSCG00000000029(SCUBE1),ENSSSCG00000000146(MYH11),ENSSSCG00000000660(A2M),ENSSSCG00000000706(LTBR),ENSSSCG00000001065(ATXN1),ENSSSCG00000001068(CAP2),ENSSSCG00000001076(RNF144B),ENSSSCG00000001080(CDKAL1),ENSSSCG00000001092(TDP2),ENSSSCG00000001487(KLHL31),ENSSSCG00000001641(UBR2),ENSSSCG00000001660(PTK7),ENSSSCG00000001716(RCAN2),ENSSSCG00000001787(IL16),ENSSSCG00000002368(LTBP2),ENSSSCG00000…
GO:0008150	Biological Process	GO:0002376	immune system process	33	ENSSSCG00000000660(A2M),ENSSSCG00000000706(LTBR),ENSSSCG00000001787(IL16),ENSSSCG00000002451(RIN3),ENSSSCG00000004607(PYGO1),ENSSSCG00000006331(PBX1),ENSSSCG00000006911(TGFBR3),ENSSSCG00000007754(ITGAM),ENSSSCG00000007797(ITGAL),ENSSSCG00000009412(LCP1),ENSSSCG00000009551(ARHGEF7),ENSSSCG00000010360(BMPR1A),ENSSSCG00000010509(PIK3AP1),ENSSSCG00000012163(RPS6KA3),ENSSSCG00000012656(ELF4),ENSSSCG00…
GO:0008150	Biological Process	GO:0001906	cell killing	3	ENSSSCG00000013576(STXBP2),ENSSSCG00000014924(CTSC),ENSSSCG00000025537(PTPN6)
GO:0008150	Biological Process	GO:0023052	signaling	96	ENSSSCG00000000029(SCUBE1),ENSSSCG00000000706(LTBR),ENSSSCG00000001487(KLHL31),ENSSSCG00000001641(UBR2),ENSSSCG00000001660(PTK7),ENSSSCG00000001716(RCAN2),ENSSSCG00000002451(RIN3),ENSSSCG00000002544(PPP1R13B),ENSSSCG00000003107(ARHGAP35),ENSSSCG00000003558(RPS6KA1),ENSSSCG00000003731(GAREM1),ENSSSCG00000003761(ADGRL2),ENSSSCG00000004053(TAGAP),ENSSSCG00000004065(TIAM2),ENSSSCG00000004607(PYGO1),E…
GO:0008150	Biological Process	GO:0040007	growth	11	ENSSSCG00000001660(PTK7),ENSSSCG00000005021(SAV1),ENSSSCG00000010360(BMPR1A),ENSSSCG00000013402(USP47),ENSSSCG00000013405(EIF4G2),ENSSSCG00000017012(SLIT3),ENSSSCG00000017311(MAPT),ENSSSCG00000025912(URI1),ENSSSCG00000028475(KPNA1),ENSSSCG00000030130(DPYSL2),ENSSSCG00000033919(DCLK1)
GO:0008150	Biological Process	GO:0099531	presynaptic process involved in synaptic transmission	2	ENSSSCG00000012253(CASK),ENSSSCG00000033674(PRKCB)
GO:0008150	Biological Process	GO:0022414	reproductive process	14	ENSSSCG00000001641(UBR2),ENSSSCG00000004029(QKI),ENSSSCG00000004607(PYGO1),ENSSSCG00000005494(TNC),ENSSSCG00000008578(ADCY3),ENSSSCG00000010172(-),ENSSSCG00000010360(BMPR1A),ENSSSCG00000016192(PLCD4),ENSSSCG00000017012(SLIT3),ENSSSCG00000017645(TEX14),ENSSSCG00000024152(ETV6),ENSSSCG00000028536(LHFPL2),ENSSSCG00000029805(RHOBTB3),ENSSSCG00000035505(YTHDC1)
GO:0008150	Biological Process	GO:0000003	reproduction	14	ENSSSCG00000001641(UBR2),ENSSSCG00000004029(QKI),ENSSSCG00000004607(PYGO1),ENSSSCG00000005494(TNC),ENSSSCG00000008578(ADCY3),ENSSSCG00000010172(-),ENSSSCG00000010360(BMPR1A),ENSSSCG00000016192(PLCD4),ENSSSCG00000017012(SLIT3),ENSSSCG00000017645(TEX14),ENSSSCG00000024152(ETV6),ENSSSCG00000028536(LHFPL2),ENSSSCG00000029805(RHOBTB3),ENSSSCG00000035505(YTHDC1)
GO:0008150	Biological Process	GO:0007610	behavior	9	ENSSSCG00000001787(IL16),ENSSSCG00000002451(RIN3),ENSSSCG00000006037(OXR1),ENSSSCG00000007574(SDK1),ENSSSCG00000008578(ADCY3),ENSSSCG00000008803(ATP8A1),ENSSSCG00000014113(HOMER1),ENSSSCG00000017311(MAPT),ENSSSCG00000034973(CXCL12)
GO:0008150	Biological Process	GO:0048511	rhythmic process	3	ENSSSCG00000007355(TOP1),ENSSSCG00000012663(ENOX2),ENSSSCG00000017012(SLIT3)
GO:0008150	Biological Process	GO:0051704	multi-organism process	20	ENSSSCG00000001641(UBR2),ENSSSCG00000003761(ADGRL2),ENSSSCG00000004029(QKI),ENSSSCG00000004607(PYGO1),ENSSSCG00000005190(NFIB),ENSSSCG00000006927(PKN2),ENSSSCG00000008578(ADCY3),ENSSSCG00000009742(ULK1),ENSSSCG00000010447(ACTA2),ENSSSCG00000012163(RPS6KA3),ENSSSCG00000015125(NECTIN1),ENSSSCG00000016192(PLCD4),ENSSSCG00000017169(SEC14L1),ENSSSCG00000024152(ETV6),ENSSSCG00000025912(URI1),ENSSSCG000…
GO:0003674	Molecular Function	GO:0005488	binding	227	ENSSSCG00000000029(SCUBE1),ENSSSCG00000000145(-),ENSSSCG00000000146(MYH11),ENSSSCG00000000660(A2M),ENSSSCG00000000706(LTBR),ENSSSCG00000001065(ATXN1),ENSSSCG00000001068(CAP2),ENSSSCG00000001080(CDKAL1),ENSSSCG00000001092(TDP2),ENSSSCG00000001487(KLHL31),ENSSSCG00000001641(UBR2),ENSSSCG00000001660(PTK7),ENSSSCG00000001716(RCAN2),ENSSSCG00000001787(IL16),ENSSSCG00000002368(LTBP2),ENSSSCG00000002429…
GO:0003674	Molecular Function	GO:0098772	molecular function regulator	33	ENSSSCG00000000660(A2M),ENSSSCG00000002451(RIN3),ENSSSCG00000003107(ARHGAP35),ENSSSCG00000003558(RPS6KA1),ENSSSCG00000004065(TIAM2),ENSSSCG00000008642(ASAP2),ENSSSCG00000009029(ARHGAP10),ENSSSCG00000009460(DIS3),ENSSSCG00000009551(ARHGEF7),ENSSSCG00000010429(PRKG1),ENSSSCG00000011129(ITIH5),ENSSSCG00000012163(RPS6KA3),ENSSSCG00000013876(MYO9B),ENSSSCG00000014207(APC),ENSSSCG00000014269(FNIP1),ENS…
GO:0003674	Molecular Function	GO:0003824	catalytic activity	102	ENSSSCG00000000145(-),ENSSSCG00000000146(MYH11),ENSSSCG00000001076(RNF144B),ENSSSCG00000001080(CDKAL1),ENSSSCG00000001092(TDP2),ENSSSCG00000001641(UBR2),ENSSSCG00000001660(PTK7),ENSSSCG00000002425(PTPN21),ENSSSCG00000002715(RFWD3),ENSSSCG00000002868(PEPD),ENSSSCG00000003107(ARHGAP35),ENSSSCG00000003401(KIF1B),ENSSSCG00000003558(RPS6KA1),ENSSSCG00000004033(AGPAT4),ENSSSCG00000004774(IVD),ENSSSCG00…
GO:0003674	Molecular Function	GO:0000988	transcription factor activity, protein binding	7	ENSSSCG00000008147(FHL2),ENSSSCG00000009761(NCOR2),ENSSSCG00000015846(RBPMS),ENSSSCG00000025912(URI1),ENSSSCG00000027415(WWOX),ENSSSCG00000033674(PRKCB),ENSSSCG00000039594(SSBP3)
GO:0003674	Molecular Function	GO:0045182	translation regulator activity	1	ENSSSCG00000010468(CPEB3)
GO:0003674	Molecular Function	GO:0001071	nucleic acid binding transcription factor activity	13	ENSSSCG00000002429(FOXN3),ENSSSCG00000005190(NFIB),ENSSSCG00000006331(PBX1),ENSSSCG00000012656(ELF4),ENSSSCG00000013399(TEAD1),ENSSSCG00000014149(MEF2C),ENSSSCG00000016520(CREB3L2),ENSSSCG00000016705(HOXA3),ENSSSCG00000022534(ZNF644),ENSSSCG00000023243(NFIA),ENSSSCG00000024152(ETV6),ENSSSCG00000025130(KLF12),ENSSSCG00000040798(-)
GO:0003674	Molecular Function	GO:0005198	structural molecule activity	6	ENSSSCG00000000146(MYH11),ENSSSCG00000003586(EPB41),ENSSSCG00000006174(JPH1),ENSSSCG00000007625(ARPC1B),ENSSSCG00000008170(-),ENSSSCG00000014339(CTNNA1)
GO:0003674	Molecular Function	GO:0005215	transporter activity	13	ENSSSCG00000007565(TTYH3),ENSSSCG00000008803(ATP8A1),ENSSSCG00000009197(GRID2),ENSSSCG00000017874(ATP2A3),ENSSSCG00000024841(SLC35A2),ENSSSCG00000026729(TMEM150C),ENSSSCG00000027898(ATP2B1),ENSSSCG00000028475(KPNA1),ENSSSCG00000031700(SLC2A9),ENSSSCG00000035230(PIEZO1),ENSSSCG00000035442(SLC36A1),ENSSSCG00000038417(LRRC8D),ENSSSCG00000039770(SLC6A9)
GO:0003674	Molecular Function	GO:0060089	molecular transducer activity	15	ENSSSCG00000003761(ADGRL2),ENSSSCG00000005457(LPAR1),ENSSSCG00000006911(TGFBR3),ENSSSCG00000006979(MSR1),ENSSSCG00000007797(ITGAL),ENSSSCG00000008980(SCARB2),ENSSSCG00000009197(GRID2),ENSSSCG00000009256(ANTXR2),ENSSSCG00000010360(BMPR1A),ENSSSCG00000011424(TEX264),ENSSSCG00000015094(CD3G),ENSSSCG00000015125(NECTIN1),ENSSSCG00000025537(PTPN6),ENSSSCG00000033608(LOXL2),ENSSSCG00000035051(ADORA2B)
GO:0003674	Molecular Function	GO:0004871	signal transducer activity	14	ENSSSCG00000003761(ADGRL2),ENSSSCG00000005457(LPAR1),ENSSSCG00000006911(TGFBR3),ENSSSCG00000007797(ITGAL),ENSSSCG00000008475(MAP4K3),ENSSSCG00000009197(GRID2),ENSSSCG00000009256(ANTXR2),ENSSSCG00000010360(BMPR1A),ENSSSCG00000011424(TEX264),ENSSSCG00000015094(CD3G),ENSSSCG00000015125(NECTIN1),ENSSSCG00000025537(PTPN6),ENSSSCG00000035051(ADORA2B),ENSSSCG00000039442(BMP2)
GO:0005575	Cellular Component	GO:0005623	cell	229	ENSSSCG00000000029(SCUBE1),ENSSSCG00000000145(-),ENSSSCG00000000146(MYH11),ENSSSCG00000000536(ERGIC2),ENSSSCG00000000706(LTBR),ENSSSCG00000001065(ATXN1),ENSSSCG00000001068(CAP2),ENSSSCG00000001076(RNF144B),ENSSSCG00000001080(CDKAL1),ENSSSCG00000001092(TDP2),ENSSSCG00000001487(KLHL31),ENSSSCG00000001641(UBR2),ENSSSCG00000001660(PTK7),ENSSSCG00000001773(TMED3),ENSSSCG00000002292(PLEKHH1),ENSSSCG000…
GO:0005575	Cellular Component	GO:0044464	cell part	229	ENSSSCG00000000029(SCUBE1),ENSSSCG00000000145(-),ENSSSCG00000000146(MYH11),ENSSSCG00000000536(ERGIC2),ENSSSCG00000000706(LTBR),ENSSSCG00000001065(ATXN1),ENSSSCG00000001068(CAP2),ENSSSCG00000001076(RNF144B),ENSSSCG00000001080(CDKAL1),ENSSSCG00000001092(TDP2),ENSSSCG00000001487(KLHL31),ENSSSCG00000001641(UBR2),ENSSSCG00000001660(PTK7),ENSSSCG00000001773(TMED3),ENSSSCG00000002292(PLEKHH1),ENSSSCG000…
GO:0005575	Cellular Component	GO:0043226	organelle	181	ENSSSCG00000000145(-),ENSSSCG00000000146(MYH11),ENSSSCG00000000536(ERGIC2),ENSSSCG00000000706(LTBR),ENSSSCG00000001065(ATXN1),ENSSSCG00000001068(CAP2),ENSSSCG00000001076(RNF144B),ENSSSCG00000001080(CDKAL1),ENSSSCG00000001092(TDP2),ENSSSCG00000001487(KLHL31),ENSSSCG00000001641(UBR2),ENSSSCG00000001773(TMED3),ENSSSCG00000002292(PLEKHH1),ENSSSCG00000002425(PTPN21),ENSSSCG00000002451(RIN3),ENSSSCG000…
GO:0005575	Cellular Component	GO:0031974	membrane-enclosed lumen	81	ENSSSCG00000000536(ERGIC2),ENSSSCG00000001065(ATXN1),ENSSSCG00000001092(TDP2),ENSSSCG00000002544(PPP1R13B),ENSSSCG00000002689(CMIP),ENSSSCG00000002715(RFWD3),ENSSSCG00000003558(RPS6KA1),ENSSSCG00000003586(EPB41),ENSSSCG00000003859(TUT4),ENSSSCG00000004070(SCAF8),ENSSSCG00000004774(IVD),ENSSSCG00000005190(NFIB),ENSSSCG00000006037(OXR1),ENSSSCG00000006174(JPH1),ENSSSCG00000006331(PBX1),ENSSSCG00000…
GO:0005575	Cellular Component	GO:0044422	organelle part	125	ENSSSCG00000000145(-),ENSSSCG00000000146(MYH11),ENSSSCG00000000536(ERGIC2),ENSSSCG00000001065(ATXN1),ENSSSCG00000001076(RNF144B),ENSSSCG00000001092(TDP2),ENSSSCG00000001641(UBR2),ENSSSCG00000002544(PPP1R13B),ENSSSCG00000002689(CMIP),ENSSSCG00000002715(RFWD3),ENSSSCG00000003107(ARHGAP35),ENSSSCG00000003558(RPS6KA1),ENSSSCG00000003586(EPB41),ENSSSCG00000003859(TUT4),ENSSSCG00000004033(AGPAT4),ENSSS…
GO:0005575	Cellular Component	GO:0030054	cell junction	19	ENSSSCG00000001660(PTK7),ENSSSCG00000003586(EPB41),ENSSSCG00000006800(CD53),ENSSSCG00000006927(PKN2),ENSSSCG00000009412(LCP1),ENSSSCG00000011729(-),ENSSSCG00000012253(CASK),ENSSSCG00000014207(APC),ENSSSCG00000014339(CTNNA1),ENSSSCG00000015013(RDX),ENSSSCG00000015125(NECTIN1),ENSSSCG00000015917(XIRP2),ENSSSCG00000023243(NFIA),ENSSSCG00000023907(AFAP1),ENSSSCG00000025537(PTPN6),ENSSSCG00000028108(A…
GO:0005575	Cellular Component	GO:0045202	synapse	17	ENSSSCG00000001068(CAP2),ENSSSCG00000004029(QKI),ENSSSCG00000009197(GRID2),ENSSSCG00000009551(ARHGEF7),ENSSSCG00000010172(-),ENSSSCG00000011521(PDZRN3),ENSSSCG00000012253(CASK),ENSSSCG00000014113(HOMER1),ENSSSCG00000015125(NECTIN1),ENSSSCG00000015645(-),ENSSSCG00000028148(DMD),ENSSSCG00000028475(KPNA1),ENSSSCG00000028759(ASAP1),ENSSSCG00000033581(RGS7BP),ENSSSCG00000033674(PRKCB),ENSSSCG000000339…
GO:0005575	Cellular Component	GO:0044456	synapse part	12	ENSSSCG00000001068(CAP2),ENSSSCG00000009197(GRID2),ENSSSCG00000009551(ARHGEF7),ENSSSCG00000010172(-),ENSSSCG00000014113(HOMER1),ENSSSCG00000015645(-),ENSSSCG00000028475(KPNA1),ENSSSCG00000028759(ASAP1),ENSSSCG00000033581(RGS7BP),ENSSSCG00000033674(PRKCB),ENSSSCG00000033919(DCLK1),ENSSSCG00000034795(SCAMP1)
GO:0005575	Cellular Component	GO:0044420	extracellular matrix component	5	ENSSSCG00000004980(THSD4),ENSSSCG00000005494(TNC),ENSSSCG00000011813(P3H2),ENSSSCG00000012253(CASK),ENSSSCG00000024048(MMRN2)
GO:0005575	Cellular Component	GO:0044421	extracellular region part	22	ENSSSCG00000000029(SCUBE1),ENSSSCG00000000660(A2M),ENSSSCG00000002444(FBLN5),ENSSSCG00000003586(EPB41),ENSSSCG00000004980(THSD4),ENSSSCG00000005494(TNC),ENSSSCG00000007754(ITGAM),ENSSSCG00000008633(PDIA6),ENSSSCG00000008948(ALB),ENSSSCG00000009097(ANXA5),ENSSSCG00000011813(P3H2),ENSSSCG00000012253(CASK),ENSSSCG00000012703(RBMX),ENSSSCG00000014362(HBEGF),ENSSSCG00000017012(SLIT3),ENSSSCG0000001764…
GO:0005575	Cellular Component	GO:0031012	extracellular matrix	6	ENSSSCG00000004980(THSD4),ENSSSCG00000005494(TNC),ENSSSCG00000011813(P3H2),ENSSSCG00000012253(CASK),ENSSSCG00000023522(TGM2),ENSSSCG00000024048(MMRN2)
GO:0005575	Cellular Component	GO:0005576	extracellular region	25	ENSSSCG00000000029(SCUBE1),ENSSSCG00000000660(A2M),ENSSSCG00000002444(FBLN5),ENSSSCG00000003586(EPB41),ENSSSCG00000003694(EMILIN2),ENSSSCG00000004980(THSD4),ENSSSCG00000005494(TNC),ENSSSCG00000007754(ITGAM),ENSSSCG00000008633(PDIA6),ENSSSCG00000008948(ALB),ENSSSCG00000009097(ANXA5),ENSSSCG00000011813(P3H2),ENSSSCG00000012253(CASK),ENSSSCG00000012703(RBMX),ENSSSCG00000014362(HBEGF),ENSSSCG00000015…
GO:0005575	Cellular Component	GO:0032991	macromolecular complex	68	ENSSSCG00000000145(-),ENSSSCG00000000146(MYH11),ENSSSCG00000001641(UBR2),ENSSSCG00000003586(EPB41),ENSSSCG00000003630(AGO1),ENSSSCG00000004774(IVD),ENSSSCG00000006174(JPH1),ENSSSCG00000006331(PBX1),ENSSSCG00000006911(TGFBR3),ENSSSCG00000006927(PKN2),ENSSSCG00000007355(TOP1),ENSSSCG00000007565(TTYH3),ENSSSCG00000007625(ARPC1B),ENSSSCG00000007754(ITGAM),ENSSSCG00000007797(ITGAL),ENSSSCG00000007917(…
GO:0005575	Cellular Component	GO:0009295	nucleoid	1	ENSSSCG00000008940(GRSF1)
GO:0005575	Cellular Component	GO:0099512	supramolecular fiber	4	ENSSSCG00000009412(LCP1),ENSSSCG00000014207(APC),ENSSSCG00000014274(PDLIM4),ENSSSCG00000029249(NAV3)
GO:0005575	Cellular Component	GO:0016020	membrane	105	ENSSSCG00000000029(SCUBE1),ENSSSCG00000001076(RNF144B),ENSSSCG00000001660(PTK7),ENSSSCG00000002544(PPP1R13B),ENSSSCG00000003231(NKG7),ENSSSCG00000003586(EPB41),ENSSSCG00000003592(SDC3),ENSSSCG00000003761(ADGRL2),ENSSSCG00000004033(AGPAT4),ENSSSCG00000004065(TIAM2),ENSSSCG00000005078(DAAM1),ENSSSCG00000005446(EPB41L4B),ENSSSCG00000005457(LPAR1),ENSSSCG00000006174(JPH1),ENSSSCG00000006800(CD53),ENS…
GO:0005575	Cellular Component	GO:0044425	membrane part	61	ENSSSCG00000000029(SCUBE1),ENSSSCG00000003231(NKG7),ENSSSCG00000003761(ADGRL2),ENSSSCG00000005457(LPAR1),ENSSSCG00000006174(JPH1),ENSSSCG00000006800(CD53),ENSSSCG00000006811(SLC6A17),ENSSSCG00000006911(TGFBR3),ENSSSCG00000007565(TTYH3),ENSSSCG00000007754(ITGAM),ENSSSCG00000007797(ITGAL),ENSSSCG00000007944(-),ENSSSCG00000008578(ADCY3),ENSSSCG00000008803(ATP8A1),ENSSSCG00000009097(ANXA5),ENSSSCG000…

## Sheet: L-vs-H.CG-Upstream.Level2
GO enrichment analysis of DMGs and DEGs in H VS L groups(Upstream)
GO ID (level1)	GO Term (level1)	GO ID (level2)	GO Term (level2)	number_of_L-vs-H.CG-Upstream3kb (All)	Genes_of_L-vs-H.CG-Upstream3kb
GO:0008150	Biological Process	GO:0032502	developmental process	9	ENSSSCG00000001092(TDP2),ENSSSCG00000002494(CLMN),ENSSSCG00000005457(LPAR1),ENSSSCG00000007754(ITGAM),ENSSSCG00000014924(CTSC),ENSSSCG00000015931(KLHL41),ENSSSCG00000032010(RNH1),ENSSSCG00000036317(VASP),ENSSSCG00000038151(CMTM3)
GO:0008150	Biological Process	GO:0022610	biological adhesion	4	ENSSSCG00000007754(ITGAM),ENSSSCG00000007797(ITGAL),ENSSSCG00000012656(ELF4),ENSSSCG00000035511(C1QTNF1)
GO:0008150	Biological Process	GO:0032501	multicellular organismal process	9	ENSSSCG00000001092(TDP2),ENSSSCG00000002494(CLMN),ENSSSCG00000005457(LPAR1),ENSSSCG00000014924(CTSC),ENSSSCG00000015931(KLHL41),ENSSSCG00000032010(RNH1),ENSSSCG00000035511(C1QTNF1),ENSSSCG00000036317(VASP),ENSSSCG00000038151(CMTM3)
GO:0008150	Biological Process	GO:0002376	immune system process	5	ENSSSCG00000007754(ITGAM),ENSSSCG00000007797(ITGAL),ENSSSCG00000012656(ELF4),ENSSSCG00000014924(CTSC),ENSSSCG00000038151(CMTM3)
GO:0008150	Biological Process	GO:0050896	response to stimulus	10	ENSSSCG00000001092(TDP2),ENSSSCG00000005457(LPAR1),ENSSSCG00000007754(ITGAM),ENSSSCG00000007797(ITGAL),ENSSSCG00000012656(ELF4),ENSSSCG00000014924(CTSC),ENSSSCG00000016475(-),ENSSSCG00000035511(C1QTNF1),ENSSSCG00000036317(VASP),ENSSSCG00000038151(CMTM3)
GO:0008150	Biological Process	GO:0048518	positive regulation of biological process	7	ENSSSCG00000005457(LPAR1),ENSSSCG00000007754(ITGAM),ENSSSCG00000012656(ELF4),ENSSSCG00000014924(CTSC),ENSSSCG00000035511(C1QTNF1),ENSSSCG00000036317(VASP),ENSSSCG00000038151(CMTM3)
GO:0008150	Biological Process	GO:0001906	cell killing	1	ENSSSCG00000014924(CTSC)
GO:0008150	Biological Process	GO:0050789	regulation of biological process	11	ENSSSCG00000002494(CLMN),ENSSSCG00000005457(LPAR1),ENSSSCG00000007754(ITGAM),ENSSSCG00000012656(ELF4),ENSSSCG00000014924(CTSC),ENSSSCG00000015931(KLHL41),ENSSSCG00000016475(-),ENSSSCG00000032010(RNH1),ENSSSCG00000035511(C1QTNF1),ENSSSCG00000036317(VASP),ENSSSCG00000038151(CMTM3)
GO:0008150	Biological Process	GO:0044699	single-organism process	13	ENSSSCG00000001092(TDP2),ENSSSCG00000002494(CLMN),ENSSSCG00000005457(LPAR1),ENSSSCG00000007754(ITGAM),ENSSSCG00000007797(ITGAL),ENSSSCG00000012656(ELF4),ENSSSCG00000014924(CTSC),ENSSSCG00000015931(KLHL41),ENSSSCG00000016475(-),ENSSSCG00000032010(RNH1),ENSSSCG00000035511(C1QTNF1),ENSSSCG00000036317(VASP),ENSSSCG00000038151(CMTM3)
GO:0008150	Biological Process	GO:0065007	biological regulation	11	ENSSSCG00000002494(CLMN),ENSSSCG00000005457(LPAR1),ENSSSCG00000007754(ITGAM),ENSSSCG00000012656(ELF4),ENSSSCG00000014924(CTSC),ENSSSCG00000015931(KLHL41),ENSSSCG00000016475(-),ENSSSCG00000032010(RNH1),ENSSSCG00000035511(C1QTNF1),ENSSSCG00000036317(VASP),ENSSSCG00000038151(CMTM3)
GO:0008150	Biological Process	GO:0040011	locomotion	2	ENSSSCG00000007797(ITGAL),ENSSSCG00000036317(VASP)
GO:0008150	Biological Process	GO:0071840	cellular component organization or biogenesis	5	ENSSSCG00000002494(CLMN),ENSSSCG00000005457(LPAR1),ENSSSCG00000007797(ITGAL),ENSSSCG00000015931(KLHL41),ENSSSCG00000036317(VASP)
GO:0008150	Biological Process	GO:0048519	negative regulation of biological process	4	ENSSSCG00000002494(CLMN),ENSSSCG00000005457(LPAR1),ENSSSCG00000014924(CTSC),ENSSSCG00000035511(C1QTNF1)
GO:0008150	Biological Process	GO:0009987	cellular process	13	ENSSSCG00000001092(TDP2),ENSSSCG00000002425(PTPN21),ENSSSCG00000002494(CLMN),ENSSSCG00000005457(LPAR1),ENSSSCG00000007754(ITGAM),ENSSSCG00000007797(ITGAL),ENSSSCG00000012656(ELF4),ENSSSCG00000014924(CTSC),ENSSSCG00000015931(KLHL41),ENSSSCG00000016475(-),ENSSSCG00000035511(C1QTNF1),ENSSSCG00000036317(VASP),ENSSSCG00000038151(CMTM3)
GO:0008150	Biological Process	GO:0023052	signaling	5	ENSSSCG00000005457(LPAR1),ENSSSCG00000014924(CTSC),ENSSSCG00000016475(-),ENSSSCG00000035511(C1QTNF1),ENSSSCG00000038151(CMTM3)
GO:0008150	Biological Process	GO:0008152	metabolic process	8	ENSSSCG00000001092(TDP2),ENSSSCG00000002425(PTPN21),ENSSSCG00000005457(LPAR1),ENSSSCG00000007754(ITGAM),ENSSSCG00000012656(ELF4),ENSSSCG00000014924(CTSC),ENSSSCG00000015931(KLHL41),ENSSSCG00000035511(C1QTNF1)
GO:0008150	Biological Process	GO:0051179	localization	3	ENSSSCG00000007754(ITGAM),ENSSSCG00000007797(ITGAL),ENSSSCG00000035511(C1QTNF1)
GO:0003674	Molecular Function	GO:0098772	molecular function regulator	2	ENSSSCG00000014924(CTSC),ENSSSCG00000032010(RNH1)
GO:0003674	Molecular Function	GO:0005488	binding	11	ENSSSCG00000001092(TDP2),ENSSSCG00000002494(CLMN),ENSSSCG00000005457(LPAR1),ENSSSCG00000007754(ITGAM),ENSSSCG00000007797(ITGAL),ENSSSCG00000012656(ELF4),ENSSSCG00000015931(KLHL41),ENSSSCG00000026644(DDX46),ENSSSCG00000032010(RNH1),ENSSSCG00000035511(C1QTNF1),ENSSSCG00000036317(VASP)
GO:0003674	Molecular Function	GO:0001071	nucleic acid binding transcription factor activity	1	ENSSSCG00000012656(ELF4)
GO:0003674	Molecular Function	GO:0004871	signal transducer activity	2	ENSSSCG00000005457(LPAR1),ENSSSCG00000007797(ITGAL)
GO:0003674	Molecular Function	GO:0060089	molecular transducer activity	2	ENSSSCG00000005457(LPAR1),ENSSSCG00000007797(ITGAL)
GO:0003674	Molecular Function	GO:0003824	catalytic activity	4	ENSSSCG00000001092(TDP2),ENSSSCG00000002425(PTPN21),ENSSSCG00000014924(CTSC),ENSSSCG00000026644(DDX46)
GO:0005575	Cellular Component	GO:0005623	cell	18	ENSSSCG00000001092(TDP2),ENSSSCG00000002425(PTPN21),ENSSSCG00000002494(CLMN),ENSSSCG00000005457(LPAR1),ENSSSCG00000007754(ITGAM),ENSSSCG00000007797(ITGAL),ENSSSCG00000012656(ELF4),ENSSSCG00000014924(CTSC),ENSSSCG00000015931(KLHL41),ENSSSCG00000016475(-),ENSSSCG00000016618(CPED1),ENSSSCG00000026644(DDX46),ENSSSCG00000026890(GALNT6),ENSSSCG00000030177(EBNA1BP2),ENSSSCG00000032010(RNH1),ENSSSCG00000…
GO:0005575	Cellular Component	GO:0044464	cell part	18	ENSSSCG00000001092(TDP2),ENSSSCG00000002425(PTPN21),ENSSSCG00000002494(CLMN),ENSSSCG00000005457(LPAR1),ENSSSCG00000007754(ITGAM),ENSSSCG00000007797(ITGAL),ENSSSCG00000012656(ELF4),ENSSSCG00000014924(CTSC),ENSSSCG00000015931(KLHL41),ENSSSCG00000016475(-),ENSSSCG00000016618(CPED1),ENSSSCG00000026644(DDX46),ENSSSCG00000026890(GALNT6),ENSSSCG00000030177(EBNA1BP2),ENSSSCG00000032010(RNH1),ENSSSCG00000…
GO:0005575	Cellular Component	GO:0044421	extracellular region part	3	ENSSSCG00000007754(ITGAM),ENSSSCG00000032010(RNH1),ENSSSCG00000035511(C1QTNF1)
GO:0005575	Cellular Component	GO:0031974	membrane-enclosed lumen	7	ENSSSCG00000001092(TDP2),ENSSSCG00000012656(ELF4),ENSSSCG00000014924(CTSC),ENSSSCG00000015931(KLHL41),ENSSSCG00000026644(DDX46),ENSSSCG00000030177(EBNA1BP2),ENSSSCG00000032010(RNH1)
GO:0005575	Cellular Component	GO:0005576	extracellular region	3	ENSSSCG00000007754(ITGAM),ENSSSCG00000032010(RNH1),ENSSSCG00000035511(C1QTNF1)
GO:0005575	Cellular Component	GO:0043226	organelle	12	ENSSSCG00000001092(TDP2),ENSSSCG00000002425(PTPN21),ENSSSCG00000012656(ELF4),ENSSSCG00000014924(CTSC),ENSSSCG00000015931(KLHL41),ENSSSCG00000016618(CPED1),ENSSSCG00000026644(DDX46),ENSSSCG00000026890(GALNT6),ENSSSCG00000030177(EBNA1BP2),ENSSSCG00000032010(RNH1),ENSSSCG00000036317(VASP),ENSSSCG00000038151(CMTM3)
GO:0005575	Cellular Component	GO:0044422	organelle part	8	ENSSSCG00000001092(TDP2),ENSSSCG00000012656(ELF4),ENSSSCG00000014924(CTSC),ENSSSCG00000015931(KLHL41),ENSSSCG00000026644(DDX46),ENSSSCG00000030177(EBNA1BP2),ENSSSCG00000032010(RNH1),ENSSSCG00000038151(CMTM3)
GO:0005575	Cellular Component	GO:0030054	cell junction	1	ENSSSCG00000036317(VASP)
GO:0005575	Cellular Component	GO:0044425	membrane part	7	ENSSSCG00000005457(LPAR1),ENSSSCG00000007754(ITGAM),ENSSSCG00000007797(ITGAL),ENSSSCG00000015931(KLHL41),ENSSSCG00000016475(-),ENSSSCG00000035511(C1QTNF1),ENSSSCG00000038151(CMTM3)
GO:0005575	Cellular Component	GO:0016020	membrane	8	ENSSSCG00000005457(LPAR1),ENSSSCG00000007754(ITGAM),ENSSSCG00000007797(ITGAL),ENSSSCG00000015931(KLHL41),ENSSSCG00000016475(-),ENSSSCG00000035511(C1QTNF1),ENSSSCG00000036317(VASP),ENSSSCG00000038151(CMTM3)
GO:0005575	Cellular Component	GO:0032991	macromolecular complex	4	ENSSSCG00000007754(ITGAM),ENSSSCG00000007797(ITGAL),ENSSSCG00000015931(KLHL41),ENSSSCG00000032010(RNH1)

## Sheet: L-vs-H.CG-Genebody.Level2
GO enrichment analysis of DMGs and DEGs in H VS L groups(Genebody)
GO ID (level1)	GO Term (level1)	GO ID (level2)	GO Term (level2)	number_of_L-vs-H.CG-Genebody (All)	Genes_of_L-vs-H.CG-Genebody
GO:0008150	Biological Process	GO:0048518	positive regulation of biological process	106	ENSSSCG00000000029(SCUBE1),ENSSSCG00000000660(A2M),ENSSSCG00000000706(LTBR),ENSSSCG00000001660(PTK7),ENSSSCG00000001787(IL16),ENSSSCG00000003558(RPS6KA1),ENSSSCG00000003586(EPB41),ENSSSCG00000003630(AGO1),ENSSSCG00000003731(GAREM1),ENSSSCG00000003761(ADGRL2),ENSSSCG00000004029(QKI),ENSSSCG00000004065(TIAM2),ENSSSCG00000004070(SCAF8),ENSSSCG00000004607(PYGO1),ENSSSCG00000005021(SAV1),ENSSSCG000000…
GO:0008150	Biological Process	GO:0032502	developmental process	93	ENSSSCG00000000146(MYH11),ENSSSCG00000000706(LTBR),ENSSSCG00000001068(CAP2),ENSSSCG00000001660(PTK7),ENSSSCG00000002429(FOXN3),ENSSSCG00000002689(CMIP),ENSSSCG00000003586(EPB41),ENSSSCG00000003630(AGO1),ENSSSCG00000003761(ADGRL2),ENSSSCG00000004029(QKI),ENSSSCG00000004607(PYGO1),ENSSSCG00000005021(SAV1),ENSSSCG00000005190(NFIB),ENSSSCG00000005457(LPAR1),ENSSSCG00000005494(TNC),ENSSSCG00000006174(…
GO:0008150	Biological Process	GO:0071840	cellular component organization or biogenesis	99	ENSSSCG00000000146(MYH11),ENSSSCG00000001068(CAP2),ENSSSCG00000001641(UBR2),ENSSSCG00000001660(PTK7),ENSSSCG00000002368(LTBP2),ENSSSCG00000002444(FBLN5),ENSSSCG00000002715(RFWD3),ENSSSCG00000002781(KCTD19),ENSSSCG00000003586(EPB41),ENSSSCG00000003630(AGO1),ENSSSCG00000003761(ADGRL2),ENSSSCG00000004070(SCAF8),ENSSSCG00000004607(PYGO1),ENSSSCG00000004774(IVD),ENSSSCG00000004980(THSD4),ENSSSCG000000…
GO:0008150	Biological Process	GO:0044699	single-organism process	211	ENSSSCG00000000029(SCUBE1),ENSSSCG00000000146(MYH11),ENSSSCG00000000536(ERGIC2),ENSSSCG00000000660(A2M),ENSSSCG00000000706(LTBR),ENSSSCG00000001068(CAP2),ENSSSCG00000001076(RNF144B),ENSSSCG00000001487(KLHL31),ENSSSCG00000001641(UBR2),ENSSSCG00000001660(PTK7),ENSSSCG00000001716(RCAN2),ENSSSCG00000001787(IL16),ENSSSCG00000002368(LTBP2),ENSSSCG00000002429(FOXN3),ENSSSCG00000002444(FBLN5),ENSSSCG0000…
GO:0008150	Biological Process	GO:0048519	negative regulation of biological process	79	ENSSSCG00000000660(A2M),ENSSSCG00000001065(ATXN1),ENSSSCG00000001076(RNF144B),ENSSSCG00000001487(KLHL31),ENSSSCG00000001641(UBR2),ENSSSCG00000002429(FOXN3),ENSSSCG00000002544(PPP1R13B),ENSSSCG00000002715(RFWD3),ENSSSCG00000003558(RPS6KA1),ENSSSCG00000003630(AGO1),ENSSSCG00000004070(SCAF8),ENSSSCG00000005021(SAV1),ENSSSCG00000005190(NFIB),ENSSSCG00000005457(LPAR1),ENSSSCG00000006037(OXR1),ENSSSCG0…
GO:0008150	Biological Process	GO:0008152	metabolic process	163	ENSSSCG00000000660(A2M),ENSSSCG00000000706(LTBR),ENSSSCG00000001065(ATXN1),ENSSSCG00000001076(RNF144B),ENSSSCG00000001080(CDKAL1),ENSSSCG00000001487(KLHL31),ENSSSCG00000001641(UBR2),ENSSSCG00000001660(PTK7),ENSSSCG00000002425(PTPN21),ENSSSCG00000002429(FOXN3),ENSSSCG00000002715(RFWD3),ENSSSCG00000003558(RPS6KA1),ENSSSCG00000003630(AGO1),ENSSSCG00000003731(GAREM1),ENSSSCG00000004029(QKI),ENSSSCG00…
GO:0008150	Biological Process	GO:0032501	multicellular organismal process	96	ENSSSCG00000000146(MYH11),ENSSSCG00000000706(LTBR),ENSSSCG00000001641(UBR2),ENSSSCG00000001660(PTK7),ENSSSCG00000002429(FOXN3),ENSSSCG00000002689(CMIP),ENSSSCG00000003630(AGO1),ENSSSCG00000003761(ADGRL2),ENSSSCG00000004029(QKI),ENSSSCG00000004607(PYGO1),ENSSSCG00000005021(SAV1),ENSSSCG00000005190(NFIB),ENSSSCG00000005446(EPB41L4B),ENSSSCG00000005457(LPAR1),ENSSSCG00000005494(TNC),ENSSSCG000000060…
GO:0008150	Biological Process	GO:0050789	regulation of biological process	169	ENSSSCG00000000029(SCUBE1),ENSSSCG00000000660(A2M),ENSSSCG00000000706(LTBR),ENSSSCG00000001065(ATXN1),ENSSSCG00000001076(RNF144B),ENSSSCG00000001487(KLHL31),ENSSSCG00000001641(UBR2),ENSSSCG00000001660(PTK7),ENSSSCG00000001716(RCAN2),ENSSSCG00000001787(IL16),ENSSSCG00000002429(FOXN3),ENSSSCG00000002544(PPP1R13B),ENSSSCG00000002715(RFWD3),ENSSSCG00000003558(RPS6KA1),ENSSSCG00000003586(EPB41),ENSSSC…
GO:0008150	Biological Process	GO:0065007	biological regulation	174	ENSSSCG00000000029(SCUBE1),ENSSSCG00000000660(A2M),ENSSSCG00000000706(LTBR),ENSSSCG00000001065(ATXN1),ENSSSCG00000001076(RNF144B),ENSSSCG00000001487(KLHL31),ENSSSCG00000001641(UBR2),ENSSSCG00000001660(PTK7),ENSSSCG00000001716(RCAN2),ENSSSCG00000001787(IL16),ENSSSCG00000002429(FOXN3),ENSSSCG00000002544(PPP1R13B),ENSSSCG00000002715(RFWD3),ENSSSCG00000003558(RPS6KA1),ENSSSCG00000003586(EPB41),ENSSSC…
GO:0008150	Biological Process	GO:0040011	locomotion	29	ENSSSCG00000001660(PTK7),ENSSSCG00000001787(IL16),ENSSSCG00000005190(NFIB),ENSSSCG00000005446(EPB41L4B),ENSSSCG00000006927(PKN2),ENSSSCG00000007944(-),ENSSSCG00000008578(ADCY3),ENSSSCG00000009412(LCP1),ENSSSCG00000010360(BMPR1A),ENSSSCG00000010429(PRKG1),ENSSSCG00000014149(MEF2C),ENSSSCG00000014207(APC),ENSSSCG00000014339(CTNNA1),ENSSSCG00000014362(HBEGF),ENSSSCG00000015013(RDX),ENSSSCG0000001564…
GO:0008150	Biological Process	GO:0050896	response to stimulus	127	ENSSSCG00000000029(SCUBE1),ENSSSCG00000000660(A2M),ENSSSCG00000000706(LTBR),ENSSSCG00000001487(KLHL31),ENSSSCG00000001641(UBR2),ENSSSCG00000001660(PTK7),ENSSSCG00000001716(RCAN2),ENSSSCG00000001787(IL16),ENSSSCG00000002429(FOXN3),ENSSSCG00000002544(PPP1R13B),ENSSSCG00000002715(RFWD3),ENSSSCG00000003558(RPS6KA1),ENSSSCG00000003630(AGO1),ENSSSCG00000003731(GAREM1),ENSSSCG00000003761(ADGRL2),ENSSSCG…
GO:0008150	Biological Process	GO:0022610	biological adhesion	23	ENSSSCG00000001660(PTK7),ENSSSCG00000005446(EPB41L4B),ENSSSCG00000005494(TNC),ENSSSCG00000009197(GRID2),ENSSSCG00000009412(LCP1),ENSSSCG00000010429(PRKG1),ENSSSCG00000012253(CASK),ENSSSCG00000014339(CTNNA1),ENSSSCG00000015013(RDX),ENSSSCG00000015125(NECTIN1),ENSSSCG00000017008(DOCK2),ENSSSCG00000022478(STK10),ENSSSCG00000023522(TGM2),ENSSSCG00000025537(PTPN6),ENSSSCG00000028148(DMD),ENSSSCG000000…
GO:0008150	Biological Process	GO:0051179	localization	81	ENSSSCG00000000536(ERGIC2),ENSSSCG00000001065(ATXN1),ENSSSCG00000001660(PTK7),ENSSSCG00000001787(IL16),ENSSSCG00000002444(FBLN5),ENSSSCG00000003586(EPB41),ENSSSCG00000004607(PYGO1),ENSSSCG00000004774(IVD),ENSSSCG00000005446(EPB41L4B),ENSSSCG00000006911(TGFBR3),ENSSSCG00000006927(PKN2),ENSSSCG00000006979(MSR1),ENSSSCG00000007565(TTYH3),ENSSSCG00000007944(-),ENSSSCG00000008578(ADCY3),ENSSSCG0000000…
GO:0008150	Biological Process	GO:0009987	cellular process	223	ENSSSCG00000000029(SCUBE1),ENSSSCG00000000146(MYH11),ENSSSCG00000000660(A2M),ENSSSCG00000000706(LTBR),ENSSSCG00000001065(ATXN1),ENSSSCG00000001068(CAP2),ENSSSCG00000001076(RNF144B),ENSSSCG00000001080(CDKAL1),ENSSSCG00000001487(KLHL31),ENSSSCG00000001641(UBR2),ENSSSCG00000001660(PTK7),ENSSSCG00000001716(RCAN2),ENSSSCG00000001787(IL16),ENSSSCG00000002368(LTBP2),ENSSSCG00000002425(PTPN21),ENSSSCG000…
GO:0008150	Biological Process	GO:0001906	cell killing	3	ENSSSCG00000013576(STXBP2),ENSSSCG00000014924(CTSC),ENSSSCG00000025537(PTPN6)
GO:0008150	Biological Process	GO:0023052	signaling	93	ENSSSCG00000000029(SCUBE1),ENSSSCG00000000706(LTBR),ENSSSCG00000001487(KLHL31),ENSSSCG00000001641(UBR2),ENSSSCG00000001660(PTK7),ENSSSCG00000001716(RCAN2),ENSSSCG00000002544(PPP1R13B),ENSSSCG00000003558(RPS6KA1),ENSSSCG00000003731(GAREM1),ENSSSCG00000003761(ADGRL2),ENSSSCG00000004053(TAGAP),ENSSSCG00000004065(TIAM2),ENSSSCG00000004607(PYGO1),ENSSSCG00000005021(SAV1),ENSSSCG00000005457(LPAR1),ENSS…
GO:0008150	Biological Process	GO:0040007	growth	11	ENSSSCG00000001660(PTK7),ENSSSCG00000005021(SAV1),ENSSSCG00000010360(BMPR1A),ENSSSCG00000013402(USP47),ENSSSCG00000013405(EIF4G2),ENSSSCG00000017012(SLIT3),ENSSSCG00000017311(MAPT),ENSSSCG00000025912(URI1),ENSSSCG00000028475(KPNA1),ENSSSCG00000030130(DPYSL2),ENSSSCG00000033919(DCLK1)
GO:0008150	Biological Process	GO:0099531	presynaptic process involved in synaptic transmission	2	ENSSSCG00000012253(CASK),ENSSSCG00000033674(PRKCB)
GO:0008150	Biological Process	GO:0002376	immune system process	28	ENSSSCG00000000660(A2M),ENSSSCG00000000706(LTBR),ENSSSCG00000001787(IL16),ENSSSCG00000004607(PYGO1),ENSSSCG00000006331(PBX1),ENSSSCG00000006911(TGFBR3),ENSSSCG00000009412(LCP1),ENSSSCG00000009551(ARHGEF7),ENSSSCG00000010360(BMPR1A),ENSSSCG00000010509(PIK3AP1),ENSSSCG00000012163(RPS6KA3),ENSSSCG00000013576(STXBP2),ENSSSCG00000014269(FNIP1),ENSSSCG00000014924(CTSC),ENSSSCG00000015094(CD3G),ENSSSCG0…
GO:0008150	Biological Process	GO:0022414	reproductive process	14	ENSSSCG00000001641(UBR2),ENSSSCG00000004029(QKI),ENSSSCG00000004607(PYGO1),ENSSSCG00000005494(TNC),ENSSSCG00000008578(ADCY3),ENSSSCG00000010172(-),ENSSSCG00000010360(BMPR1A),ENSSSCG00000016192(PLCD4),ENSSSCG00000017012(SLIT3),ENSSSCG00000017645(TEX14),ENSSSCG00000024152(ETV6),ENSSSCG00000028536(LHFPL2),ENSSSCG00000029805(RHOBTB3),ENSSSCG00000035505(YTHDC1)
GO:0008150	Biological Process	GO:0000003	reproduction	14	ENSSSCG00000001641(UBR2),ENSSSCG00000004029(QKI),ENSSSCG00000004607(PYGO1),ENSSSCG00000005494(TNC),ENSSSCG00000008578(ADCY3),ENSSSCG00000010172(-),ENSSSCG00000010360(BMPR1A),ENSSSCG00000016192(PLCD4),ENSSSCG00000017012(SLIT3),ENSSSCG00000017645(TEX14),ENSSSCG00000024152(ETV6),ENSSSCG00000028536(LHFPL2),ENSSSCG00000029805(RHOBTB3),ENSSSCG00000035505(YTHDC1)
GO:0008150	Biological Process	GO:0048511	rhythmic process	3	ENSSSCG00000007355(TOP1),ENSSSCG00000012663(ENOX2),ENSSSCG00000017012(SLIT3)
GO:0008150	Biological Process	GO:0051704	multi-organism process	20	ENSSSCG00000001641(UBR2),ENSSSCG00000003761(ADGRL2),ENSSSCG00000004029(QKI),ENSSSCG00000004607(PYGO1),ENSSSCG00000005190(NFIB),ENSSSCG00000006927(PKN2),ENSSSCG00000008578(ADCY3),ENSSSCG00000009742(ULK1),ENSSSCG00000010447(ACTA2),ENSSSCG00000012163(RPS6KA3),ENSSSCG00000015125(NECTIN1),ENSSSCG00000016192(PLCD4),ENSSSCG00000017169(SEC14L1),ENSSSCG00000024152(ETV6),ENSSSCG00000025912(URI1),ENSSSCG000…
GO:0008150	Biological Process	GO:0007610	behavior	7	ENSSSCG00000001787(IL16),ENSSSCG00000006037(OXR1),ENSSSCG00000007574(SDK1),ENSSSCG00000008578(ADCY3),ENSSSCG00000014113(HOMER1),ENSSSCG00000017311(MAPT),ENSSSCG00000034973(CXCL12)
GO:0003674	Molecular Function	GO:0005488	binding	212	ENSSSCG00000000029(SCUBE1),ENSSSCG00000000145(-),ENSSSCG00000000146(MYH11),ENSSSCG00000000660(A2M),ENSSSCG00000000706(LTBR),ENSSSCG00000001065(ATXN1),ENSSSCG00000001068(CAP2),ENSSSCG00000001080(CDKAL1),ENSSSCG00000001487(KLHL31),ENSSSCG00000001641(UBR2),ENSSSCG00000001660(PTK7),ENSSSCG00000001716(RCAN2),ENSSSCG00000001787(IL16),ENSSSCG00000002368(LTBP2),ENSSSCG00000002429(FOXN3),ENSSSCG0000000244…
GO:0003674	Molecular Function	GO:0098772	molecular function regulator	30	ENSSSCG00000000660(A2M),ENSSSCG00000003558(RPS6KA1),ENSSSCG00000004065(TIAM2),ENSSSCG00000008642(ASAP2),ENSSSCG00000009029(ARHGAP10),ENSSSCG00000009460(DIS3),ENSSSCG00000009551(ARHGEF7),ENSSSCG00000010429(PRKG1),ENSSSCG00000011129(ITIH5),ENSSSCG00000012163(RPS6KA3),ENSSSCG00000013876(MYO9B),ENSSSCG00000014207(APC),ENSSSCG00000014269(FNIP1),ENSSSCG00000014578(DENND5A),ENSSSCG00000014924(CTSC),ENSS…
GO:0003674	Molecular Function	GO:0003824	catalytic activity	99	ENSSSCG00000000145(-),ENSSSCG00000000146(MYH11),ENSSSCG00000001076(RNF144B),ENSSSCG00000001080(CDKAL1),ENSSSCG00000001641(UBR2),ENSSSCG00000001660(PTK7),ENSSSCG00000002425(PTPN21),ENSSSCG00000002715(RFWD3),ENSSSCG00000002868(PEPD),ENSSSCG00000003401(KIF1B),ENSSSCG00000003558(RPS6KA1),ENSSSCG00000004033(AGPAT4),ENSSSCG00000004774(IVD),ENSSSCG00000006037(OXR1),ENSSSCG00000006137(WWP1),ENSSSCG000000…
GO:0003674	Molecular Function	GO:0000988	transcription factor activity, protein binding	7	ENSSSCG00000008147(FHL2),ENSSSCG00000009761(NCOR2),ENSSSCG00000015846(RBPMS),ENSSSCG00000025912(URI1),ENSSSCG00000027415(WWOX),ENSSSCG00000033674(PRKCB),ENSSSCG00000039594(SSBP3)
GO:0003674	Molecular Function	GO:0045182	translation regulator activity	1	ENSSSCG00000010468(CPEB3)
GO:0003674	Molecular Function	GO:0001071	nucleic acid binding transcription factor activity	12	ENSSSCG00000002429(FOXN3),ENSSSCG00000005190(NFIB),ENSSSCG00000006331(PBX1),ENSSSCG00000013399(TEAD1),ENSSSCG00000014149(MEF2C),ENSSSCG00000016520(CREB3L2),ENSSSCG00000016705(HOXA3),ENSSSCG00000022534(ZNF644),ENSSSCG00000023243(NFIA),ENSSSCG00000024152(ETV6),ENSSSCG00000025130(KLF12),ENSSSCG00000040798(-)
GO:0003674	Molecular Function	GO:0005198	structural molecule activity	6	ENSSSCG00000000146(MYH11),ENSSSCG00000003586(EPB41),ENSSSCG00000006174(JPH1),ENSSSCG00000007625(ARPC1B),ENSSSCG00000008170(-),ENSSSCG00000014339(CTNNA1)
GO:0003674	Molecular Function	GO:0005215	transporter activity	12	ENSSSCG00000007565(TTYH3),ENSSSCG00000009197(GRID2),ENSSSCG00000017874(ATP2A3),ENSSSCG00000024841(SLC35A2),ENSSSCG00000026729(TMEM150C),ENSSSCG00000027898(ATP2B1),ENSSSCG00000028475(KPNA1),ENSSSCG00000031700(SLC2A9),ENSSSCG00000035230(PIEZO1),ENSSSCG00000035442(SLC36A1),ENSSSCG00000038417(LRRC8D),ENSSSCG00000039770(SLC6A9)
GO:0003674	Molecular Function	GO:0060089	molecular transducer activity	14	ENSSSCG00000003761(ADGRL2),ENSSSCG00000005457(LPAR1),ENSSSCG00000006911(TGFBR3),ENSSSCG00000006979(MSR1),ENSSSCG00000008980(SCARB2),ENSSSCG00000009197(GRID2),ENSSSCG00000009256(ANTXR2),ENSSSCG00000010360(BMPR1A),ENSSSCG00000011424(TEX264),ENSSSCG00000015094(CD3G),ENSSSCG00000015125(NECTIN1),ENSSSCG00000025537(PTPN6),ENSSSCG00000033608(LOXL2),ENSSSCG00000035051(ADORA2B)
GO:0003674	Molecular Function	GO:0004871	signal transducer activity	13	ENSSSCG00000003761(ADGRL2),ENSSSCG00000005457(LPAR1),ENSSSCG00000006911(TGFBR3),ENSSSCG00000008475(MAP4K3),ENSSSCG00000009197(GRID2),ENSSSCG00000009256(ANTXR2),ENSSSCG00000010360(BMPR1A),ENSSSCG00000011424(TEX264),ENSSSCG00000015094(CD3G),ENSSSCG00000015125(NECTIN1),ENSSSCG00000025537(PTPN6),ENSSSCG00000035051(ADORA2B),ENSSSCG00000039442(BMP2)
GO:0005575	Cellular Component	GO:0005623	cell	210	ENSSSCG00000000029(SCUBE1),ENSSSCG00000000145(-),ENSSSCG00000000146(MYH11),ENSSSCG00000000536(ERGIC2),ENSSSCG00000000706(LTBR),ENSSSCG00000001065(ATXN1),ENSSSCG00000001068(CAP2),ENSSSCG00000001076(RNF144B),ENSSSCG00000001080(CDKAL1),ENSSSCG00000001487(KLHL31),ENSSSCG00000001641(UBR2),ENSSSCG00000001660(PTK7),ENSSSCG00000002292(PLEKHH1),ENSSSCG00000002425(PTPN21),ENSSSCG00000002544(PPP1R13B),ENSSS…
GO:0005575	Cellular Component	GO:0044464	cell part	210	ENSSSCG00000000029(SCUBE1),ENSSSCG00000000145(-),ENSSSCG00000000146(MYH11),ENSSSCG00000000536(ERGIC2),ENSSSCG00000000706(LTBR),ENSSSCG00000001065(ATXN1),ENSSSCG00000001068(CAP2),ENSSSCG00000001076(RNF144B),ENSSSCG00000001080(CDKAL1),ENSSSCG00000001487(KLHL31),ENSSSCG00000001641(UBR2),ENSSSCG00000001660(PTK7),ENSSSCG00000002292(PLEKHH1),ENSSSCG00000002425(PTPN21),ENSSSCG00000002544(PPP1R13B),ENSSS…
GO:0005575	Cellular Component	GO:0043226	organelle	165	ENSSSCG00000000145(-),ENSSSCG00000000146(MYH11),ENSSSCG00000000536(ERGIC2),ENSSSCG00000000706(LTBR),ENSSSCG00000001065(ATXN1),ENSSSCG00000001068(CAP2),ENSSSCG00000001076(RNF144B),ENSSSCG00000001080(CDKAL1),ENSSSCG00000001487(KLHL31),ENSSSCG00000001641(UBR2),ENSSSCG00000002292(PLEKHH1),ENSSSCG00000002425(PTPN21),ENSSSCG00000002544(PPP1R13B),ENSSSCG00000002689(CMIP),ENSSSCG00000002715(RFWD3),ENSSSC…
GO:0005575	Cellular Component	GO:0045202	synapse	17	ENSSSCG00000001068(CAP2),ENSSSCG00000004029(QKI),ENSSSCG00000009197(GRID2),ENSSSCG00000009551(ARHGEF7),ENSSSCG00000010172(-),ENSSSCG00000011521(PDZRN3),ENSSSCG00000012253(CASK),ENSSSCG00000014113(HOMER1),ENSSSCG00000015125(NECTIN1),ENSSSCG00000015645(-),ENSSSCG00000028148(DMD),ENSSSCG00000028475(KPNA1),ENSSSCG00000028759(ASAP1),ENSSSCG00000033581(RGS7BP),ENSSSCG00000033674(PRKCB),ENSSSCG000000339…
GO:0005575	Cellular Component	GO:0031974	membrane-enclosed lumen	73	ENSSSCG00000000536(ERGIC2),ENSSSCG00000001065(ATXN1),ENSSSCG00000002544(PPP1R13B),ENSSSCG00000002689(CMIP),ENSSSCG00000002715(RFWD3),ENSSSCG00000003558(RPS6KA1),ENSSSCG00000003586(EPB41),ENSSSCG00000003859(TUT4),ENSSSCG00000004070(SCAF8),ENSSSCG00000004774(IVD),ENSSSCG00000005190(NFIB),ENSSSCG00000006037(OXR1),ENSSSCG00000006174(JPH1),ENSSSCG00000006331(PBX1),ENSSSCG00000006892(DNTTIP2),ENSSSCG00…
GO:0005575	Cellular Component	GO:0044422	organelle part	113	ENSSSCG00000000145(-),ENSSSCG00000000146(MYH11),ENSSSCG00000000536(ERGIC2),ENSSSCG00000001065(ATXN1),ENSSSCG00000001076(RNF144B),ENSSSCG00000001641(UBR2),ENSSSCG00000002544(PPP1R13B),ENSSSCG00000002689(CMIP),ENSSSCG00000002715(RFWD3),ENSSSCG00000003558(RPS6KA1),ENSSSCG00000003586(EPB41),ENSSSCG00000003859(TUT4),ENSSSCG00000004033(AGPAT4),ENSSSCG00000004070(SCAF8),ENSSSCG00000004774(IVD),ENSSSCG00…
GO:0005575	Cellular Component	GO:0030054	cell junction	18	ENSSSCG00000001660(PTK7),ENSSSCG00000003586(EPB41),ENSSSCG00000006800(CD53),ENSSSCG00000006927(PKN2),ENSSSCG00000009412(LCP1),ENSSSCG00000011729(-),ENSSSCG00000012253(CASK),ENSSSCG00000014207(APC),ENSSSCG00000014339(CTNNA1),ENSSSCG00000015013(RDX),ENSSSCG00000015125(NECTIN1),ENSSSCG00000015917(XIRP2),ENSSSCG00000023243(NFIA),ENSSSCG00000023907(AFAP1),ENSSSCG00000025537(PTPN6),ENSSSCG00000028108(A…
GO:0005575	Cellular Component	GO:0044456	synapse part	12	ENSSSCG00000001068(CAP2),ENSSSCG00000009197(GRID2),ENSSSCG00000009551(ARHGEF7),ENSSSCG00000010172(-),ENSSSCG00000014113(HOMER1),ENSSSCG00000015645(-),ENSSSCG00000028475(KPNA1),ENSSSCG00000028759(ASAP1),ENSSSCG00000033581(RGS7BP),ENSSSCG00000033674(PRKCB),ENSSSCG00000033919(DCLK1),ENSSSCG00000034795(SCAMP1)
GO:0005575	Cellular Component	GO:0044420	extracellular matrix component	5	ENSSSCG00000004980(THSD4),ENSSSCG00000005494(TNC),ENSSSCG00000011813(P3H2),ENSSSCG00000012253(CASK),ENSSSCG00000024048(MMRN2)
GO:0005575	Cellular Component	GO:0044421	extracellular region part	20	ENSSSCG00000000029(SCUBE1),ENSSSCG00000000660(A2M),ENSSSCG00000002444(FBLN5),ENSSSCG00000003586(EPB41),ENSSSCG00000004980(THSD4),ENSSSCG00000005494(TNC),ENSSSCG00000008633(PDIA6),ENSSSCG00000008948(ALB),ENSSSCG00000009097(ANXA5),ENSSSCG00000011813(P3H2),ENSSSCG00000012253(CASK),ENSSSCG00000012703(RBMX),ENSSSCG00000014362(HBEGF),ENSSSCG00000017012(SLIT3),ENSSSCG00000017645(TEX14),ENSSSCG0000002404…
GO:0005575	Cellular Component	GO:0031012	extracellular matrix	6	ENSSSCG00000004980(THSD4),ENSSSCG00000005494(TNC),ENSSSCG00000011813(P3H2),ENSSSCG00000012253(CASK),ENSSSCG00000023522(TGM2),ENSSSCG00000024048(MMRN2)
GO:0005575	Cellular Component	GO:0005576	extracellular region	23	ENSSSCG00000000029(SCUBE1),ENSSSCG00000000660(A2M),ENSSSCG00000002444(FBLN5),ENSSSCG00000003586(EPB41),ENSSSCG00000003694(EMILIN2),ENSSSCG00000004980(THSD4),ENSSSCG00000005494(TNC),ENSSSCG00000008633(PDIA6),ENSSSCG00000008948(ALB),ENSSSCG00000009097(ANXA5),ENSSSCG00000011813(P3H2),ENSSSCG00000012253(CASK),ENSSSCG00000012703(RBMX),ENSSSCG00000014362(HBEGF),ENSSSCG00000015781(ENPP6),ENSSSCG00000017…
GO:0005575	Cellular Component	GO:0032991	macromolecular complex	63	ENSSSCG00000000145(-),ENSSSCG00000000146(MYH11),ENSSSCG00000001641(UBR2),ENSSSCG00000003586(EPB41),ENSSSCG00000003630(AGO1),ENSSSCG00000004774(IVD),ENSSSCG00000006174(JPH1),ENSSSCG00000006331(PBX1),ENSSSCG00000006911(TGFBR3),ENSSSCG00000006927(PKN2),ENSSSCG00000007355(TOP1),ENSSSCG00000007565(TTYH3),ENSSSCG00000007625(ARPC1B),ENSSSCG00000007917(RBFOX1),ENSSSCG00000008170(-),ENSSSCG00000008534(WDR…
GO:0005575	Cellular Component	GO:0009295	nucleoid	1	ENSSSCG00000008940(GRSF1)
GO:0005575	Cellular Component	GO:0099512	supramolecular fiber	4	ENSSSCG00000009412(LCP1),ENSSSCG00000014207(APC),ENSSSCG00000014274(PDLIM4),ENSSSCG00000029249(NAV3)
GO:0005575	Cellular Component	GO:0016020	membrane	100	ENSSSCG00000000029(SCUBE1),ENSSSCG00000001076(RNF144B),ENSSSCG00000001660(PTK7),ENSSSCG00000002544(PPP1R13B),ENSSSCG00000003231(NKG7),ENSSSCG00000003586(EPB41),ENSSSCG00000003592(SDC3),ENSSSCG00000003761(ADGRL2),ENSSSCG00000004033(AGPAT4),ENSSSCG00000004065(TIAM2),ENSSSCG00000005078(DAAM1),ENSSSCG00000005446(EPB41L4B),ENSSSCG00000005457(LPAR1),ENSSSCG00000006174(JPH1),ENSSSCG00000006800(CD53),ENS…
GO:0005575	Cellular Component	GO:0044425	membrane part	57	ENSSSCG00000000029(SCUBE1),ENSSSCG00000003231(NKG7),ENSSSCG00000003761(ADGRL2),ENSSSCG00000005457(LPAR1),ENSSSCG00000006174(JPH1),ENSSSCG00000006800(CD53),ENSSSCG00000006811(SLC6A17),ENSSSCG00000006911(TGFBR3),ENSSSCG00000007565(TTYH3),ENSSSCG00000007944(-),ENSSSCG00000008578(ADCY3),ENSSSCG00000009097(ANXA5),ENSSSCG00000009197(GRID2),ENSSSCG00000009230(WDFY3),ENSSSCG00000009256(ANTXR2),ENSSSCG000…

## Sheet: L-vs-H.CG-Downstream.Level2
GO enrichment analysis of DMGs and DEGs in H VS L groups(Downstream)
GO ID (level1)	GO Term (level1)	GO ID (level2)	GO Term (level2)	number_of_L-vs-H.CG-Downstream3kb (All)	Genes_of_L-vs-H.CG-Downstream3kb
GO:0008150	Biological Process	GO:0040011	locomotion	5	ENSSSCG00000002451(RIN3),ENSSSCG00000003107(ARHGAP35),ENSSSCG00000008803(ATP8A1),ENSSSCG00000017012(SLIT3),ENSSSCG00000029249(NAV3)
GO:0008150	Biological Process	GO:0032502	developmental process	7	ENSSSCG00000003107(ARHGAP35),ENSSSCG00000014239(CEP120),ENSSSCG00000016705(HOXA3),ENSSSCG00000017012(SLIT3),ENSSSCG00000028536(LHFPL2),ENSSSCG00000029249(NAV3),ENSSSCG00000037918(ADIRF)
GO:0008150	Biological Process	GO:0048518	positive regulation of biological process	7	ENSSSCG00000000029(SCUBE1),ENSSSCG00000003107(ARHGAP35),ENSSSCG00000008803(ATP8A1),ENSSSCG00000014239(CEP120),ENSSSCG00000016705(HOXA3),ENSSSCG00000029249(NAV3),ENSSSCG00000037918(ADIRF)
GO:0008150	Biological Process	GO:0007610	behavior	2	ENSSSCG00000002451(RIN3),ENSSSCG00000008803(ATP8A1)
GO:0008150	Biological Process	GO:0071840	cellular component organization or biogenesis	7	ENSSSCG00000002451(RIN3),ENSSSCG00000003107(ARHGAP35),ENSSSCG00000005078(DAAM1),ENSSSCG00000008803(ATP8A1),ENSSSCG00000014239(CEP120),ENSSSCG00000017012(SLIT3),ENSSSCG00000029249(NAV3)
GO:0008150	Biological Process	GO:0032501	multicellular organismal process	7	ENSSSCG00000003107(ARHGAP35),ENSSSCG00000008803(ATP8A1),ENSSSCG00000014239(CEP120),ENSSSCG00000016705(HOXA3),ENSSSCG00000017012(SLIT3),ENSSSCG00000028536(LHFPL2),ENSSSCG00000029249(NAV3)
GO:0008150	Biological Process	GO:0048511	rhythmic process	1	ENSSSCG00000017012(SLIT3)
GO:0008150	Biological Process	GO:0022414	reproductive process	2	ENSSSCG00000017012(SLIT3),ENSSSCG00000028536(LHFPL2)
GO:0008150	Biological Process	GO:0000003	reproduction	2	ENSSSCG00000017012(SLIT3),ENSSSCG00000028536(LHFPL2)
GO:0008150	Biological Process	GO:0048519	negative regulation of biological process	5	ENSSSCG00000002451(RIN3),ENSSSCG00000003107(ARHGAP35),ENSSSCG00000017012(SLIT3),ENSSSCG00000029249(NAV3),ENSSSCG00000034517(ZNF12)
GO:0008150	Biological Process	GO:0065007	biological regulation	11	ENSSSCG00000000029(SCUBE1),ENSSSCG00000002451(RIN3),ENSSSCG00000003107(ARHGAP35),ENSSSCG00000008803(ATP8A1),ENSSSCG00000014239(CEP120),ENSSSCG00000016705(HOXA3),ENSSSCG00000017012(SLIT3),ENSSSCG00000029249(NAV3),ENSSSCG00000034517(ZNF12),ENSSSCG00000037918(ADIRF),ENSSSCG00000038964(COX19)
GO:0008150	Biological Process	GO:0044699	single-organism process	13	ENSSSCG00000000029(SCUBE1),ENSSSCG00000002451(RIN3),ENSSSCG00000003107(ARHGAP35),ENSSSCG00000005078(DAAM1),ENSSSCG00000008803(ATP8A1),ENSSSCG00000009405(SUCLA2),ENSSSCG00000014239(CEP120),ENSSSCG00000016705(HOXA3),ENSSSCG00000017012(SLIT3),ENSSSCG00000028536(LHFPL2),ENSSSCG00000029249(NAV3),ENSSSCG00000037918(ADIRF),ENSSSCG00000038964(COX19)
GO:0008150	Biological Process	GO:0051179	localization	5	ENSSSCG00000002451(RIN3),ENSSSCG00000003107(ARHGAP35),ENSSSCG00000008803(ATP8A1),ENSSSCG00000014239(CEP120),ENSSSCG00000029249(NAV3)
GO:0008150	Biological Process	GO:0040007	growth	1	ENSSSCG00000017012(SLIT3)
GO:0008150	Biological Process	GO:0050789	regulation of biological process	10	ENSSSCG00000000029(SCUBE1),ENSSSCG00000002451(RIN3),ENSSSCG00000003107(ARHGAP35),ENSSSCG00000008803(ATP8A1),ENSSSCG00000014239(CEP120),ENSSSCG00000016705(HOXA3),ENSSSCG00000017012(SLIT3),ENSSSCG00000029249(NAV3),ENSSSCG00000034517(ZNF12),ENSSSCG00000037918(ADIRF)
GO:0008150	Biological Process	GO:0002376	immune system process	2	ENSSSCG00000002451(RIN3),ENSSSCG00000016705(HOXA3)
GO:0008150	Biological Process	GO:0009987	cellular process	14	ENSSSCG00000000029(SCUBE1),ENSSSCG00000002451(RIN3),ENSSSCG00000003107(ARHGAP35),ENSSSCG00000005078(DAAM1),ENSSSCG00000008646(RNF144A),ENSSSCG00000008803(ATP8A1),ENSSSCG00000009405(SUCLA2),ENSSSCG00000014239(CEP120),ENSSSCG00000016705(HOXA3),ENSSSCG00000017012(SLIT3),ENSSSCG00000029249(NAV3),ENSSSCG00000034517(ZNF12),ENSSSCG00000037918(ADIRF),ENSSSCG00000038964(COX19)
GO:0008150	Biological Process	GO:0023052	signaling	4	ENSSSCG00000000029(SCUBE1),ENSSSCG00000002451(RIN3),ENSSSCG00000003107(ARHGAP35),ENSSSCG00000017012(SLIT3)
GO:0008150	Biological Process	GO:0008152	metabolic process	7	ENSSSCG00000002451(RIN3),ENSSSCG00000008646(RNF144A),ENSSSCG00000009405(SUCLA2),ENSSSCG00000016705(HOXA3),ENSSSCG00000017012(SLIT3),ENSSSCG00000034517(ZNF12),ENSSSCG00000037918(ADIRF)
GO:0008150	Biological Process	GO:0050896	response to stimulus	5	ENSSSCG00000000029(SCUBE1),ENSSSCG00000002451(RIN3),ENSSSCG00000003107(ARHGAP35),ENSSSCG00000017012(SLIT3),ENSSSCG00000037918(ADIRF)
GO:0003674	Molecular Function	GO:0005488	binding	14	ENSSSCG00000000029(SCUBE1),ENSSSCG00000002451(RIN3),ENSSSCG00000003107(ARHGAP35),ENSSSCG00000005078(DAAM1),ENSSSCG00000008803(ATP8A1),ENSSSCG00000008832(LRRC66),ENSSSCG00000009405(SUCLA2),ENSSSCG00000014239(CEP120),ENSSSCG00000016705(HOXA3),ENSSSCG00000017012(SLIT3),ENSSSCG00000029249(NAV3),ENSSSCG00000034517(ZNF12),ENSSSCG00000034966(TTC33),ENSSSCG00000035478(RMND5A)
GO:0003674	Molecular Function	GO:0098772	molecular function regulator	2	ENSSSCG00000002451(RIN3),ENSSSCG00000003107(ARHGAP35)
GO:0003674	Molecular Function	GO:0003824	catalytic activity	5	ENSSSCG00000003107(ARHGAP35),ENSSSCG00000008646(RNF144A),ENSSSCG00000009405(SUCLA2),ENSSSCG00000029249(NAV3),ENSSSCG00000035478(RMND5A)
GO:0003674	Molecular Function	GO:0001071	nucleic acid binding transcription factor activity	1	ENSSSCG00000016705(HOXA3)
GO:0003674	Molecular Function	GO:0005215	transporter activity	1	ENSSSCG00000008803(ATP8A1)
GO:0005575	Cellular Component	GO:0043226	organelle	14	ENSSSCG00000001773(TMED3),ENSSSCG00000002451(RIN3),ENSSSCG00000003107(ARHGAP35),ENSSSCG00000005078(DAAM1),ENSSSCG00000008646(RNF144A),ENSSSCG00000008803(ATP8A1),ENSSSCG00000009405(SUCLA2),ENSSSCG00000014239(CEP120),ENSSSCG00000016705(HOXA3),ENSSSCG00000029249(NAV3),ENSSSCG00000034517(ZNF12),ENSSSCG00000035478(RMND5A),ENSSSCG00000037918(ADIRF),ENSSSCG00000038964(COX19)
GO:0005575	Cellular Component	GO:0044422	organelle part	10	ENSSSCG00000003107(ARHGAP35),ENSSSCG00000005078(DAAM1),ENSSSCG00000008803(ATP8A1),ENSSSCG00000014239(CEP120),ENSSSCG00000016705(HOXA3),ENSSSCG00000029249(NAV3),ENSSSCG00000034517(ZNF12),ENSSSCG00000035478(RMND5A),ENSSSCG00000037918(ADIRF),ENSSSCG00000038964(COX19)
GO:0005575	Cellular Component	GO:0005623	cell	15	ENSSSCG00000000029(SCUBE1),ENSSSCG00000001773(TMED3),ENSSSCG00000002451(RIN3),ENSSSCG00000003107(ARHGAP35),ENSSSCG00000005078(DAAM1),ENSSSCG00000008646(RNF144A),ENSSSCG00000008803(ATP8A1),ENSSSCG00000009405(SUCLA2),ENSSSCG00000014239(CEP120),ENSSSCG00000016705(HOXA3),ENSSSCG00000029249(NAV3),ENSSSCG00000034517(ZNF12),ENSSSCG00000035478(RMND5A),ENSSSCG00000037918(ADIRF),ENSSSCG00000038964(COX19)
GO:0005575	Cellular Component	GO:0044464	cell part	15	ENSSSCG00000000029(SCUBE1),ENSSSCG00000001773(TMED3),ENSSSCG00000002451(RIN3),ENSSSCG00000003107(ARHGAP35),ENSSSCG00000005078(DAAM1),ENSSSCG00000008646(RNF144A),ENSSSCG00000008803(ATP8A1),ENSSSCG00000009405(SUCLA2),ENSSSCG00000014239(CEP120),ENSSSCG00000016705(HOXA3),ENSSSCG00000029249(NAV3),ENSSSCG00000034517(ZNF12),ENSSSCG00000035478(RMND5A),ENSSSCG00000037918(ADIRF),ENSSSCG00000038964(COX19)
GO:0005575	Cellular Component	GO:0044421	extracellular region part	2	ENSSSCG00000000029(SCUBE1),ENSSSCG00000017012(SLIT3)
GO:0005575	Cellular Component	GO:0099512	supramolecular fiber	1	ENSSSCG00000029249(NAV3)
GO:0005575	Cellular Component	GO:0031974	membrane-enclosed lumen	5	ENSSSCG00000016705(HOXA3),ENSSSCG00000034517(ZNF12),ENSSSCG00000035478(RMND5A),ENSSSCG00000037918(ADIRF),ENSSSCG00000038964(COX19)
GO:0005575	Cellular Component	GO:0005576	extracellular region	2	ENSSSCG00000000029(SCUBE1),ENSSSCG00000017012(SLIT3)
GO:0005575	Cellular Component	GO:0032991	macromolecular complex	2	ENSSSCG00000008803(ATP8A1),ENSSSCG00000035478(RMND5A)
GO:0005575	Cellular Component	GO:0044425	membrane part	3	ENSSSCG00000000029(SCUBE1),ENSSSCG00000008803(ATP8A1),ENSSSCG00000032591(-)
GO:0005575	Cellular Component	GO:0016020	membrane	4	ENSSSCG00000000029(SCUBE1),ENSSSCG00000005078(DAAM1),ENSSSCG00000008803(ATP8A1),ENSSSCG00000032591(-)
