# Supplementary material for: Integrated Analysis of DNA Methylome and Transcriptome Reveals Regulatory Mechanism in the Longissimus Dorsi of Duroc Pigs
Source: Cells. 2025 May 27;14(11):786. doi: 10.3390/cells14110786 (PMC12153604; doi:10.3390/cells14110786)
Supplement: Supplementary file 1 [file cells-14-00786-s001.zip › Supplementary Table S3.xls]

## Sheet: L-vs-H.CG-All.path
KEGG enrichment analysis of DMGs and DEGs in H VS L groups(All)
KEGG_A_class	KEGG_B_class	Pathway	L-vs-H.CG-All (142)	All (8756)	Pvalue	Pathway ID	Genes	K_IDs
Organismal Systems	Immune system	Fc gamma R-mediated phagocytosis	7	95	0.000856245	ko04666	ENSSSCG00000007625(ARPC1B);ENSSSCG00000008642(ASAP2);ENSSSCG00000017008(DOCK2);ENSSSCG00000028108(ASAP3);ENSSSCG00000028759(ASAP1);ENSSSCG00000033674(PRKCB);ENSSSCG00000036317(VASP)	K05757+K12488+K12367+K12488+K12488+K19662+K06274
Environmental Information Processing	Signal transduction	cGMP-PKG signaling pathway	8	168	0.00591962	ko04022	ENSSSCG00000008578(ADCY3);ENSSSCG00000010429(PRKG1);ENSSSCG00000014149(MEF2C);ENSSSCG00000016520(CREB3L2);ENSSSCG00000017874(ATP2A3);ENSSSCG00000027898(ATP2B1);ENSSSCG00000036317(VASP);ENSSSCG00000038973(PPP1R12A)	K08043+K07376+K04454+K09048+K05853+K05850+K06274+K06270
Environmental Information Processing	Signal transduction	Calcium signaling pathway	10	249	0.00718254	ko04020	ENSSSCG00000008578(ADCY3);ENSSSCG00000016192(PLCD4);ENSSSCG00000016475(-);ENSSSCG00000017874(ATP2A3);ENSSSCG00000025087(ASPH);ENSSSCG00000027613(TRDN);ENSSSCG00000027898(ATP2B1);ENSSSCG00000033674(PRKCB);ENSSSCG00000033721(-);ENSSSCG00000035051(ADORA2B)	K08043+K05857+K10785+K05853+K00476+K23449+K05850+K19662+K10784+K04267
Metabolism	Glycan biosynthesis and metabolism	Other types of O-glycan biosynthesis	4	48	0.0074245	ko00514	ENSSSCG00000010185(GALNT2);ENSSSCG00000025770(ST6GAL1);ENSSSCG00000026457(GALNT17);ENSSSCG00000026890(GALNT6)	K00710+K00778+K00710+K00710
Human Diseases	Endocrine and metabolic disease	Insulin resistance	6	115	0.0108621	ko04931	ENSSSCG00000003558(RPS6KA1);ENSSSCG00000009464(COMMD6);ENSSSCG00000012163(RPS6KA3);ENSSSCG00000016520(CREB3L2);ENSSSCG00000033674(PRKCB);ENSSSCG00000035849(PTPRF)	K04373+K17902+K04373+K09048+K19662+K05695
Metabolism	Glycan biosynthesis and metabolism	Mucin type O-glycan biosynthesis	3	32	0.0146895	ko00512	ENSSSCG00000010185(GALNT2);ENSSSCG00000026457(GALNT17);ENSSSCG00000026890(GALNT6)	K00710+K00710+K00710
Organismal Systems	Immune system	Leukocyte transendothelial migration	8	198	0.0151173	ko04670	ENSSSCG00000003107(ARHGAP35);ENSSSCG00000007754(ITGAM);ENSSSCG00000007797(ITGAL);ENSSSCG00000014339(CTNNA1);ENSSSCG00000031970(RASSF5);ENSSSCG00000033674(PRKCB);ENSSSCG00000034973(CXCL12);ENSSSCG00000036317(VASP)	K05732+K06461+K05718+K05691+K08015+K19662+K10031+K06274
Organismal Systems	Endocrine system	Progesterone-mediated oocyte maturation	5	91	0.0159632	ko04914	ENSSSCG00000003558(RPS6KA1);ENSSSCG00000008578(ADCY3);ENSSSCG00000010468(CPEB3);ENSSSCG00000012163(RPS6KA3);ENSSSCG00000022478(STK10)	K04373+K08043+K02602+K04373+K08837
Environmental Information Processing	Signal transduction	mTOR signaling pathway	7	163	0.0166625	ko04150	ENSSSCG00000003558(RPS6KA1);ENSSSCG00000009742(ULK1);ENSSSCG00000012163(RPS6KA3);ENSSSCG00000014269(FNIP1);ENSSSCG00000016266(CAB39);ENSSSCG00000033674(PRKCB);ENSSSCG00000049630(DEPTOR)	K04373+K21357+K04373+K20400+K08272+K19662+K20402
Cellular Processes	Cell motility	Regulation of actin cytoskeleton	10	288	0.0185573	ko04810	ENSSSCG00000003107(ARHGAP35);ENSSSCG00000005457(LPAR1);ENSSSCG00000007625(ARPC1B);ENSSSCG00000007754(ITGAM);ENSSSCG00000007797(ITGAL);ENSSSCG00000009551(ARHGEF7);ENSSSCG00000014207(APC);ENSSSCG00000015013(RDX);ENSSSCG00000034973(CXCL12);ENSSSCG00000038973(PPP1R12A)	K05732+K04289+K05757+K06461+K05718+K13710+K02085+K05762+K10031+K06270
Organismal Systems	Circulatory system	Vascular smooth muscle contraction	6	137	0.0238193	ko04270	ENSSSCG00000008578(ADCY3);ENSSSCG00000010429(PRKG1);ENSSSCG00000010447(ACTA2);ENSSSCG00000033674(PRKCB);ENSSSCG00000035051(ADORA2B);ENSSSCG00000038973(PPP1R12A)	K08043+K07376+K12313+K19662+K04267+K06270
Organismal Systems	Endocrine system	Parathyroid hormone synthesis, secretion and action	5	104	0.0267556	ko04928	ENSSSCG00000008578(ADCY3);ENSSSCG00000014149(MEF2C);ENSSSCG00000014362(HBEGF);ENSSSCG00000016520(CREB3L2);ENSSSCG00000033674(PRKCB)	K08043+K04454+K08523+K09048+K19662
Cellular Processes	Cellular community - eukaryotes	Adherens junction	4	71	0.0279047	ko04520	ENSSSCG00000014339(CTNNA1);ENSSSCG00000015125(NECTIN1);ENSSSCG00000025537(PTPN6);ENSSSCG00000035849(PTPRF)	K05691+K06081+K05697+K05695
Organismal Systems	Endocrine system	Thyroid hormone synthesis	4	71	0.0279047	ko04918	ENSSSCG00000008578(ADCY3);ENSSSCG00000008948(ALB);ENSSSCG00000016520(CREB3L2);ENSSSCG00000033674(PRKCB)	K08043+K16141+K09048+K19662
Human Diseases	Infectious disease: bacterial	Bacterial invasion of epithelial cells	4	73	0.0305014	ko05100	ENSSSCG00000007625(ARPC1B);ENSSSCG00000009029(ARHGAP10);ENSSSCG00000014285(SEPTIN8);ENSSSCG00000014339(CTNNA1)	K05757+K13736+K16939+K05691
Organismal Systems	Endocrine system	Thyroid hormone signaling pathway	5	115	0.0388491	ko04919	ENSSSCG00000001716(RCAN2);ENSSSCG00000009464(COMMD6);ENSSSCG00000016192(PLCD4);ENSSSCG00000017874(ATP2A3);ENSSSCG00000033674(PRKCB)	K17903+K17902+K05857+K05853+K19662
Environmental Information Processing	Signal transduction	NF-kappa B signaling pathway	6	155	0.0400919	ko04064	ENSSSCG00000000706(LTBR);ENSSSCG00000012203(TAB3);ENSSSCG00000016475(-);ENSSSCG00000033674(PRKCB);ENSSSCG00000033721(-);ENSSSCG00000034973(CXCL12)	K03159+K12793+K10785+K19662+K10784+K10031
Organismal Systems	Digestive system	Salivary secretion	4	83	0.0455711	ko04970	ENSSSCG00000008578(ADCY3);ENSSSCG00000010429(PRKG1);ENSSSCG00000027898(ATP2B1);ENSSSCG00000033674(PRKCB)	K08043+K07376+K05850+K19662
Cellular Processes	Cellular community - eukaryotes	Gap junction	4	87	0.0525767	ko04540	ENSSSCG00000005457(LPAR1);ENSSSCG00000008578(ADCY3);ENSSSCG00000010429(PRKG1);ENSSSCG00000033674(PRKCB)	K04289+K08043+K07376+K19662
Organismal Systems	Development and regeneration	Dorso-ventral axis formation	2	23	0.0529136	ko04320	ENSSSCG00000010468(CPEB3);ENSSSCG00000024152(ETV6)	K02602+K03211
Organismal Systems	Immune system	Platelet activation	5	126	0.0538217	ko04611	ENSSSCG00000003107(ARHGAP35);ENSSSCG00000008578(ADCY3);ENSSSCG00000010429(PRKG1);ENSSSCG00000036317(VASP);ENSSSCG00000038973(PPP1R12A)	K05732+K08043+K07376+K06274+K06270
Environmental Information Processing	Signal transduction	Rap1 signaling pathway	10	351	0.0589008	ko04015	ENSSSCG00000005457(LPAR1);ENSSSCG00000007754(ITGAM);ENSSSCG00000007797(ITGAL);ENSSSCG00000008578(ADCY3);ENSSSCG00000016475(-);ENSSSCG00000031970(RASSF5);ENSSSCG00000033674(PRKCB);ENSSSCG00000033721(-);ENSSSCG00000035051(ADORA2B);ENSSSCG00000036317(VASP)	K04289+K06461+K05718+K08043+K10785+K08015+K19662+K10784+K04267+K06274
Organismal Systems	Immune system	Chemokine signaling pathway	6	173	0.0621216	ko04062	ENSSSCG00000008578(ADCY3);ENSSSCG00000010683(GRK5);ENSSSCG00000017008(DOCK2);ENSSSCG00000031118(PREX1);ENSSSCG00000033674(PRKCB);ENSSSCG00000034973(CXCL12)	K08043+K08291+K12367+K12365+K19662+K10031
Human Diseases	Substance dependence	Morphine addiction	4	94	0.0661668	ko05032	ENSSSCG00000006218(PDE7A);ENSSSCG00000008578(ADCY3);ENSSSCG00000010683(GRK5);ENSSSCG00000033674(PRKCB)	K18436+K08043+K08291+K19662
Human Diseases	Infectious disease: bacterial	Yersinia infection	6	178	0.0693022	ko05135	ENSSSCG00000003558(RPS6KA1);ENSSSCG00000006927(PKN2);ENSSSCG00000009551(ARHGEF7);ENSSSCG00000012163(RPS6KA3);ENSSSCG00000016475(-);ENSSSCG00000033721(-)	K04373+K23691+K13710+K04373+K10785+K10784
Human Diseases	Neurodegenerative disease	Spinocerebellar ataxia	4	97	0.0725002	ko05017	ENSSSCG00000001065(ATXN1);ENSSSCG00000009742(ULK1);ENSSSCG00000017874(ATP2A3);ENSSSCG00000033674(PRKCB)	K23616+K21357+K05853+K19662
Environmental Information Processing	Signal transduction	Hippo signaling pathway - multiple species	2	28	0.0750519	ko04392	ENSSSCG00000005021(SAV1);ENSSSCG00000013399(TEAD1)	K16686+K09448
Organismal Systems	Immune system	Intestinal immune network for IgA production	4	99	0.0768887	ko04672	ENSSSCG00000000706(LTBR);ENSSSCG00000016475(-);ENSSSCG00000033721(-);ENSSSCG00000034973(CXCL12)	K03159+K10785+K10784+K10031
Environmental Information Processing	Signal transduction	Phosphatidylinositol signaling system	4	100	0.0791322	ko04070	ENSSSCG00000009050(INPP4B);ENSSSCG00000016192(PLCD4);ENSSSCG00000033674(PRKCB);ENSSSCG00000036785(MTMR7)	K01109+K05857+K19662+K18083
Organismal Systems	Digestive system	Pancreatic secretion	4	102	0.0837164	ko04972	ENSSSCG00000008578(ADCY3);ENSSSCG00000017874(ATP2A3);ENSSSCG00000027898(ATP2B1);ENSSSCG00000033674(PRKCB)	K08043+K05853+K05850+K19662
Organismal Systems	Endocrine system	Aldosterone synthesis and secretion	4	103	0.0860567	ko04925	ENSSSCG00000008578(ADCY3);ENSSSCG00000016520(CREB3L2);ENSSSCG00000027898(ATP2B1);ENSSSCG00000033674(PRKCB)	K08043+K09048+K05850+K19662
Organismal Systems	Nervous system	Long-term depression	3	65	0.0883236	ko04730	ENSSSCG00000009197(GRID2);ENSSSCG00000010429(PRKG1);ENSSSCG00000033674(PRKCB)	K05207+K07376+K19662
Organismal Systems	Environmental adaptation	Thermogenesis	7	236	0.088948	ko04714	ENSSSCG00000003558(RPS6KA1);ENSSSCG00000008578(ADCY3);ENSSSCG00000010429(PRKG1);ENSSSCG00000012163(RPS6KA3);ENSSSCG00000016223(ACSL3);ENSSSCG00000016520(CREB3L2);ENSSSCG00000038964(COX19)	K04373+K08043+K07376+K04373+K01897+K09048+K18183
Environmental Information Processing	Signal transduction	Hedgehog signaling pathway - fly	2	31	0.0895059	ko04341	ENSSSCG00000010683(GRK5);ENSSSCG00000032198(SPOPL)	K08291+K10523
Organismal Systems	Nervous system	Long-term potentiation	3	67	0.0946857	ko04720	ENSSSCG00000003558(RPS6KA1);ENSSSCG00000012163(RPS6KA3);ENSSSCG00000033674(PRKCB)	K04373+K04373+K19662
Organismal Systems	Endocrine system	Cortisol synthesis and secretion	3	69	0.101231	ko04927	ENSSSCG00000006331(PBX1);ENSSSCG00000008578(ADCY3);ENSSSCG00000016520(CREB3L2)	K09355+K08043+K09048
Cellular Processes	Transport and catabolism	Endocytosis	7	247	0.106555	ko04144	ENSSSCG00000006137(WWP1);ENSSSCG00000007625(ARPC1B);ENSSSCG00000008642(ASAP2);ENSSSCG00000010683(GRK5);ENSSSCG00000017895(RABEP1);ENSSSCG00000028108(ASAP3);ENSSSCG00000028759(ASAP1)	K05633+K05757+K12488+K08291+K12480+K12488+K12488
Metabolism	Carbohydrate metabolism	Inositol phosphate metabolism	3	74	0.11835	ko00562	ENSSSCG00000009050(INPP4B);ENSSSCG00000016192(PLCD4);ENSSSCG00000036785(MTMR7)	K01109+K05857+K18083
Cellular Processes	Cellular community - eukaryotes	Tight junction	5	160	0.118361	ko04530	ENSSSCG00000000145(-);ENSSSCG00000000146(MYH11);ENSSSCG00000005446(EPB41L4B);ENSSSCG00000015013(RDX);ENSSSCG00000036317(VASP)	K10352+K10352+K21111+K05762+K06274
Human Diseases	Cancer: overview	Proteoglycans in cancer	6	209	0.123986	ko05205	ENSSSCG00000010212(-);ENSSSCG00000014362(HBEGF);ENSSSCG00000015013(RDX);ENSSSCG00000025537(PTPN6);ENSSSCG00000033674(PRKCB);ENSSSCG00000038973(PPP1R12A)	K10380+K08523+K05762+K05697+K19662+K06270
Human Diseases	Cardiovascular disease	Arrhythmogenic right ventricular cardiomyopathy	3	76	0.125481	ko05412	ENSSSCG00000014339(CTNNA1);ENSSSCG00000017874(ATP2A3);ENSSSCG00000028148(DMD)	K05691+K05853+K10366
Human Diseases	Infectious disease: bacterial	Pathogenic Escherichia coli infection	6	211	0.12809	ko05130	ENSSSCG00000000145(-);ENSSSCG00000000146(MYH11);ENSSSCG00000005457(LPAR1);ENSSSCG00000007625(ARPC1B);ENSSSCG00000012203(TAB3);ENSSSCG00000025537(PTPN6)	K10352+K10352+K04289+K05757+K12793+K05697
Cellular Processes	Cell growth and death	Oocyte meiosis	4	122	0.136217	ko04114	ENSSSCG00000003558(RPS6KA1);ENSSSCG00000008578(ADCY3);ENSSSCG00000010468(CPEB3);ENSSSCG00000012163(RPS6KA3)	K04373+K08043+K02602+K04373
Metabolism	Lipid metabolism	Synthesis and degradation of ketone bodies	1	9	0.136897	ko00072	ENSSSCG00000024109(BDH1)	K00019
Environmental Information Processing	Signaling molecules and interaction	Viral protein interaction with cytokine and cytokine receptor	3	81	0.143958	ko04061	ENSSSCG00000000706(LTBR);ENSSSCG00000015085(IL10RA);ENSSSCG00000034973(CXCL12)	K03159+K05134+K10031
Human Diseases	Cancer: overview	Transcriptional misregulation in cancer	6	220	0.147358	ko05202	ENSSSCG00000006331(PBX1);ENSSSCG00000007754(ITGAM);ENSSSCG00000014149(MEF2C);ENSSSCG00000016475(-);ENSSSCG00000024152(ETV6);ENSSSCG00000033721(-)	K09355+K06461+K04454+K10785+K03211+K10784
Organismal Systems	Immune system	Toll and Imd signaling pathway	2	43	0.153736	ko04624	ENSSSCG00000010212(-);ENSSSCG00000022190(UBE2V2)	K10380+K10704
Organismal Systems	Excretory system	Vasopressin-regulated water reabsorption	2	43	0.153736	ko04962	ENSSSCG00000008578(ADCY3);ENSSSCG00000016520(CREB3L2)	K08043+K09048
Organismal Systems	Circulatory system	Cardiac muscle contraction	3	85	0.159348	ko04260	ENSSSCG00000017874(ATP2A3);ENSSSCG00000025087(ASPH);ENSSSCG00000027613(TRDN)	K05853+K00476+K23449
Organismal Systems	Endocrine system	Insulin secretion	3	85	0.159348	ko04911	ENSSSCG00000008578(ADCY3);ENSSSCG00000016520(CREB3L2);ENSSSCG00000033674(PRKCB)	K08043+K09048+K19662
Cellular Processes	Transport and catabolism	Lysosome	4	130	0.160231	ko04142	ENSSSCG00000008980(SCARB2);ENSSSCG00000010450(LIPA);ENSSSCG00000012731(-);ENSSSCG00000014924(CTSC)	K12384+K01052+K01136+K01275
Organismal Systems	Development and regeneration	Axon guidance	5	179	0.165348	ko04360	ENSSSCG00000015645(-);ENSSSCG00000017012(SLIT3);ENSSSCG00000029815(SRGAP1);ENSSSCG00000030130(DPYSL2);ENSSSCG00000034973(CXCL12)	K07526+K06850+K07526+K07528+K10031
Organismal Systems	Immune system	B cell receptor signaling pathway	3	87	0.167226	ko04662	ENSSSCG00000010509(PIK3AP1);ENSSSCG00000025537(PTPN6);ENSSSCG00000033674(PRKCB)	K12230+K05697+K19662
Environmental Information Processing	Signaling molecules and interaction	Cell adhesion molecules	7	280	0.169518	ko04514	ENSSSCG00000003592(SDC3);ENSSSCG00000007754(ITGAM);ENSSSCG00000007797(ITGAL);ENSSSCG00000015125(NECTIN1);ENSSSCG00000016475(-);ENSSSCG00000033721(-);ENSSSCG00000035849(PTPRF)	K16337+K06461+K05718+K06081+K10785+K10784+K05695
Human Diseases	Cancer: overview	PD-L1 expression and PD-1 checkpoint pathway in cancer	4	137	0.182424	ko05235	ENSSSCG00000015094(CD3G);ENSSSCG00000016475(-);ENSSSCG00000025537(PTPN6);ENSSSCG00000033721(-)	K06452+K10785+K05697+K10784
Organismal Systems	Aging	Longevity regulating pathway	3	91	0.183312	ko04211	ENSSSCG00000008578(ADCY3);ENSSSCG00000009742(ULK1);ENSSSCG00000016520(CREB3L2)	K08043+K21357+K09048
Organismal Systems	Endocrine system	GnRH signaling pathway	3	92	0.187397	ko04912	ENSSSCG00000008578(ADCY3);ENSSSCG00000014362(HBEGF);ENSSSCG00000033674(PRKCB)	K08043+K08523+K19662
Environmental Information Processing	Signal transduction	Hippo signaling pathway	6	241	0.196962	ko04390	ENSSSCG00000005021(SAV1);ENSSSCG00000010360(BMPR1A);ENSSSCG00000013399(TEAD1);ENSSSCG00000014207(APC);ENSSSCG00000014339(CTNNA1);ENSSSCG00000039442(BMP2)	K16686+K04673+K09448+K02085+K05691+K21283
Cellular Processes	Cellular community - eukaryotes	Focal adhesion	5	192	0.201164	ko04510	ENSSSCG00000003107(ARHGAP35);ENSSSCG00000005494(TNC);ENSSSCG00000033674(PRKCB);ENSSSCG00000036317(VASP);ENSSSCG00000038973(PPP1R12A)	K05732+K06252+K19662+K06274+K06270
Metabolism	Metabolism of cofactors and vitamins	Thiamine metabolism	1	14	0.204733	ko00730	ENSSSCG00000015462(TPK1)	K00949
Cellular Processes	Cell growth and death	Apoptosis - fly	2	52	0.206186	ko04214	ENSSSCG00000005021(SAV1);ENSSSCG00000012656(ELF4)	K16686+K09428
Environmental Information Processing	Signal transduction	TGF-beta signaling pathway	3	98	0.212379	ko04350	ENSSSCG00000004980(THSD4);ENSSSCG00000010360(BMPR1A);ENSSSCG00000039442(BMP2)	K23377+K04673+K21283
Human Diseases	Cardiovascular disease	Dilated cardiomyopathy	3	98	0.212379	ko05414	ENSSSCG00000008578(ADCY3);ENSSSCG00000017874(ATP2A3);ENSSSCG00000028148(DMD)	K08043+K05853+K10366
Human Diseases	Cardiovascular disease	Viral myocarditis	5	199	0.221468	ko05416	ENSSSCG00000007797(ITGAL);ENSSSCG00000013405(EIF4G2);ENSSSCG00000016475(-);ENSSSCG00000028148(DMD);ENSSSCG00000033721(-)	K05718+K03260+K10785+K10366+K10784
Human Diseases	Infectious disease: viral	Epstein-Barr virus infection	6	251	0.222557	ko05169	ENSSSCG00000007797(ITGAL);ENSSSCG00000009761(NCOR2);ENSSSCG00000015094(CD3G);ENSSSCG00000016475(-);ENSSSCG00000017273(PSMD12);ENSSSCG00000033721(-)	K05718+K06065+K06452+K10785+K03035+K10784
Organismal Systems	Circulatory system	Adrenergic signaling in cardiomyocytes	4	149	0.222605	ko04261	ENSSSCG00000008578(ADCY3);ENSSSCG00000016520(CREB3L2);ENSSSCG00000017874(ATP2A3);ENSSSCG00000027898(ATP2B1)	K08043+K09048+K05853+K05850
Environmental Information Processing	Signal transduction	Notch signaling pathway	2	55	0.224098	ko04330	ENSSSCG00000001065(ATXN1);ENSSSCG00000009761(NCOR2)	K23616+K06065
Organismal Systems	Immune system	T cell receptor signaling pathway	4	152	0.233002	ko04660	ENSSSCG00000015094(CD3G);ENSSSCG00000016475(-);ENSSSCG00000025537(PTPN6);ENSSSCG00000033721(-)	K06452+K10785+K05697+K10784
Organismal Systems	Immune system	NOD-like receptor signaling pathway	4	154	0.24	ko04621	ENSSSCG00000006927(PKN2);ENSSSCG00000009256(ANTXR2);ENSSSCG00000010904(NEK7);ENSSSCG00000012203(TAB3)	K23691+K20909+K20876+K12793
Organismal Systems	Excretory system	Endocrine and other factor-regulated calcium reabsorption	2	58	0.242124	ko04961	ENSSSCG00000027898(ATP2B1);ENSSSCG00000033674(PRKCB)	K05850+K19662
Human Diseases	Cancer: specific types	Endometrial cancer	2	58	0.242124	ko05213	ENSSSCG00000014207(APC);ENSSSCG00000014339(CTNNA1)	K02085+K05691
Organismal Systems	Endocrine system	Oxytocin signaling pathway	4	155	0.243518	ko04921	ENSSSCG00000008578(ADCY3);ENSSSCG00000014149(MEF2C);ENSSSCG00000033674(PRKCB);ENSSSCG00000038973(PPP1R12A)	K08043+K04454+K19662+K06270
Organismal Systems	Environmental adaptation	Circadian entrainment	3	106	0.246709	ko04713	ENSSSCG00000008578(ADCY3);ENSSSCG00000010429(PRKG1);ENSSSCG00000033674(PRKCB)	K08043+K07376+K19662
Organismal Systems	Endocrine system	Regulation of lipolysis in adipocytes	2	59	0.24815	ko04923	ENSSSCG00000008578(ADCY3);ENSSSCG00000010429(PRKG1)	K08043+K07376
Metabolism	Lipid metabolism	Fatty acid biosynthesis	1	18	0.255167	ko00061	ENSSSCG00000016223(ACSL3)	K01897
Human Diseases	Endocrine and metabolic disease	Cushing syndrome	4	159	0.257703	ko04934	ENSSSCG00000006331(PBX1);ENSSSCG00000008578(ADCY3);ENSSSCG00000014207(APC);ENSSSCG00000016520(CREB3L2)	K09355+K08043+K02085+K09048
Metabolism	Lipid metabolism	Glycerolipid metabolism	2	61	0.260215	ko00561	ENSSSCG00000004033(AGPAT4);ENSSSCG00000040608(AKR1B1)	K13523+K00011
Human Diseases	Cancer: overview	MicroRNAs in cancer	4	160	0.261276	ko05206	ENSSSCG00000005494(TNC);ENSSSCG00000014207(APC);ENSSSCG00000015013(RDX);ENSSSCG00000033674(PRKCB)	K06252+K02085+K05762+K19662
Organismal Systems	Immune system	Complement and coagulation cascades	4	161	0.264859	ko04610	ENSSSCG00000000660(A2M);ENSSSCG00000007754(ITGAM);ENSSSCG00000015662(C4BPA);ENSSSCG00000016859(C7)	K03910+K06461+K04002+K03996
Environmental Information Processing	Signal transduction	Hippo signaling pathway - fly	2	62	0.266251	ko04391	ENSSSCG00000005021(SAV1);ENSSSCG00000013399(TEAD1)	K16686+K09448
Human Diseases	Cancer: specific types	Basal cell carcinoma	2	62	0.266251	ko05217	ENSSSCG00000014207(APC);ENSSSCG00000039442(BMP2)	K02085+K21283
Organismal Systems	Endocrine system	Melanogenesis	3	111	0.268593	ko04916	ENSSSCG00000008578(ADCY3);ENSSSCG00000016520(CREB3L2);ENSSSCG00000033674(PRKCB)	K08043+K09048+K19662
Environmental Information Processing	Signaling molecules and interaction	Cytokine-cytokine receptor interaction	6	269	0.271144	ko04060	ENSSSCG00000000706(LTBR);ENSSSCG00000001787(IL16);ENSSSCG00000010360(BMPR1A);ENSSSCG00000015085(IL10RA);ENSSSCG00000034973(CXCL12);ENSSSCG00000039442(BMP2)	K03159+K22628+K04673+K05134+K10031+K21283
Metabolism	Lipid metabolism	Steroid biosynthesis	1	20	0.27918	ko00100	ENSSSCG00000010450(LIPA)	K01052
Organismal Systems	Nervous system	Glutamatergic synapse	3	114	0.281833	ko04724	ENSSSCG00000008578(ADCY3);ENSSSCG00000014113(HOMER1);ENSSSCG00000033674(PRKCB)	K08043+K15010+K19662
Human Diseases	Infectious disease: bacterial	Salmonella infection	5	221	0.28878	ko05132	ENSSSCG00000000145(-);ENSSSCG00000000146(MYH11);ENSSSCG00000007625(ARPC1B);ENSSSCG00000012203(TAB3);ENSSSCG00000028475(KPNA1)	K10352+K10352+K05757+K12793+K23940
Organismal Systems	Nervous system	Cholinergic synapse	3	116	0.290695	ko04725	ENSSSCG00000008578(ADCY3);ENSSSCG00000016520(CREB3L2);ENSSSCG00000033674(PRKCB)	K08043+K09048+K19662
Metabolism	Glycan biosynthesis and metabolism	Glycosaminoglycan degradation	1	21	0.290897	ko00531	ENSSSCG00000012731(-)	K01136
Human Diseases	Cancer: specific types	Non-small cell lung cancer	2	67	0.296401	ko05223	ENSSSCG00000031970(RASSF5);ENSSSCG00000033674(PRKCB)	K08015+K19662
Genetic Information Processing	Translation	Nucleocytoplasmic transport	4	170	0.297478	ko03013	ENSSSCG00000011117(UPF2);ENSSSCG00000011610(NUP210);ENSSSCG00000013405(EIF4G2);ENSSSCG00000029857(-)	K14327+K14314+K03260+K03242
Environmental Information Processing	Signal transduction	HIF-1 signaling pathway	3	118	0.299576	ko04066	ENSSSCG00000000706(LTBR);ENSSSCG00000010172(-);ENSSSCG00000033674(PRKCB)	K03159+K09592+K19662
Organismal Systems	Endocrine system	Growth hormone synthesis, secretion and action	3	118	0.299576	ko04935	ENSSSCG00000008578(ADCY3);ENSSSCG00000016520(CREB3L2);ENSSSCG00000033674(PRKCB)	K08043+K09048+K19662
Human Diseases	Substance dependence	Amphetamine addiction	2	69	0.308421	ko05031	ENSSSCG00000016520(CREB3L2);ENSSSCG00000033674(PRKCB)	K09048+K19662
Metabolism	Metabolism of cofactors and vitamins	Folate biosynthesis	1	23	0.313766	ko00790	ENSSSCG00000040608(AKR1B1)	K00011
Environmental Information Processing	Signal transduction	cAMP signaling pathway	5	232	0.3238	ko04024	ENSSSCG00000008578(ADCY3);ENSSSCG00000016520(CREB3L2);ENSSSCG00000017874(ATP2A3);ENSSSCG00000027898(ATP2B1);ENSSSCG00000038973(PPP1R12A)	K08043+K09048+K05853+K05850+K06270
Human Diseases	Infectious disease: viral	Human cytomegalovirus infection	5	233	0.327012	ko05163	ENSSSCG00000008578(ADCY3);ENSSSCG00000015085(IL10RA);ENSSSCG00000016520(CREB3L2);ENSSSCG00000033674(PRKCB);ENSSSCG00000034973(CXCL12)	K08043+K05134+K09048+K19662+K10031
Environmental Information Processing	Signal transduction	MAPK signaling pathway	6	291	0.333605	ko04010	ENSSSCG00000003558(RPS6KA1);ENSSSCG00000008475(MAP4K3);ENSSSCG00000012163(RPS6KA3);ENSSSCG00000014149(MEF2C);ENSSSCG00000017311(MAPT);ENSSSCG00000033674(PRKCB)	K04373+K04406+K04373+K04454+K04380+K19662
Metabolism	Carbohydrate metabolism	Butanoate metabolism	1	25	0.335902	ko00650	ENSSSCG00000024109(BDH1)	K00019
Human Diseases	Infectious disease: viral	Human T-cell leukemia virus 1 infection	7	349	0.337605	ko05166	ENSSSCG00000000706(LTBR);ENSSSCG00000007797(ITGAL);ENSSSCG00000008578(ADCY3);ENSSSCG00000015094(CD3G);ENSSSCG00000016475(-);ENSSSCG00000016520(CREB3L2);ENSSSCG00000033721(-)	K03159+K05718+K08043+K06452+K10785+K09048+K10784
Environmental Information Processing	Signal transduction	AMPK signaling pathway	3	127	0.339664	ko04152	ENSSSCG00000009742(ULK1);ENSSSCG00000016266(CAB39);ENSSSCG00000016520(CREB3L2)	K21357+K08272+K09048
Metabolism	Carbohydrate metabolism	Pentose and glucuronate interconversions	1	26	0.346703	ko00040	ENSSSCG00000040608(AKR1B1)	K00011
Organismal Systems	Digestive system	Gastric acid secretion	2	77	0.356009	ko04971	ENSSSCG00000008578(ADCY3);ENSSSCG00000033674(PRKCB)	K08043+K19662
Metabolism	Nucleotide metabolism	Purine metabolism	3	131	0.357464	ko00230	ENSSSCG00000006218(PDE7A);ENSSSCG00000008578(ADCY3);ENSSSCG00000022492(AMPD3)	K18436+K08043+K01490
Human Diseases	Infectious disease: bacterial	Shigellosis	5	243	0.359285	ko05131	ENSSSCG00000007625(ARPC1B);ENSSSCG00000012203(TAB3);ENSSSCG00000014285(SEPTIN8);ENSSSCG00000016192(PLCD4);ENSSSCG00000022190(UBE2V2)	K05757+K12793+K16939+K05857+K10704
Organismal Systems	Endocrine system	Relaxin signaling pathway	3	132	0.361906	ko04926	ENSSSCG00000008578(ADCY3);ENSSSCG00000010447(ACTA2);ENSSSCG00000016520(CREB3L2)	K08043+K12313+K09048
Human Diseases	Immune disease	Asthma	2	80	0.373574	ko05310	ENSSSCG00000016475(-);ENSSSCG00000033721(-)	K10785+K10784
Organismal Systems	Immune system	Th1 and Th2 cell differentiation	3	135	0.375203	ko04658	ENSSSCG00000015094(CD3G);ENSSSCG00000016475(-);ENSSSCG00000033721(-)	K06452+K10785+K10784
Metabolism	Carbohydrate metabolism	Citrate cycle (TCA cycle)	1	29	0.37807	ko00020	ENSSSCG00000009405(SUCLA2)	K01900
Environmental Information Processing	Signal transduction	ErbB signaling pathway	2	83	0.390945	ko04012	ENSSSCG00000014362(HBEGF);ENSSSCG00000033674(PRKCB)	K08523+K19662
Environmental Information Processing	Signal transduction	MAPK signaling pathway - fly	2	83	0.390945	ko04013	ENSSSCG00000024152(ETV6);ENSSSCG00000028905(TNIK)	K03211+K08840
Organismal Systems	Endocrine system	Estrogen signaling pathway	3	141	0.401626	ko04915	ENSSSCG00000008578(ADCY3);ENSSSCG00000014362(HBEGF);ENSSSCG00000016520(CREB3L2)	K08043+K08523+K09048
Environmental Information Processing	Signal transduction	Apelin signaling pathway	3	142	0.406002	ko04371	ENSSSCG00000008578(ADCY3);ENSSSCG00000010447(ACTA2);ENSSSCG00000014149(MEF2C)	K08043+K12313+K04454
Metabolism	Carbohydrate metabolism	Fructose and mannose metabolism	1	32	0.407941	ko00051	ENSSSCG00000040608(AKR1B1)	K00011
Human Diseases	Immune disease	Graft-versus-host disease	2	87	0.413769	ko05332	ENSSSCG00000016475(-);ENSSSCG00000033721(-)	K10785+K10784
Human Diseases	Immune disease	Allograft rejection	2	89	0.425024	ko05330	ENSSSCG00000016475(-);ENSSSCG00000033721(-)	K10785+K10784
Metabolism	Carbohydrate metabolism	Galactose metabolism	1	34	0.427059	ko00052	ENSSSCG00000040608(AKR1B1)	K00011
Metabolism	Carbohydrate metabolism	Propanoate metabolism	1	34	0.427059	ko00640	ENSSSCG00000009405(SUCLA2)	K01900
Human Diseases	Infectious disease: bacterial	Staphylococcus aureus infection	4	206	0.430121	ko05150	ENSSSCG00000007754(ITGAM);ENSSSCG00000007797(ITGAL);ENSSSCG00000016475(-);ENSSSCG00000033721(-)	K06461+K05718+K10785+K10784
Human Diseases	Cardiovascular disease	Hypertrophic cardiomyopathy	2	90	0.43061	ko05410	ENSSSCG00000017874(ATP2A3);ENSSSCG00000028148(DMD)	K05853+K10366
Organismal Systems	Excretory system	Aldosterone-regulated sodium reabsorption	1	36	0.445564	ko04960	ENSSSCG00000033674(PRKCB)	K19662
Human Diseases	Drug resistance: antineoplastic	Endocrine resistance	2	93	0.447194	ko01522	ENSSSCG00000008578(ADCY3);ENSSSCG00000014362(HBEGF)	K08043+K08523
Organismal Systems	Nervous system	GABAergic synapse	2	93	0.447194	ko04727	ENSSSCG00000008578(ADCY3);ENSSSCG00000033674(PRKCB)	K08043+K19662
Metabolism	Carbohydrate metabolism	Starch and sucrose metabolism	1	37	0.454592	ko00500	ENSSSCG00000014838(PGM2L1)	K11809
Environmental Information Processing	Signal transduction	Phospholipase D signaling pathway	3	155	0.461917	ko04072	ENSSSCG00000004033(AGPAT4);ENSSSCG00000005457(LPAR1);ENSSSCG00000008578(ADCY3)	K13523+K04289+K08043
Environmental Information Processing	Signal transduction	Wnt signaling pathway	3	155	0.461917	ko04310	ENSSSCG00000005078(DAAM1);ENSSSCG00000014207(APC);ENSSSCG00000033674(PRKCB)	K04512+K02085+K19662
Human Diseases	Neurodegenerative disease	Prion disease	1	38	0.463475	ko05020	ENSSSCG00000016859(C7)	K03996
Human Diseases	Immune disease	Systemic lupus erythematosus	3	157	0.470329	ko05322	ENSSSCG00000016475(-);ENSSSCG00000016859(C7);ENSSSCG00000033721(-)	K10785+K03996+K10784
Human Diseases	Cancer: specific types	Bladder cancer	1	39	0.472214	ko05219	ENSSSCG00000014362(HBEGF)	K08523
Human Diseases	Endocrine and metabolic disease	Type I diabetes mellitus	2	98	0.474227	ko04940	ENSSSCG00000016475(-);ENSSSCG00000033721(-)	K10785+K10784
Organismal Systems	Immune system	Th17 cell differentiation	3	158	0.474513	ko04659	ENSSSCG00000015094(CD3G);ENSSSCG00000016475(-);ENSSSCG00000033721(-)	K06452+K10785+K10784
Human Diseases	Cancer: overview	Pathways in cancer	9	522	0.474578	ko05200	ENSSSCG00000005457(LPAR1);ENSSSCG00000008578(ADCY3);ENSSSCG00000010172(-);ENSSSCG00000014207(APC);ENSSSCG00000014339(CTNNA1);ENSSSCG00000031970(RASSF5);ENSSSCG00000033674(PRKCB);ENSSSCG00000034973(CXCL12);ENSSSCG00000039442(BMP2)	K04289+K08043+K09592+K02085+K05691+K08015+K19662+K10031+K21283
Human Diseases	Immune disease	Autoimmune thyroid disease	2	99	0.479538	ko05320	ENSSSCG00000016475(-);ENSSSCG00000033721(-)	K10785+K10784
Organismal Systems	Endocrine system	Glucagon signaling pathway	2	104	0.505601	ko04922	ENSSSCG00000016520(CREB3L2);ENSSSCG00000032941(SIK2)	K09048+K16311
Metabolism	Lipid metabolism	Fatty acid degradation	1	43	0.505779	ko00071	ENSSSCG00000016223(ACSL3)	K01897
Human Diseases	Infectious disease: parasitic	Leishmaniasis	3	167	0.511469	ko05140	ENSSSCG00000007754(ITGAM);ENSSSCG00000025537(PTPN6);ENSSSCG00000033674(PRKCB)	K06461+K05697+K19662
Human Diseases	Infectious disease: parasitic	Chagas disease	3	167	0.511469	ko05142	ENSSSCG00000015094(CD3G);ENSSSCG00000016475(-);ENSSSCG00000033721(-)	K06452+K10785+K10784
Organismal Systems	Immune system	Hematopoietic cell lineage	2	106	0.51579	ko04640	ENSSSCG00000007754(ITGAM);ENSSSCG00000015094(CD3G)	K06461+K06452
Human Diseases	Immune disease	Rheumatoid arthritis	4	231	0.518753	ko05323	ENSSSCG00000007797(ITGAL);ENSSSCG00000016475(-);ENSSSCG00000033721(-);ENSSSCG00000034973(CXCL12)	K05718+K10785+K10784+K10031
Organismal Systems	Immune system	Antigen processing and presentation	2	107	0.520832	ko04612	ENSSSCG00000016475(-);ENSSSCG00000033721(-)	K10785+K10784
Genetic Information Processing	Transcription	Basal transcription factors	1	45	0.521758	ko03022	ENSSSCG00000033106(GTF2A1L)	K03122
Environmental Information Processing	Signal transduction	Hedgehog signaling pathway	1	45	0.521758	ko04340	ENSSSCG00000032198(SPOPL)	K10523
Metabolism	Lipid metabolism	Ether lipid metabolism	1	46	0.529554	ko00565	ENSSSCG00000015781(ENPP6)	K08743
Metabolism	Lipid metabolism	Sphingolipid metabolism	1	46	0.529554	ko00600	ENSSSCG00000010433(SGMS1)	K04714
Organismal Systems	Endocrine system	Ovarian steroidogenesis	1	46	0.529554	ko04913	ENSSSCG00000008578(ADCY3)	K08043
Organismal Systems	Sensory system	Inflammatory mediator regulation of TRP channels	2	109	0.530812	ko04750	ENSSSCG00000008578(ADCY3);ENSSSCG00000033674(PRKCB)	K08043+K19662
Human Diseases	Endocrine and metabolic disease	AGE-RAGE signaling pathway in diabetic complications	2	109	0.530812	ko04933	ENSSSCG00000016192(PLCD4);ENSSSCG00000033674(PRKCB)	K05857+K19662
Human Diseases	Infectious disease: parasitic	African trypanosomiasis	1	47	0.537223	ko05143	ENSSSCG00000033674(PRKCB)	K19662
Genetic Information Processing	Folding, sorting and degradation	Proteasome	1	48	0.544769	ko03050	ENSSSCG00000017273(PSMD12)	K03035
Human Diseases	Substance dependence	Cocaine addiction	1	48	0.544769	ko05030	ENSSSCG00000016520(CREB3L2)	K09048
Metabolism	Amino acid metabolism	Valine, leucine and isoleucine degradation	1	50	0.559496	ko00280	ENSSSCG00000004774(IVD)	K00253
Environmental Information Processing	Signal transduction	Sphingolipid signaling pathway	2	117	0.569312	ko04071	ENSSSCG00000010433(SGMS1);ENSSSCG00000033674(PRKCB)	K04714+K19662
Environmental Information Processing	Signal transduction	TNF signaling pathway	2	117	0.569312	ko04668	ENSSSCG00000012203(TAB3);ENSSSCG00000016520(CREB3L2)	K12793+K09048
Metabolism	Glycan biosynthesis and metabolism	N-Glycan biosynthesis	1	52	0.573749	ko00510	ENSSSCG00000025770(ST6GAL1)	K00778
Human Diseases	Immune disease	Inflammatory bowel disease	2	118	0.573963	ko05321	ENSSSCG00000016475(-);ENSSSCG00000033721(-)	K10785+K10784
Human Diseases	Cancer: overview	Viral carcinogenesis	3	184	0.577366	ko05203	ENSSSCG00000000706(LTBR);ENSSSCG00000016520(CREB3L2);ENSSSCG00000033106(GTF2A1L)	K03159+K09048+K03122
Human Diseases	Infectious disease: bacterial	Vibrio cholerae infection	1	53	0.580703	ko05110	ENSSSCG00000008578(ADCY3)	K08043
Organismal Systems	Digestive system	Carbohydrate digestion and absorption	1	54	0.587544	ko04973	ENSSSCG00000033674(PRKCB)	K19662
Organismal Systems	Digestive system	Cholesterol metabolism	1	54	0.587544	ko04979	ENSSSCG00000010450(LIPA)	K01052
Organismal Systems	Nervous system	Neurotrophin signaling pathway	2	121	0.587697	ko04722	ENSSSCG00000003558(RPS6KA1);ENSSSCG00000012163(RPS6KA3)	K04373+K04373
Organismal Systems	Immune system	Natural killer cell mediated cytotoxicity	3	187	0.588412	ko04650	ENSSSCG00000007797(ITGAL);ENSSSCG00000025537(PTPN6);ENSSSCG00000033674(PRKCB)	K05718+K05697+K19662
Metabolism	Global and overview maps	Fatty acid metabolism	1	56	0.600896	ko01212	ENSSSCG00000016223(ACSL3)	K01897
Environmental Information Processing	Signal transduction	VEGF signaling pathway	1	57	0.60741	ko04370	ENSSSCG00000033674(PRKCB)	K19662
Human Diseases	Infectious disease: parasitic	Malaria	3	194	0.613465	ko05144	ENSSSCG00000007797(ITGAL);ENSSSCG00000016475(-);ENSSSCG00000033721(-)	K05718+K10785+K10784
Human Diseases	Infectious disease: viral	Measles	3	194	0.613465	ko05162	ENSSSCG00000015094(CD3G);ENSSSCG00000016475(-);ENSSSCG00000033721(-)	K06452+K10785+K10784
Cellular Processes	Cell growth and death	Ferroptosis	1	60	0.626326	ko04216	ENSSSCG00000016223(ACSL3)	K01897
Human Diseases	Infectious disease: viral	Human immunodeficiency virus 1 infection	4	265	0.627902	ko05170	ENSSSCG00000015094(CD3G);ENSSSCG00000016475(-);ENSSSCG00000033674(PRKCB);ENSSSCG00000033721(-)	K06452+K10785+K19662+K10784
Metabolism	Amino acid metabolism	Lysine degradation	1	62	0.638431	ko00310	ENSSSCG00000011689(PLOD2)	K13645
Organismal Systems	Aging	Longevity regulating pathway - multiple species	1	62	0.638431	ko04213	ENSSSCG00000008578(ADCY3)	K08043
Organismal Systems	Digestive system	Mineral absorption	1	62	0.638431	ko04978	ENSSSCG00000027898(ATP2B1)	K05850
Genetic Information Processing	Transcription	Spliceosome	2	134	0.643428	ko03040	ENSSSCG00000012703(RBMX);ENSSSCG00000026644(DDX46)	K12885+K12811
Cellular Processes	Transport and catabolism	Mitophagy - animal	1	63	0.644336	ko04137	ENSSSCG00000009742(ULK1)	K21357
Environmental Information Processing	Signal transduction	Ras signaling pathway	4	275	0.656886	ko04014	ENSSSCG00000016475(-);ENSSSCG00000031970(RASSF5);ENSSSCG00000033674(PRKCB);ENSSSCG00000033721(-)	K10785+K08015+K19662+K10784
Organismal Systems	Endocrine system	GnRH secretion	1	67	0.667016	ko04929	ENSSSCG00000033674(PRKCB)	K19662
Organismal Systems	Nervous system	Dopaminergic synapse	2	140	0.667092	ko04728	ENSSSCG00000016520(CREB3L2);ENSSSCG00000033674(PRKCB)	K09048+K19662
Human Diseases	Cancer: specific types	Acute myeloid leukemia	1	68	0.672458	ko05221	ENSSSCG00000007754(ITGAM)	K06461
Human Diseases	Neurodegenerative disease	Huntington disease	4	282	0.676265	ko05016	ENSSSCG00000009742(ULK1);ENSSSCG00000016520(CREB3L2);ENSSSCG00000023522(TGM2);ENSSSCG00000036056(DNAH17)	K21357+K09048+K05625+K10408
Environmental Information Processing	Signal transduction	PI3K-Akt signaling pathway	5	350	0.676346	ko04151	ENSSSCG00000005457(LPAR1);ENSSSCG00000005494(TNC);ENSSSCG00000006927(PKN2);ENSSSCG00000010509(PIK3AP1);ENSSSCG00000016520(CREB3L2)	K04289+K06252+K23691+K12230+K09048
Human Diseases	Infectious disease: bacterial	Epithelial cell signaling in Helicobacter pylori infection	1	69	0.677811	ko05120	ENSSSCG00000014362(HBEGF)	K08523
Cellular Processes	Transport and catabolism	Autophagy - animal	2	145	0.685839	ko04140	ENSSSCG00000009742(ULK1);ENSSSCG00000049630(DEPTOR)	K21357+K20402
Cellular Processes	Cellular community - eukaryotes	Signaling pathways regulating pluripotency of stem cells	2	147	0.693094	ko04550	ENSSSCG00000010360(BMPR1A);ENSSSCG00000014207(APC)	K04673+K02085
Human Diseases	Cancer: specific types	Gastric cancer	2	148	0.69667	ko05226	ENSSSCG00000014207(APC);ENSSSCG00000014339(CTNNA1)	K02085+K05691
Human Diseases	Cardiovascular disease	Fluid shear stress and atherosclerosis	2	148	0.69667	ko05418	ENSSSCG00000010360(BMPR1A);ENSSSCG00000014149(MEF2C)	K04673+K04454
Human Diseases	Cancer: specific types	Renal cell carcinoma	1	73	0.69837	ko05211	ENSSSCG00000010172(-)	K09592
Organismal Systems	Nervous system	Retrograde endocannabinoid signaling	2	150	0.70372	ko04723	ENSSSCG00000008578(ADCY3);ENSSSCG00000033674(PRKCB)	K08043+K19662
Human Diseases	Cancer: specific types	Glioma	1	77	0.717626	ko05214	ENSSSCG00000033674(PRKCB)	K19662
Genetic Information Processing	Folding, sorting and degradation	RNA degradation	1	78	0.722246	ko03018	ENSSSCG00000009460(DIS3)	K12585
Genetic Information Processing	Translation	Ribosome biogenesis in eukaryotes	1	79	0.726791	ko03008	ENSSSCG00000008534(WDR43)	K14546
Organismal Systems	Endocrine system	Adipocytokine signaling pathway	1	79	0.726791	ko04920	ENSSSCG00000016223(ACSL3)	K01897
Organismal Systems	Digestive system	Bile secretion	1	79	0.726791	ko04976	ENSSSCG00000008578(ADCY3)	K08043
Cellular Processes	Cell growth and death	Cellular senescence	2	160	0.73696	ko04218	ENSSSCG00000009242(LIN54);ENSSSCG00000031970(RASSF5)	K21776+K08015
Human Diseases	Drug resistance: antineoplastic	EGFR tyrosine kinase inhibitor resistance	1	82	0.739987	ko01521	ENSSSCG00000033674(PRKCB)	K19662
Organismal Systems	Endocrine system	PPAR signaling pathway	1	82	0.739987	ko03320	ENSSSCG00000016223(ACSL3)	K01897
Cellular Processes	Transport and catabolism	Peroxisome	1	82	0.739987	ko04146	ENSSSCG00000016223(ACSL3)	K01897
Human Diseases	Cancer: specific types	Hepatocellular carcinoma	2	161	0.740105	ko05225	ENSSSCG00000014207(APC);ENSSSCG00000033674(PRKCB)	K02085+K19662
Human Diseases	Infectious disease: viral	Hepatitis B	2	162	0.743217	ko05161	ENSSSCG00000016520(CREB3L2);ENSSSCG00000033674(PRKCB)	K09048+K19662
Environmental Information Processing	Signal transduction	JAK-STAT signaling pathway	2	163	0.746298	ko04630	ENSSSCG00000015085(IL10RA);ENSSSCG00000025537(PTPN6)	K05134+K05697
Human Diseases	Substance dependence	Alcoholism	2	163	0.746298	ko05034	ENSSSCG00000016520(CREB3L2);ENSSSCG00000035051(ADORA2B)	K09048+K04267
Human Diseases	Infectious disease: bacterial	Pertussis	2	165	0.752366	ko05133	ENSSSCG00000007754(ITGAM);ENSSSCG00000015662(C4BPA)	K06461+K04002
Organismal Systems	Nervous system	Synaptic vesicle cycle	1	86	0.756603	ko04721	ENSSSCG00000039770(SLC6A9)	K05038
Human Diseases	Infectious disease: viral	Influenza A	2	170	0.766994	ko05164	ENSSSCG00000028475(KPNA1);ENSSSCG00000033674(PRKCB)	K23940+K19662
Metabolism	Global and overview maps	Metabolic pathways	21	1466	0.767608	ko01100	ENSSSCG00000004033(AGPAT4);ENSSSCG00000004774(IVD);ENSSSCG00000006218(PDE7A);ENSSSCG00000008578(ADCY3);ENSSSCG00000009050(INPP4B);ENSSSCG00000009405(SUCLA2);ENSSSCG00000010185(GALNT2);ENSSSCG00000010433(SGMS1);ENSSSCG00000011689(PLOD2);ENSSSCG00000012731(-);ENSSSCG00000014838(PGM2L1);ENSSSCG00000015462(TPK1);ENSSSCG00000016192(PLCD4);ENSSSCG00000016223(ACSL3);ENSSSCG00000022492(AMPD3);ENSSSCG0000…	K13523+K00253+K18436+K08043+K01109+K01900+K00710+K04714+K13645+K01136+K11809+K00949+K05857+K01897+K01490+K00019+K00778+K00710+K00710+K18083+K00011
Human Diseases	Cancer: specific types	Colorectal cancer	1	90	0.772164	ko05210	ENSSSCG00000014207(APC)	K02085
Organismal Systems	Immune system	IL-17 signaling pathway	1	92	0.77957	ko04657	ENSSSCG00000012203(TAB3)	K12793
Environmental Information Processing	Signaling molecules and interaction	ECM-receptor interaction	1	93	0.783182	ko04512	ENSSSCG00000005494(TNC)	K06252
Genetic Information Processing	Translation	mRNA surveillance pathway	1	94	0.786736	ko03015	ENSSSCG00000011117(UPF2)	K14327
Organismal Systems	Development and regeneration	Axon regeneration	1	94	0.786736	ko04361	ENSSSCG00000003630(AGO1)	K11593
Metabolism	Lipid metabolism	Glycerophospholipid metabolism	1	97	0.797055	ko00564	ENSSSCG00000004033(AGPAT4)	K13523
Human Diseases	Cancer: overview	Choline metabolism in cancer	1	97	0.797055	ko05231	ENSSSCG00000033674(PRKCB)	K19662
Human Diseases	Cancer: specific types	Prostate cancer	1	98	0.800383	ko05215	ENSSSCG00000016520(CREB3L2)	K09048
Organismal Systems	Digestive system	Protein digestion and absorption	1	101	0.810046	ko04974	ENSSSCG00000035442(SLC36A1)	K14209
Human Diseases	Neurodegenerative disease	Alzheimer disease	4	345	0.816741	ko05010	ENSSSCG00000009742(ULK1);ENSSSCG00000014207(APC);ENSSSCG00000017311(MAPT);ENSSSCG00000017874(ATP2A3)	K21357+K02085+K04380+K05853
Human Diseases	Infectious disease: parasitic	Amoebiasis	2	196	0.831569	ko05146	ENSSSCG00000007754(ITGAM);ENSSSCG00000033674(PRKCB)	K06461+K19662
Organismal Systems	Nervous system	Serotonergic synapse	1	114	0.846826	ko04726	ENSSSCG00000033674(PRKCB)	K19662
Metabolism	Global and overview maps	Carbon metabolism	1	115	0.849342	ko01200	ENSSSCG00000009405(SUCLA2)	K01900
Human Diseases	Infectious disease: parasitic	Toxoplasmosis	1	116	0.851818	ko05145	ENSSSCG00000015085(IL10RA)	K05134
Organismal Systems	Development and regeneration	Osteoclast differentiation	1	132	0.886357	ko04380	ENSSSCG00000008147(FHL2)	K14380
Environmental Information Processing	Signal transduction	FoxO signaling pathway	1	134	0.890069	ko04068	ENSSSCG00000014113(HOMER1)	K15010
Cellular Processes	Transport and catabolism	Phagosome	2	234	0.897296	ko04145	ENSSSCG00000006979(MSR1);ENSSSCG00000007754(ITGAM)	K06558+K06461
Cellular Processes	Cell growth and death	Apoptosis	1	140	0.900497	ko04210	ENSSSCG00000014924(CTSC)	K01275
Human Diseases	Infectious disease: viral	Human papillomavirus infection	3	327	0.904847	ko05165	ENSSSCG00000005494(TNC);ENSSSCG00000014207(APC);ENSSSCG00000016520(CREB3L2)	K06252+K02085+K09048
Human Diseases	Cancer: specific types	Breast cancer	1	145	0.908433	ko05224	ENSSSCG00000014207(APC)	K02085
Organismal Systems	Endocrine system	Insulin signaling pathway	1	147	0.911428	ko04910	ENSSSCG00000035849(PTPRF)	K05695
Genetic Information Processing	Folding, sorting and degradation	Ubiquitin mediated proteolysis	1	149	0.914326	ko04120	ENSSSCG00000006137(WWP1)	K05633
Human Diseases	Infectious disease: bacterial	Legionellosis	1	153	0.919843	ko05134	ENSSSCG00000007754(ITGAM)	K06461
Genetic Information Processing	Folding, sorting and degradation	Protein processing in endoplasmic reticulum	1	161	0.929839	ko04141	ENSSSCG00000008633(PDIA6)	K09584
Human Diseases	Infectious disease: bacterial	Tuberculosis	2	267	0.934225	ko05152	ENSSSCG00000007754(ITGAM);ENSSSCG00000015085(IL10RA)	K06461+K05134
Human Diseases	Infectious disease: viral	Kaposi sarcoma-associated herpesvirus infection	1	183	0.95139	ko05167	ENSSSCG00000031118(PREX1)	K12365
Human Diseases	Infectious disease: viral	Herpes simplex virus 1 infection	3	398	0.959933	ko05168	ENSSSCG00000015125(NECTIN1);ENSSSCG00000034517(ZNF12);ENSSSCG00000040419(-)	K06081+K09228+K09228
Environmental Information Processing	Signaling molecules and interaction	Neuroactive ligand-receptor interaction	3	404	0.962859	ko04080	ENSSSCG00000005457(LPAR1);ENSSSCG00000009197(GRID2);ENSSSCG00000035051(ADORA2B)	K04289+K05207+K04267
Genetic Information Processing	Translation	Ribosome	1	223	0.975117	ko03010	ENSSSCG00000008170(-)	K02910
Organismal Systems	Sensory system	Olfactory transduction	2	1289	1	ko04740	ENSSSCG00000008578(ADCY3);ENSSSCG00000010429(PRKG1)	K08043+K07376

## Sheet: L-vs-H.CG-Upstream3kb.path
KEGG enrichment analysis of DMGs and DEGs in H VS L groups(Upstream)
KEGG_A_class	KEGG_B_class	Pathway	L-vs-H.CG-Upstream3kb (9)	All (8756)	Pvalue	Pathway ID	Genes	K_IDs
Environmental Information Processing	Signal transduction	Rap1 signaling pathway	5	351	1.110002e-05	ko04015	ENSSSCG00000005457(LPAR1);ENSSSCG00000007754(ITGAM);ENSSSCG00000007797(ITGAL);ENSSSCG00000016475(-);ENSSSCG00000036317(VASP)	K04289+K06461+K05718+K10785+K06274
Organismal Systems	Immune system	Leukocyte transendothelial migration	3	198	0.000865183	ko04670	ENSSSCG00000007754(ITGAM);ENSSSCG00000007797(ITGAL);ENSSSCG00000036317(VASP)	K06461+K05718+K06274
Human Diseases	Infectious disease: bacterial	Staphylococcus aureus infection	3	206	0.000970878	ko05150	ENSSSCG00000007754(ITGAM);ENSSSCG00000007797(ITGAL);ENSSSCG00000016475(-)	K06461+K05718+K10785
Environmental Information Processing	Signaling molecules and interaction	Cell adhesion molecules	3	280	0.00235488	ko04514	ENSSSCG00000007754(ITGAM);ENSSSCG00000007797(ITGAL);ENSSSCG00000016475(-)	K06461+K05718+K10785
Cellular Processes	Cell motility	Regulation of actin cytoskeleton	3	288	0.00255263	ko04810	ENSSSCG00000005457(LPAR1);ENSSSCG00000007754(ITGAM);ENSSSCG00000007797(ITGAL)	K04289+K06461+K05718
Human Diseases	Infectious disease: parasitic	Malaria	2	194	0.0158694	ko05144	ENSSSCG00000007797(ITGAL);ENSSSCG00000016475(-)	K05718+K10785
Human Diseases	Cardiovascular disease	Viral myocarditis	2	199	0.0166555	ko05416	ENSSSCG00000007797(ITGAL);ENSSSCG00000016475(-)	K05718+K10785
Human Diseases	Cancer: overview	Transcriptional misregulation in cancer	2	220	0.0201385	ko05202	ENSSSCG00000007754(ITGAM);ENSSSCG00000016475(-)	K06461+K10785
Human Diseases	Immune disease	Rheumatoid arthritis	2	231	0.0220771	ko05323	ENSSSCG00000007797(ITGAL);ENSSSCG00000016475(-)	K05718+K10785
Human Diseases	Infectious disease: viral	Epstein-Barr virus infection	2	251	0.0257968	ko05169	ENSSSCG00000007797(ITGAL);ENSSSCG00000016475(-)	K05718+K10785
Metabolism	Glycan biosynthesis and metabolism	Mucin type O-glycan biosynthesis	1	32	0.0324296	ko00512	ENSSSCG00000026890(GALNT6)	K00710
Human Diseases	Infectious disease: viral	Human T-cell leukemia virus 1 infection	2	349	0.0473756	ko05166	ENSSSCG00000007797(ITGAL);ENSSSCG00000016475(-)	K05718+K10785
Metabolism	Glycan biosynthesis and metabolism	Other types of O-glycan biosynthesis	1	48	0.048291	ko00514	ENSSSCG00000026890(GALNT6)	K00710
Cellular Processes	Cell growth and death	Apoptosis - fly	1	52	0.0522201	ko04214	ENSSSCG00000012656(ELF4)	K09428
Human Diseases	Cancer: specific types	Acute myeloid leukemia	1	68	0.0677926	ko05221	ENSSSCG00000007754(ITGAM)	K06461
Human Diseases	Immune disease	Asthma	1	80	0.0793223	ko05310	ENSSSCG00000016475(-)	K10785
Cellular Processes	Cellular community - eukaryotes	Gap junction	1	87	0.0859892	ko04540	ENSSSCG00000005457(LPAR1)	K04289
Human Diseases	Immune disease	Graft-versus-host disease	1	87	0.0859892	ko05332	ENSSSCG00000016475(-)	K10785
Human Diseases	Immune disease	Allograft rejection	1	89	0.0878862	ko05330	ENSSSCG00000016475(-)	K10785
Organismal Systems	Immune system	Fc gamma R-mediated phagocytosis	1	95	0.093556	ko04666	ENSSSCG00000036317(VASP)	K06274
Human Diseases	Endocrine and metabolic disease	Type I diabetes mellitus	1	98	0.0963792	ko04940	ENSSSCG00000016475(-)	K10785
Organismal Systems	Immune system	Intestinal immune network for IgA production	1	99	0.0973185	ko04672	ENSSSCG00000016475(-)	K10785
Human Diseases	Immune disease	Autoimmune thyroid disease	1	99	0.0973185	ko05320	ENSSSCG00000016475(-)	K10785
Organismal Systems	Immune system	Hematopoietic cell lineage	1	106	0.103869	ko04640	ENSSSCG00000007754(ITGAM)	K06461
Organismal Systems	Immune system	Antigen processing and presentation	1	107	0.104802	ko04612	ENSSSCG00000016475(-)	K10785
Human Diseases	Immune disease	Inflammatory bowel disease	1	118	0.115001	ko05321	ENSSSCG00000016475(-)	K10785
Organismal Systems	Immune system	Platelet activation	1	126	0.122354	ko04611	ENSSSCG00000036317(VASP)	K06274
Cellular Processes	Transport and catabolism	Lysosome	1	130	0.12601	ko04142	ENSSSCG00000014924(CTSC)	K01275
Genetic Information Processing	Transcription	Spliceosome	1	134	0.129653	ko03040	ENSSSCG00000026644(DDX46)	K12811
Organismal Systems	Immune system	Th1 and Th2 cell differentiation	1	135	0.130561	ko04658	ENSSSCG00000016475(-)	K10785
Human Diseases	Cancer: overview	PD-L1 expression and PD-1 checkpoint pathway in cancer	1	137	0.132376	ko05235	ENSSSCG00000016475(-)	K10785
Cellular Processes	Cell growth and death	Apoptosis	1	140	0.135091	ko04210	ENSSSCG00000014924(CTSC)	K01275
Organismal Systems	Immune system	T cell receptor signaling pathway	1	152	0.145877	ko04660	ENSSSCG00000016475(-)	K10785
Human Diseases	Infectious disease: bacterial	Legionellosis	1	153	0.146771	ko05134	ENSSSCG00000007754(ITGAM)	K06461
Environmental Information Processing	Signal transduction	NF-kappa B signaling pathway	1	155	0.148555	ko04064	ENSSSCG00000016475(-)	K10785
Environmental Information Processing	Signal transduction	Phospholipase D signaling pathway	1	155	0.148555	ko04072	ENSSSCG00000005457(LPAR1)	K04289
Human Diseases	Immune disease	Systemic lupus erythematosus	1	157	0.150336	ko05322	ENSSSCG00000016475(-)	K10785
Organismal Systems	Immune system	Th17 cell differentiation	1	158	0.151225	ko04659	ENSSSCG00000016475(-)	K10785
Cellular Processes	Cellular community - eukaryotes	Tight junction	1	160	0.153002	ko04530	ENSSSCG00000036317(VASP)	K06274
Organismal Systems	Immune system	Complement and coagulation cascades	1	161	0.153888	ko04610	ENSSSCG00000007754(ITGAM)	K06461
Human Diseases	Infectious disease: bacterial	Pertussis	1	165	0.157427	ko05133	ENSSSCG00000007754(ITGAM)	K06461
Human Diseases	Infectious disease: parasitic	Leishmaniasis	1	167	0.159192	ko05140	ENSSSCG00000007754(ITGAM)	K06461
Human Diseases	Infectious disease: parasitic	Chagas disease	1	167	0.159192	ko05142	ENSSSCG00000016475(-)	K10785
Environmental Information Processing	Signal transduction	cGMP-PKG signaling pathway	1	168	0.160073	ko04022	ENSSSCG00000036317(VASP)	K06274
Human Diseases	Infectious disease: bacterial	Yersinia infection	1	178	0.168838	ko05135	ENSSSCG00000016475(-)	K10785
Organismal Systems	Immune system	Natural killer cell mediated cytotoxicity	1	187	0.176657	ko04650	ENSSSCG00000007797(ITGAL)	K05718
Cellular Processes	Cellular community - eukaryotes	Focal adhesion	1	192	0.180973	ko04510	ENSSSCG00000036317(VASP)	K06274
Human Diseases	Infectious disease: viral	Measles	1	194	0.182694	ko05162	ENSSSCG00000016475(-)	K10785
Human Diseases	Infectious disease: parasitic	Amoebiasis	1	196	0.184411	ko05146	ENSSSCG00000007754(ITGAM)	K06461
Human Diseases	Infectious disease: bacterial	Pathogenic Escherichia coli infection	1	211	0.19719	ko05130	ENSSSCG00000005457(LPAR1)	K04289
Cellular Processes	Transport and catabolism	Phagosome	1	234	0.216439	ko04145	ENSSSCG00000007754(ITGAM)	K06461
Environmental Information Processing	Signal transduction	Calcium signaling pathway	1	249	0.22877	ko04020	ENSSSCG00000016475(-)	K10785
Human Diseases	Infectious disease: viral	Human immunodeficiency virus 1 infection	1	265	0.241733	ko05170	ENSSSCG00000016475(-)	K10785
Human Diseases	Infectious disease: bacterial	Tuberculosis	1	267	0.24334	ko05152	ENSSSCG00000007754(ITGAM)	K06461
Environmental Information Processing	Signal transduction	Ras signaling pathway	1	275	0.249736	ko04014	ENSSSCG00000016475(-)	K10785
Environmental Information Processing	Signal transduction	PI3K-Akt signaling pathway	1	350	0.307407	ko04151	ENSSSCG00000005457(LPAR1)	K04289
Environmental Information Processing	Signaling molecules and interaction	Neuroactive ligand-receptor interaction	1	404	0.346454	ko04080	ENSSSCG00000005457(LPAR1)	K04289
Human Diseases	Cancer: overview	Pathways in cancer	1	522	0.425046	ko05200	ENSSSCG00000005457(LPAR1)	K04289
Metabolism	Global and overview maps	Metabolic pathways	1	1466	0.80794	ko01100	ENSSSCG00000026890(GALNT6)	K00710

## Sheet: L-vs-H.CG-Genebody.path
KEGG enrichment analysis of DMGs and DEGs in H VS L groups(Genebody)
KEGG_A_class	KEGG_B_class	Pathway	L-vs-H.CG-Genebody (134)	All (8756)	Pvalue	Pathway ID	Genes	K_IDs
Organismal Systems	Immune system	Fc gamma R-mediated phagocytosis	6	95	0.00327833	ko04666	ENSSSCG00000007625(ARPC1B);ENSSSCG00000008642(ASAP2);ENSSSCG00000017008(DOCK2);ENSSSCG00000028108(ASAP3);ENSSSCG00000028759(ASAP1);ENSSSCG00000033674(PRKCB)	K05757+K12488+K12367+K12488+K12488+K19662
Environmental Information Processing	Signal transduction	Calcium signaling pathway	10	249	0.00480031	ko04020	ENSSSCG00000008578(ADCY3);ENSSSCG00000016192(PLCD4);ENSSSCG00000016475(-);ENSSSCG00000017874(ATP2A3);ENSSSCG00000025087(ASPH);ENSSSCG00000027613(TRDN);ENSSSCG00000027898(ATP2B1);ENSSSCG00000033674(PRKCB);ENSSSCG00000033721(-);ENSSSCG00000035051(ADORA2B)	K08043+K05857+K10785+K05853+K00476+K23449+K05850+K19662+K10784+K04267
Human Diseases	Endocrine and metabolic disease	Insulin resistance	6	115	0.00828865	ko04931	ENSSSCG00000003558(RPS6KA1);ENSSSCG00000009464(COMMD6);ENSSSCG00000012163(RPS6KA3);ENSSSCG00000016520(CREB3L2);ENSSSCG00000033674(PRKCB);ENSSSCG00000035849(PTPRF)	K04373+K17902+K04373+K09048+K19662+K05695
Environmental Information Processing	Signal transduction	mTOR signaling pathway	7	163	0.0124343	ko04150	ENSSSCG00000003558(RPS6KA1);ENSSSCG00000009742(ULK1);ENSSSCG00000012163(RPS6KA3);ENSSSCG00000014269(FNIP1);ENSSSCG00000016266(CAB39);ENSSSCG00000033674(PRKCB);ENSSSCG00000049630(DEPTOR)	K04373+K21357+K04373+K20400+K08272+K19662+K20402
Organismal Systems	Endocrine system	Progesterone-mediated oocyte maturation	5	91	0.0126838	ko04914	ENSSSCG00000003558(RPS6KA1);ENSSSCG00000008578(ADCY3);ENSSSCG00000010468(CPEB3);ENSSSCG00000012163(RPS6KA3);ENSSSCG00000022478(STK10)	K04373+K08043+K02602+K04373+K08837
Environmental Information Processing	Signal transduction	cGMP-PKG signaling pathway	7	168	0.0144909	ko04022	ENSSSCG00000008578(ADCY3);ENSSSCG00000010429(PRKG1);ENSSSCG00000014149(MEF2C);ENSSSCG00000016520(CREB3L2);ENSSSCG00000017874(ATP2A3);ENSSSCG00000027898(ATP2B1);ENSSSCG00000038973(PPP1R12A)	K08043+K07376+K04454+K09048+K05853+K05850+K06270
Organismal Systems	Circulatory system	Vascular smooth muscle contraction	6	137	0.0184728	ko04270	ENSSSCG00000008578(ADCY3);ENSSSCG00000010429(PRKG1);ENSSSCG00000010447(ACTA2);ENSSSCG00000033674(PRKCB);ENSSSCG00000035051(ADORA2B);ENSSSCG00000038973(PPP1R12A)	K08043+K07376+K12313+K19662+K04267+K06270
Organismal Systems	Endocrine system	Parathyroid hormone synthesis, secretion and action	5	104	0.0214574	ko04928	ENSSSCG00000008578(ADCY3);ENSSSCG00000014149(MEF2C);ENSSSCG00000014362(HBEGF);ENSSSCG00000016520(CREB3L2);ENSSSCG00000033674(PRKCB)	K08043+K04454+K08523+K09048+K19662
Cellular Processes	Cellular community - eukaryotes	Adherens junction	4	71	0.0231537	ko04520	ENSSSCG00000014339(CTNNA1);ENSSSCG00000015125(NECTIN1);ENSSSCG00000025537(PTPN6);ENSSSCG00000035849(PTPRF)	K05691+K06081+K05697+K05695
Organismal Systems	Endocrine system	Thyroid hormone synthesis	4	71	0.0231537	ko04918	ENSSSCG00000008578(ADCY3);ENSSSCG00000008948(ALB);ENSSSCG00000016520(CREB3L2);ENSSSCG00000033674(PRKCB)	K08043+K16141+K09048+K19662
Human Diseases	Infectious disease: bacterial	Bacterial invasion of epithelial cells	4	73	0.025343	ko05100	ENSSSCG00000007625(ARPC1B);ENSSSCG00000009029(ARHGAP10);ENSSSCG00000014285(SEPTIN8);ENSSSCG00000014339(CTNNA1)	K05757+K13736+K16939+K05691
Organismal Systems	Endocrine system	Thyroid hormone signaling pathway	5	115	0.0313987	ko04919	ENSSSCG00000001716(RCAN2);ENSSSCG00000009464(COMMD6);ENSSSCG00000016192(PLCD4);ENSSSCG00000017874(ATP2A3);ENSSSCG00000033674(PRKCB)	K17903+K17902+K05857+K05853+K19662
Environmental Information Processing	Signal transduction	NF-kappa B signaling pathway	6	155	0.0315003	ko04064	ENSSSCG00000000706(LTBR);ENSSSCG00000012203(TAB3);ENSSSCG00000016475(-);ENSSSCG00000033674(PRKCB);ENSSSCG00000033721(-);ENSSSCG00000034973(CXCL12)	K03159+K12793+K10785+K19662+K10784+K10031
Metabolism	Glycan biosynthesis and metabolism	Other types of O-glycan biosynthesis	3	48	0.036771	ko00514	ENSSSCG00000010185(GALNT2);ENSSSCG00000025770(ST6GAL1);ENSSSCG00000026457(GALNT17)	K00710+K00778+K00710
Organismal Systems	Digestive system	Salivary secretion	4	83	0.0381221	ko04970	ENSSSCG00000008578(ADCY3);ENSSSCG00000010429(PRKG1);ENSSSCG00000027898(ATP2B1);ENSSSCG00000033674(PRKCB)	K08043+K07376+K05850+K19662
Cellular Processes	Cellular community - eukaryotes	Gap junction	4	87	0.0441009	ko04540	ENSSSCG00000005457(LPAR1);ENSSSCG00000008578(ADCY3);ENSSSCG00000010429(PRKG1);ENSSSCG00000033674(PRKCB)	K04289+K08043+K07376+K19662
Organismal Systems	Development and regeneration	Dorso-ventral axis formation	2	23	0.0476963	ko04320	ENSSSCG00000010468(CPEB3);ENSSSCG00000024152(ETV6)	K02602+K03211
Organismal Systems	Immune system	Chemokine signaling pathway	6	173	0.0494376	ko04062	ENSSSCG00000008578(ADCY3);ENSSSCG00000010683(GRK5);ENSSSCG00000017008(DOCK2);ENSSSCG00000031118(PREX1);ENSSSCG00000033674(PRKCB);ENSSSCG00000034973(CXCL12)	K08043+K08291+K12367+K12365+K19662+K10031
Human Diseases	Infectious disease: bacterial	Yersinia infection	6	178	0.055346	ko05135	ENSSSCG00000003558(RPS6KA1);ENSSSCG00000006927(PKN2);ENSSSCG00000009551(ARHGEF7);ENSSSCG00000012163(RPS6KA3);ENSSSCG00000016475(-);ENSSSCG00000033721(-)	K04373+K23691+K13710+K04373+K10785+K10784
Human Diseases	Substance dependence	Morphine addiction	4	94	0.0557597	ko05032	ENSSSCG00000006218(PDE7A);ENSSSCG00000008578(ADCY3);ENSSSCG00000010683(GRK5);ENSSSCG00000033674(PRKCB)	K18436+K08043+K08291+K19662
Human Diseases	Neurodegenerative disease	Spinocerebellar ataxia	4	97	0.0612183	ko05017	ENSSSCG00000001065(ATXN1);ENSSSCG00000009742(ULK1);ENSSSCG00000017874(ATP2A3);ENSSSCG00000033674(PRKCB)	K23616+K21357+K05853+K19662
Organismal Systems	Immune system	Intestinal immune network for IgA production	4	99	0.0650095	ko04672	ENSSSCG00000000706(LTBR);ENSSSCG00000016475(-);ENSSSCG00000033721(-);ENSSSCG00000034973(CXCL12)	K03159+K10785+K10784+K10031
Environmental Information Processing	Signal transduction	Phosphatidylinositol signaling system	4	100	0.0669503	ko04070	ENSSSCG00000009050(INPP4B);ENSSSCG00000016192(PLCD4);ENSSSCG00000033674(PRKCB);ENSSSCG00000036785(MTMR7)	K01109+K05857+K19662+K18083
Environmental Information Processing	Signal transduction	Hippo signaling pathway - multiple species	2	28	0.0678474	ko04392	ENSSSCG00000005021(SAV1);ENSSSCG00000013399(TEAD1)	K16686+K09448
Organismal Systems	Digestive system	Pancreatic secretion	4	102	0.0709218	ko04972	ENSSSCG00000008578(ADCY3);ENSSSCG00000017874(ATP2A3);ENSSSCG00000027898(ATP2B1);ENSSSCG00000033674(PRKCB)	K08043+K05853+K05850+K19662
Organismal Systems	Endocrine system	Aldosterone synthesis and secretion	4	103	0.0729521	ko04925	ENSSSCG00000008578(ADCY3);ENSSSCG00000016520(CREB3L2);ENSSSCG00000027898(ATP2B1);ENSSSCG00000033674(PRKCB)	K08043+K09048+K05850+K19662
Organismal Systems	Nervous system	Long-term depression	3	65	0.0772183	ko04730	ENSSSCG00000009197(GRID2);ENSSSCG00000010429(PRKG1);ENSSSCG00000033674(PRKCB)	K05207+K07376+K19662
Environmental Information Processing	Signal transduction	Hedgehog signaling pathway - fly	2	31	0.0810527	ko04341	ENSSSCG00000010683(GRK5);ENSSSCG00000032198(SPOPL)	K08291+K10523
Organismal Systems	Nervous system	Long-term potentiation	3	67	0.0828832	ko04720	ENSSSCG00000003558(RPS6KA1);ENSSSCG00000012163(RPS6KA3);ENSSSCG00000033674(PRKCB)	K04373+K04373+K19662
Cellular Processes	Transport and catabolism	Endocytosis	7	247	0.084508	ko04144	ENSSSCG00000006137(WWP1);ENSSSCG00000007625(ARPC1B);ENSSSCG00000008642(ASAP2);ENSSSCG00000010683(GRK5);ENSSSCG00000017895(RABEP1);ENSSSCG00000028108(ASAP3);ENSSSCG00000028759(ASAP1)	K05633+K05757+K12488+K08291+K12480+K12488+K12488
Metabolism	Glycan biosynthesis and metabolism	Mucin type O-glycan biosynthesis	2	32	0.085618	ko00512	ENSSSCG00000010185(GALNT2);ENSSSCG00000026457(GALNT17)	K00710+K00710
Organismal Systems	Endocrine system	Cortisol synthesis and secretion	3	69	0.0887219	ko04927	ENSSSCG00000006331(PBX1);ENSSSCG00000008578(ADCY3);ENSSSCG00000016520(CREB3L2)	K09355+K08043+K09048
Human Diseases	Cancer: overview	Proteoglycans in cancer	6	209	0.101152	ko05205	ENSSSCG00000010212(-);ENSSSCG00000014362(HBEGF);ENSSSCG00000015013(RDX);ENSSSCG00000025537(PTPN6);ENSSSCG00000033674(PRKCB);ENSSSCG00000038973(PPP1R12A)	K10380+K08523+K05762+K05697+K19662+K06270
Metabolism	Carbohydrate metabolism	Inositol phosphate metabolism	3	74	0.104044	ko00562	ENSSSCG00000009050(INPP4B);ENSSSCG00000016192(PLCD4);ENSSSCG00000036785(MTMR7)	K01109+K05857+K18083
Human Diseases	Infectious disease: bacterial	Pathogenic Escherichia coli infection	6	211	0.104641	ko05130	ENSSSCG00000000145(-);ENSSSCG00000000146(MYH11);ENSSSCG00000005457(LPAR1);ENSSSCG00000007625(ARPC1B);ENSSSCG00000012203(TAB3);ENSSSCG00000025537(PTPN6)	K10352+K10352+K04289+K05757+K12793+K05697
Human Diseases	Cardiovascular disease	Arrhythmogenic right ventricular cardiomyopathy	3	76	0.110447	ko05412	ENSSSCG00000014339(CTNNA1);ENSSSCG00000017874(ATP2A3);ENSSSCG00000028148(DMD)	K05691+K05853+K10366
Cellular Processes	Cell growth and death	Oocyte meiosis	4	122	0.116893	ko04114	ENSSSCG00000003558(RPS6KA1);ENSSSCG00000008578(ADCY3);ENSSSCG00000010468(CPEB3);ENSSSCG00000012163(RPS6KA3)	K04373+K08043+K02602+K04373
Environmental Information Processing	Signaling molecules and interaction	Viral protein interaction with cytokine and cytokine receptor	3	81	0.127093	ko04061	ENSSSCG00000000706(LTBR);ENSSSCG00000015085(IL10RA);ENSSSCG00000034973(CXCL12)	K03159+K05134+K10031
Metabolism	Lipid metabolism	Synthesis and degradation of ketone bodies	1	9	0.129653	ko00072	ENSSSCG00000024109(BDH1)	K00019
Cellular Processes	Transport and catabolism	Lysosome	4	130	0.138193	ko04142	ENSSSCG00000008980(SCARB2);ENSSSCG00000010450(LIPA);ENSSSCG00000012731(-);ENSSSCG00000014924(CTSC)	K12384+K01052+K01136+K01275
Organismal Systems	Development and regeneration	Axon guidance	5	179	0.139516	ko04360	ENSSSCG00000015645(-);ENSSSCG00000017012(SLIT3);ENSSSCG00000029815(SRGAP1);ENSSSCG00000030130(DPYSL2);ENSSSCG00000034973(CXCL12)	K07526+K06850+K07526+K07528+K10031
Organismal Systems	Immune system	Toll and Imd signaling pathway	2	43	0.140152	ko04624	ENSSSCG00000010212(-);ENSSSCG00000022190(UBE2V2)	K10380+K10704
Organismal Systems	Excretory system	Vasopressin-regulated water reabsorption	2	43	0.140152	ko04962	ENSSSCG00000008578(ADCY3);ENSSSCG00000016520(CREB3L2)	K08043+K09048
Organismal Systems	Circulatory system	Cardiac muscle contraction	3	85	0.141016	ko04260	ENSSSCG00000017874(ATP2A3);ENSSSCG00000025087(ASPH);ENSSSCG00000027613(TRDN)	K05853+K00476+K23449
Organismal Systems	Endocrine system	Insulin secretion	3	85	0.141016	ko04911	ENSSSCG00000008578(ADCY3);ENSSSCG00000016520(CREB3L2);ENSSSCG00000033674(PRKCB)	K08043+K09048+K19662
Organismal Systems	Immune system	B cell receptor signaling pathway	3	87	0.148163	ko04662	ENSSSCG00000010509(PIK3AP1);ENSSSCG00000025537(PTPN6);ENSSSCG00000033674(PRKCB)	K12230+K05697+K19662
Cellular Processes	Cell motility	Regulation of actin cytoskeleton	7	288	0.152386	ko04810	ENSSSCG00000005457(LPAR1);ENSSSCG00000007625(ARPC1B);ENSSSCG00000009551(ARHGEF7);ENSSSCG00000014207(APC);ENSSSCG00000015013(RDX);ENSSSCG00000034973(CXCL12);ENSSSCG00000038973(PPP1R12A)	K04289+K05757+K13710+K02085+K05762+K10031+K06270
Organismal Systems	Environmental adaptation	Thermogenesis	6	236	0.153332	ko04714	ENSSSCG00000003558(RPS6KA1);ENSSSCG00000008578(ADCY3);ENSSSCG00000010429(PRKG1);ENSSSCG00000012163(RPS6KA3);ENSSSCG00000016223(ACSL3);ENSSSCG00000016520(CREB3L2)	K04373+K08043+K07376+K04373+K01897+K09048
Human Diseases	Cancer: overview	PD-L1 expression and PD-1 checkpoint pathway in cancer	4	137	0.158016	ko05235	ENSSSCG00000015094(CD3G);ENSSSCG00000016475(-);ENSSSCG00000025537(PTPN6);ENSSSCG00000033721(-)	K06452+K10785+K05697+K10784
Organismal Systems	Aging	Longevity regulating pathway	3	91	0.162799	ko04211	ENSSSCG00000008578(ADCY3);ENSSSCG00000009742(ULK1);ENSSSCG00000016520(CREB3L2)	K08043+K21357+K09048
Environmental Information Processing	Signal transduction	Hippo signaling pathway	6	241	0.164123	ko04390	ENSSSCG00000005021(SAV1);ENSSSCG00000010360(BMPR1A);ENSSSCG00000013399(TEAD1);ENSSSCG00000014207(APC);ENSSSCG00000014339(CTNNA1);ENSSSCG00000039442(BMP2)	K16686+K04673+K09448+K02085+K05691+K21283
Organismal Systems	Endocrine system	GnRH signaling pathway	3	92	0.166524	ko04912	ENSSSCG00000008578(ADCY3);ENSSSCG00000014362(HBEGF);ENSSSCG00000033674(PRKCB)	K08043+K08523+K19662
Environmental Information Processing	Signal transduction	TGF-beta signaling pathway	3	98	0.189381	ko04350	ENSSSCG00000004980(THSD4);ENSSSCG00000010360(BMPR1A);ENSSSCG00000039442(BMP2)	K23377+K04673+K21283
Human Diseases	Cardiovascular disease	Dilated cardiomyopathy	3	98	0.189381	ko05414	ENSSSCG00000008578(ADCY3);ENSSSCG00000017874(ATP2A3);ENSSSCG00000028148(DMD)	K08043+K05853+K10366
Organismal Systems	Circulatory system	Adrenergic signaling in cardiomyocytes	4	149	0.194232	ko04261	ENSSSCG00000008578(ADCY3);ENSSSCG00000016520(CREB3L2);ENSSSCG00000017874(ATP2A3);ENSSSCG00000027898(ATP2B1)	K08043+K09048+K05853+K05850
Metabolism	Metabolism of cofactors and vitamins	Thiamine metabolism	1	14	0.194322	ko00730	ENSSSCG00000015462(TPK1)	K00949
Organismal Systems	Immune system	T cell receptor signaling pathway	4	152	0.20367	ko04660	ENSSSCG00000015094(CD3G);ENSSSCG00000016475(-);ENSSSCG00000025537(PTPN6);ENSSSCG00000033721(-)	K06452+K10785+K05697+K10784
Environmental Information Processing	Signal transduction	Notch signaling pathway	2	55	0.205618	ko04330	ENSSSCG00000001065(ATXN1);ENSSSCG00000009761(NCOR2)	K23616+K06065
Organismal Systems	Immune system	NOD-like receptor signaling pathway	4	154	0.210036	ko04621	ENSSSCG00000006927(PKN2);ENSSSCG00000009256(ANTXR2);ENSSSCG00000010904(NEK7);ENSSSCG00000012203(TAB3)	K23691+K20909+K20876+K12793
Organismal Systems	Endocrine system	Oxytocin signaling pathway	4	155	0.213241	ko04921	ENSSSCG00000008578(ADCY3);ENSSSCG00000014149(MEF2C);ENSSSCG00000033674(PRKCB);ENSSSCG00000038973(PPP1R12A)	K08043+K04454+K19662+K06270
Organismal Systems	Environmental adaptation	Circadian entrainment	3	106	0.220998	ko04713	ENSSSCG00000008578(ADCY3);ENSSSCG00000010429(PRKG1);ENSSSCG00000033674(PRKCB)	K08043+K07376+K19662
Organismal Systems	Excretory system	Endocrine and other factor-regulated calcium reabsorption	2	58	0.222507	ko04961	ENSSSCG00000027898(ATP2B1);ENSSSCG00000033674(PRKCB)	K05850+K19662
Human Diseases	Cancer: specific types	Endometrial cancer	2	58	0.222507	ko05213	ENSSSCG00000014207(APC);ENSSSCG00000014339(CTNNA1)	K02085+K05691
Human Diseases	Endocrine and metabolic disease	Cushing syndrome	4	159	0.226196	ko04934	ENSSSCG00000006331(PBX1);ENSSSCG00000008578(ADCY3);ENSSSCG00000014207(APC);ENSSSCG00000016520(CREB3L2)	K09355+K08043+K02085+K09048
Organismal Systems	Endocrine system	Regulation of lipolysis in adipocytes	2	59	0.228163	ko04923	ENSSSCG00000008578(ADCY3);ENSSSCG00000010429(PRKG1)	K08043+K07376
Cellular Processes	Cellular community - eukaryotes	Tight junction	4	160	0.229467	ko04530	ENSSSCG00000000145(-);ENSSSCG00000000146(MYH11);ENSSSCG00000005446(EPB41L4B);ENSSSCG00000015013(RDX)	K10352+K10352+K21111+K05762
Human Diseases	Cancer: overview	MicroRNAs in cancer	4	160	0.229467	ko05206	ENSSSCG00000005494(TNC);ENSSSCG00000014207(APC);ENSSSCG00000015013(RDX);ENSSSCG00000033674(PRKCB)	K06252+K02085+K05762+K19662
Environmental Information Processing	Signaling molecules and interaction	Cytokine-cytokine receptor interaction	6	269	0.229974	ko04060	ENSSSCG00000000706(LTBR);ENSSSCG00000001787(IL16);ENSSSCG00000010360(BMPR1A);ENSSSCG00000015085(IL10RA);ENSSSCG00000034973(CXCL12);ENSSSCG00000039442(BMP2)	K03159+K22628+K04673+K05134+K10031+K21283
Metabolism	Lipid metabolism	Glycerolipid metabolism	2	61	0.239503	ko00561	ENSSSCG00000004033(AGPAT4);ENSSSCG00000040608(AKR1B1)	K13523+K00011
Organismal Systems	Endocrine system	Melanogenesis	3	111	0.241276	ko04916	ENSSSCG00000008578(ADCY3);ENSSSCG00000016520(CREB3L2);ENSSSCG00000033674(PRKCB)	K08043+K09048+K19662
Metabolism	Lipid metabolism	Fatty acid biosynthesis	1	18	0.242605	ko00061	ENSSSCG00000016223(ACSL3)	K01897
Environmental Information Processing	Signal transduction	Hippo signaling pathway - fly	2	62	0.245185	ko04391	ENSSSCG00000005021(SAV1);ENSSSCG00000013399(TEAD1)	K16686+K09448
Human Diseases	Cancer: specific types	Basal cell carcinoma	2	62	0.245185	ko05217	ENSSSCG00000014207(APC);ENSSSCG00000039442(BMP2)	K02085+K21283
Human Diseases	Cancer: overview	Transcriptional misregulation in cancer	5	220	0.247212	ko05202	ENSSSCG00000006331(PBX1);ENSSSCG00000014149(MEF2C);ENSSSCG00000016475(-);ENSSSCG00000024152(ETV6);ENSSSCG00000033721(-)	K09355+K04454+K10785+K03211+K10784
Human Diseases	Infectious disease: bacterial	Salmonella infection	5	221	0.250086	ko05132	ENSSSCG00000000145(-);ENSSSCG00000000146(MYH11);ENSSSCG00000007625(ARPC1B);ENSSSCG00000012203(TAB3);ENSSSCG00000028475(KPNA1)	K10352+K10352+K05757+K12793+K23940
Organismal Systems	Nervous system	Glutamatergic synapse	3	114	0.25359	ko04724	ENSSSCG00000008578(ADCY3);ENSSSCG00000014113(HOMER1);ENSSSCG00000033674(PRKCB)	K08043+K15010+K19662
Organismal Systems	Nervous system	Cholinergic synapse	3	116	0.261852	ko04725	ENSSSCG00000008578(ADCY3);ENSSSCG00000016520(CREB3L2);ENSSSCG00000033674(PRKCB)	K08043+K09048+K19662
Genetic Information Processing	Translation	Nucleocytoplasmic transport	4	170	0.26278	ko03013	ENSSSCG00000011117(UPF2);ENSSSCG00000011610(NUP210);ENSSSCG00000013405(EIF4G2);ENSSSCG00000029857(-)	K14327+K14314+K03260+K03242
Metabolism	Lipid metabolism	Steroid biosynthesis	1	20	0.265658	ko00100	ENSSSCG00000010450(LIPA)	K01052
Environmental Information Processing	Signal transduction	HIF-1 signaling pathway	3	118	0.270148	ko04066	ENSSSCG00000000706(LTBR);ENSSSCG00000010172(-);ENSSSCG00000033674(PRKCB)	K03159+K09592+K19662
Organismal Systems	Endocrine system	Growth hormone synthesis, secretion and action	3	118	0.270148	ko04935	ENSSSCG00000008578(ADCY3);ENSSSCG00000016520(CREB3L2);ENSSSCG00000033674(PRKCB)	K08043+K09048+K19662
Human Diseases	Cancer: specific types	Non-small cell lung cancer	2	67	0.273645	ko05223	ENSSSCG00000031970(RASSF5);ENSSSCG00000033674(PRKCB)	K08015+K19662
Metabolism	Glycan biosynthesis and metabolism	Glycosaminoglycan degradation	1	21	0.276921	ko00531	ENSSSCG00000012731(-)	K01136
Environmental Information Processing	Signal transduction	cAMP signaling pathway	5	232	0.282239	ko04024	ENSSSCG00000008578(ADCY3);ENSSSCG00000016520(CREB3L2);ENSSSCG00000017874(ATP2A3);ENSSSCG00000027898(ATP2B1);ENSSSCG00000038973(PPP1R12A)	K08043+K09048+K05853+K05850+K06270
Human Diseases	Substance dependence	Amphetamine addiction	2	69	0.285028	ko05031	ENSSSCG00000016520(CREB3L2);ENSSSCG00000033674(PRKCB)	K09048+K19662
Human Diseases	Infectious disease: viral	Human cytomegalovirus infection	5	233	0.285205	ko05163	ENSSSCG00000008578(ADCY3);ENSSSCG00000015085(IL10RA);ENSSSCG00000016520(CREB3L2);ENSSSCG00000033674(PRKCB);ENSSSCG00000034973(CXCL12)	K08043+K05134+K09048+K19662+K10031
Environmental Information Processing	Signal transduction	MAPK signaling pathway	6	291	0.286754	ko04010	ENSSSCG00000003558(RPS6KA1);ENSSSCG00000008475(MAP4K3);ENSSSCG00000012163(RPS6KA3);ENSSSCG00000014149(MEF2C);ENSSSCG00000017311(MAPT);ENSSSCG00000033674(PRKCB)	K04373+K04406+K04373+K04454+K04380+K19662
Environmental Information Processing	Signal transduction	Rap1 signaling pathway	7	351	0.291068	ko04015	ENSSSCG00000005457(LPAR1);ENSSSCG00000008578(ADCY3);ENSSSCG00000016475(-);ENSSSCG00000031970(RASSF5);ENSSSCG00000033674(PRKCB);ENSSSCG00000033721(-);ENSSSCG00000035051(ADORA2B)	K04289+K08043+K10785+K08015+K19662+K10784+K04267
Metabolism	Metabolism of cofactors and vitamins	Folate biosynthesis	1	23	0.298938	ko00790	ENSSSCG00000040608(AKR1B1)	K00011
Organismal Systems	Immune system	Platelet activation	3	126	0.303586	ko04611	ENSSSCG00000008578(ADCY3);ENSSSCG00000010429(PRKG1);ENSSSCG00000038973(PPP1R12A)	K08043+K07376+K06270
Environmental Information Processing	Signal transduction	AMPK signaling pathway	3	127	0.307785	ko04152	ENSSSCG00000009742(ULK1);ENSSSCG00000016266(CAB39);ENSSSCG00000016520(CREB3L2)	K21357+K08272+K09048
Human Diseases	Infectious disease: bacterial	Shigellosis	5	243	0.315161	ko05131	ENSSSCG00000007625(ARPC1B);ENSSSCG00000012203(TAB3);ENSSSCG00000014285(SEPTIN8);ENSSSCG00000016192(PLCD4);ENSSSCG00000022190(UBE2V2)	K05757+K12793+K16939+K05857+K10704
Metabolism	Carbohydrate metabolism	Butanoate metabolism	1	25	0.320288	ko00650	ENSSSCG00000024109(BDH1)	K00019
Metabolism	Nucleotide metabolism	Purine metabolism	3	131	0.3246	ko00230	ENSSSCG00000006218(PDE7A);ENSSSCG00000008578(ADCY3);ENSSSCG00000022492(AMPD3)	K18436+K08043+K01490
Organismal Systems	Endocrine system	Relaxin signaling pathway	3	132	0.328806	ko04926	ENSSSCG00000008578(ADCY3);ENSSSCG00000010447(ACTA2);ENSSSCG00000016520(CREB3L2)	K08043+K12313+K09048
Organismal Systems	Digestive system	Gastric acid secretion	2	77	0.330306	ko04971	ENSSSCG00000008578(ADCY3);ENSSSCG00000033674(PRKCB)	K08043+K19662
Metabolism	Carbohydrate metabolism	Pentose and glucuronate interconversions	1	26	0.33072	ko00040	ENSSSCG00000040608(AKR1B1)	K00011
Human Diseases	Infectious disease: viral	Epstein-Barr virus infection	5	251	0.339425	ko05169	ENSSSCG00000009761(NCOR2);ENSSSCG00000015094(CD3G);ENSSSCG00000016475(-);ENSSSCG00000017273(PSMD12);ENSSSCG00000033721(-)	K06065+K06452+K10785+K03035+K10784
Organismal Systems	Immune system	Th1 and Th2 cell differentiation	3	135	0.34142	ko04658	ENSSSCG00000015094(CD3G);ENSSSCG00000016475(-);ENSSSCG00000033721(-)	K06452+K10785+K10784
Human Diseases	Immune disease	Asthma	2	80	0.347104	ko05310	ENSSSCG00000016475(-);ENSSSCG00000033721(-)	K10785+K10784
Organismal Systems	Immune system	Leukocyte transendothelial migration	4	198	0.3596	ko04670	ENSSSCG00000014339(CTNNA1);ENSSSCG00000031970(RASSF5);ENSSSCG00000033674(PRKCB);ENSSSCG00000034973(CXCL12)	K05691+K08015+K19662+K10031
Metabolism	Carbohydrate metabolism	Citrate cycle (TCA cycle)	1	29	0.361072	ko00020	ENSSSCG00000009405(SUCLA2)	K01900
Human Diseases	Cardiovascular disease	Viral myocarditis	4	199	0.363094	ko05416	ENSSSCG00000013405(EIF4G2);ENSSSCG00000016475(-);ENSSSCG00000028148(DMD);ENSSSCG00000033721(-)	K03260+K10785+K10366+K10784
Environmental Information Processing	Signal transduction	ErbB signaling pathway	2	83	0.363764	ko04012	ENSSSCG00000014362(HBEGF);ENSSSCG00000033674(PRKCB)	K08523+K19662
Environmental Information Processing	Signal transduction	MAPK signaling pathway - fly	2	83	0.363764	ko04013	ENSSSCG00000024152(ETV6);ENSSSCG00000028905(TNIK)	K03211+K08840
Organismal Systems	Endocrine system	Estrogen signaling pathway	3	141	0.366593	ko04915	ENSSSCG00000008578(ADCY3);ENSSSCG00000014362(HBEGF);ENSSSCG00000016520(CREB3L2)	K08043+K08523+K09048
Environmental Information Processing	Signal transduction	Apelin signaling pathway	3	142	0.370776	ko04371	ENSSSCG00000008578(ADCY3);ENSSSCG00000010447(ACTA2);ENSSSCG00000014149(MEF2C)	K08043+K12313+K04454
Human Diseases	Immune disease	Graft-versus-host disease	2	87	0.385726	ko05332	ENSSSCG00000016475(-);ENSSSCG00000033721(-)	K10785+K10784
Metabolism	Carbohydrate metabolism	Fructose and mannose metabolism	1	32	0.390057	ko00051	ENSSSCG00000040608(AKR1B1)	K00011
Human Diseases	Immune disease	Allograft rejection	2	89	0.396586	ko05330	ENSSSCG00000016475(-);ENSSSCG00000033721(-)	K10785+K10784
Human Diseases	Cardiovascular disease	Hypertrophic cardiomyopathy	2	90	0.401984	ko05410	ENSSSCG00000017874(ATP2A3);ENSSSCG00000028148(DMD)	K05853+K10366
Human Diseases	Cancer: overview	Pathways in cancer	9	522	0.405683	ko05200	ENSSSCG00000005457(LPAR1);ENSSSCG00000008578(ADCY3);ENSSSCG00000010172(-);ENSSSCG00000014207(APC);ENSSSCG00000014339(CTNNA1);ENSSSCG00000031970(RASSF5);ENSSSCG00000033674(PRKCB);ENSSSCG00000034973(CXCL12);ENSSSCG00000039442(BMP2)	K04289+K08043+K09592+K02085+K05691+K08015+K19662+K10031+K21283
Metabolism	Carbohydrate metabolism	Galactose metabolism	1	34	0.408652	ko00052	ENSSSCG00000040608(AKR1B1)	K00011
Metabolism	Carbohydrate metabolism	Propanoate metabolism	1	34	0.408652	ko00640	ENSSSCG00000009405(SUCLA2)	K01900
Human Diseases	Drug resistance: antineoplastic	Endocrine resistance	2	93	0.418039	ko01522	ENSSSCG00000008578(ADCY3);ENSSSCG00000014362(HBEGF)	K08043+K08523
Organismal Systems	Nervous system	GABAergic synapse	2	93	0.418039	ko04727	ENSSSCG00000008578(ADCY3);ENSSSCG00000033674(PRKCB)	K08043+K19662
Environmental Information Processing	Signal transduction	Phospholipase D signaling pathway	3	155	0.424574	ko04072	ENSSSCG00000004033(AGPAT4);ENSSSCG00000005457(LPAR1);ENSSSCG00000008578(ADCY3)	K13523+K04289+K08043
Environmental Information Processing	Signal transduction	Wnt signaling pathway	3	155	0.424574	ko04310	ENSSSCG00000005078(DAAM1);ENSSSCG00000014207(APC);ENSSSCG00000033674(PRKCB)	K04512+K02085+K19662
Organismal Systems	Excretory system	Aldosterone-regulated sodium reabsorption	1	36	0.426683	ko04960	ENSSSCG00000033674(PRKCB)	K19662
Environmental Information Processing	Signaling molecules and interaction	Cell adhesion molecules	5	280	0.427943	ko04514	ENSSSCG00000003592(SDC3);ENSSSCG00000015125(NECTIN1);ENSSSCG00000016475(-);ENSSSCG00000033721(-);ENSSSCG00000035849(PTPRF)	K16337+K06081+K10785+K10784+K05695
Human Diseases	Immune disease	Systemic lupus erythematosus	3	157	0.432725	ko05322	ENSSSCG00000016475(-);ENSSSCG00000016859(C7);ENSSSCG00000033721(-)	K10785+K03996+K10784
Metabolism	Carbohydrate metabolism	Starch and sucrose metabolism	1	37	0.435493	ko00500	ENSSSCG00000014838(PGM2L1)	K11809
Organismal Systems	Immune system	Th17 cell differentiation	3	158	0.436786	ko04659	ENSSSCG00000015094(CD3G);ENSSSCG00000016475(-);ENSSSCG00000033721(-)	K06452+K10785+K10784
Human Diseases	Neurodegenerative disease	Prion disease	1	38	0.444169	ko05020	ENSSSCG00000016859(C7)	K03996
Human Diseases	Endocrine and metabolic disease	Type I diabetes mellitus	2	98	0.444308	ko04940	ENSSSCG00000016475(-);ENSSSCG00000033721(-)	K10785+K10784
Human Diseases	Infectious disease: viral	Human T-cell leukemia virus 1 infection	6	349	0.445257	ko05166	ENSSSCG00000000706(LTBR);ENSSSCG00000008578(ADCY3);ENSSSCG00000015094(CD3G);ENSSSCG00000016475(-);ENSSSCG00000016520(CREB3L2);ENSSSCG00000033721(-)	K03159+K08043+K06452+K10785+K09048+K10784
Organismal Systems	Immune system	Complement and coagulation cascades	3	161	0.448902	ko04610	ENSSSCG00000000660(A2M);ENSSSCG00000015662(C4BPA);ENSSSCG00000016859(C7)	K03910+K04002+K03996
Human Diseases	Immune disease	Autoimmune thyroid disease	2	99	0.449484	ko05320	ENSSSCG00000016475(-);ENSSSCG00000033721(-)	K10785+K10784
Human Diseases	Cancer: specific types	Bladder cancer	1	39	0.452713	ko05219	ENSSSCG00000014362(HBEGF)	K08523
Human Diseases	Infectious disease: parasitic	Chagas disease	3	167	0.472817	ko05142	ENSSSCG00000015094(CD3G);ENSSSCG00000016475(-);ENSSSCG00000033721(-)	K06452+K10785+K10784
Organismal Systems	Endocrine system	Glucagon signaling pathway	2	104	0.474953	ko04922	ENSSSCG00000016520(CREB3L2);ENSSSCG00000032941(SIK2)	K09048+K16311
Metabolism	Lipid metabolism	Fatty acid degradation	1	43	0.485602	ko00071	ENSSSCG00000016223(ACSL3)	K01897
Organismal Systems	Immune system	Antigen processing and presentation	2	107	0.489893	ko04612	ENSSSCG00000016475(-);ENSSSCG00000033721(-)	K10785+K10784
Organismal Systems	Sensory system	Inflammatory mediator regulation of TRP channels	2	109	0.499706	ko04750	ENSSSCG00000008578(ADCY3);ENSSSCG00000033674(PRKCB)	K08043+K19662
Human Diseases	Endocrine and metabolic disease	AGE-RAGE signaling pathway in diabetic complications	2	109	0.499706	ko04933	ENSSSCG00000016192(PLCD4);ENSSSCG00000033674(PRKCB)	K05857+K19662
Genetic Information Processing	Transcription	Basal transcription factors	1	45	0.501304	ko03022	ENSSSCG00000033106(GTF2A1L)	K03122
Environmental Information Processing	Signal transduction	Hedgehog signaling pathway	1	45	0.501304	ko04340	ENSSSCG00000032198(SPOPL)	K10523
Metabolism	Lipid metabolism	Ether lipid metabolism	1	46	0.508975	ko00565	ENSSSCG00000015781(ENPP6)	K08743
Metabolism	Lipid metabolism	Sphingolipid metabolism	1	46	0.508975	ko00600	ENSSSCG00000010433(SGMS1)	K04714
Organismal Systems	Endocrine system	Ovarian steroidogenesis	1	46	0.508975	ko04913	ENSSSCG00000008578(ADCY3)	K08043
Human Diseases	Infectious disease: parasitic	African trypanosomiasis	1	47	0.516529	ko05143	ENSSSCG00000033674(PRKCB)	K19662
Genetic Information Processing	Folding, sorting and degradation	Proteasome	1	48	0.523968	ko03050	ENSSSCG00000017273(PSMD12)	K03035
Human Diseases	Substance dependence	Cocaine addiction	1	48	0.523968	ko05030	ENSSSCG00000016520(CREB3L2)	K09048
Environmental Information Processing	Signal transduction	Sphingolipid signaling pathway	2	117	0.537737	ko04071	ENSSSCG00000010433(SGMS1);ENSSSCG00000033674(PRKCB)	K04714+K19662
Environmental Information Processing	Signal transduction	TNF signaling pathway	2	117	0.537737	ko04668	ENSSSCG00000012203(TAB3);ENSSSCG00000016520(CREB3L2)	K12793+K09048
Human Diseases	Cancer: overview	Viral carcinogenesis	3	184	0.537856	ko05203	ENSSSCG00000000706(LTBR);ENSSSCG00000016520(CREB3L2);ENSSSCG00000033106(GTF2A1L)	K03159+K09048+K03122
Metabolism	Amino acid metabolism	Valine, leucine and isoleucine degradation	1	50	0.538507	ko00280	ENSSSCG00000004774(IVD)	K00253
Human Diseases	Immune disease	Inflammatory bowel disease	2	118	0.54235	ko05321	ENSSSCG00000016475(-);ENSSSCG00000033721(-)	K10785+K10784
Metabolism	Glycan biosynthesis and metabolism	N-Glycan biosynthesis	1	52	0.552605	ko00510	ENSSSCG00000025770(ST6GAL1)	K00778
Cellular Processes	Cell growth and death	Apoptosis - fly	1	52	0.552605	ko04214	ENSSSCG00000005021(SAV1)	K16686
Organismal Systems	Nervous system	Neurotrophin signaling pathway	2	121	0.556001	ko04722	ENSSSCG00000003558(RPS6KA1);ENSSSCG00000012163(RPS6KA3)	K04373+K04373
Human Diseases	Infectious disease: bacterial	Vibrio cholerae infection	1	53	0.559492	ko05110	ENSSSCG00000008578(ADCY3)	K08043
Organismal Systems	Digestive system	Carbohydrate digestion and absorption	1	54	0.566275	ko04973	ENSSSCG00000033674(PRKCB)	K19662
Organismal Systems	Digestive system	Cholesterol metabolism	1	54	0.566275	ko04979	ENSSSCG00000010450(LIPA)	K01052
Cellular Processes	Cellular community - eukaryotes	Focal adhesion	3	192	0.566866	ko04510	ENSSSCG00000005494(TNC);ENSSSCG00000033674(PRKCB);ENSSSCG00000038973(PPP1R12A)	K06252+K19662+K06270
Human Diseases	Infectious disease: viral	Measles	3	194	0.573945	ko05162	ENSSSCG00000015094(CD3G);ENSSSCG00000016475(-);ENSSSCG00000033721(-)	K06452+K10785+K10784
Metabolism	Global and overview maps	Fatty acid metabolism	1	56	0.57953	ko01212	ENSSSCG00000016223(ACSL3)	K01897
Human Diseases	Infectious disease: viral	Human immunodeficiency virus 1 infection	4	265	0.581973	ko05170	ENSSSCG00000015094(CD3G);ENSSSCG00000016475(-);ENSSSCG00000033674(PRKCB);ENSSSCG00000033721(-)	K06452+K10785+K19662+K10784
Environmental Information Processing	Signal transduction	VEGF signaling pathway	1	57	0.586006	ko04370	ENSSSCG00000033674(PRKCB)	K19662
Cellular Processes	Cell growth and death	Ferroptosis	1	60	0.604847	ko04216	ENSSSCG00000016223(ACSL3)	K01897
Environmental Information Processing	Signal transduction	Ras signaling pathway	4	275	0.611446	ko04014	ENSSSCG00000016475(-);ENSSSCG00000031970(RASSF5);ENSSSCG00000033674(PRKCB);ENSSSCG00000033721(-)	K10785+K08015+K19662+K10784
Genetic Information Processing	Transcription	Spliceosome	2	134	0.611805	ko03040	ENSSSCG00000012703(RBMX);ENSSSCG00000026644(DDX46)	K12885+K12811
Metabolism	Amino acid metabolism	Lysine degradation	1	62	0.616932	ko00310	ENSSSCG00000011689(PLOD2)	K13645
Organismal Systems	Aging	Longevity regulating pathway - multiple species	1	62	0.616932	ko04213	ENSSSCG00000008578(ADCY3)	K08043
Organismal Systems	Digestive system	Mineral absorption	1	62	0.616932	ko04978	ENSSSCG00000027898(ATP2B1)	K05850
Cellular Processes	Transport and catabolism	Mitophagy - animal	1	63	0.622836	ko04137	ENSSSCG00000009742(ULK1)	K21357
Environmental Information Processing	Signal transduction	PI3K-Akt signaling pathway	5	350	0.625822	ko04151	ENSSSCG00000005457(LPAR1);ENSSSCG00000005494(TNC);ENSSSCG00000006927(PKN2);ENSSSCG00000010509(PIK3AP1);ENSSSCG00000016520(CREB3L2)	K04289+K06252+K23691+K12230+K09048
Human Diseases	Neurodegenerative disease	Huntington disease	4	282	0.631313	ko05016	ENSSSCG00000009742(ULK1);ENSSSCG00000016520(CREB3L2);ENSSSCG00000023522(TGM2);ENSSSCG00000036056(DNAH17)	K21357+K09048+K05625+K10408
Organismal Systems	Nervous system	Dopaminergic synapse	2	140	0.635715	ko04728	ENSSSCG00000016520(CREB3L2);ENSSSCG00000033674(PRKCB)	K09048+K19662
Organismal Systems	Endocrine system	GnRH secretion	1	67	0.645563	ko04929	ENSSSCG00000033674(PRKCB)	K19662
Cellular Processes	Transport and catabolism	Autophagy - animal	2	145	0.654756	ko04140	ENSSSCG00000009742(ULK1);ENSSSCG00000049630(DEPTOR)	K21357+K20402
Human Diseases	Infectious disease: bacterial	Epithelial cell signaling in Helicobacter pylori infection	1	69	0.656412	ko05120	ENSSSCG00000014362(HBEGF)	K08523
Cellular Processes	Cellular community - eukaryotes	Signaling pathways regulating pluripotency of stem cells	2	147	0.66215	ko04550	ENSSSCG00000010360(BMPR1A);ENSSSCG00000014207(APC)	K04673+K02085
Human Diseases	Cancer: specific types	Gastric cancer	2	148	0.665799	ko05226	ENSSSCG00000014207(APC);ENSSSCG00000014339(CTNNA1)	K02085+K05691
Human Diseases	Cardiovascular disease	Fluid shear stress and atherosclerosis	2	148	0.665799	ko05418	ENSSSCG00000010360(BMPR1A);ENSSSCG00000014149(MEF2C)	K04673+K04454
Organismal Systems	Nervous system	Retrograde endocannabinoid signaling	2	150	0.673003	ko04723	ENSSSCG00000008578(ADCY3);ENSSSCG00000033674(PRKCB)	K08043+K19662
Human Diseases	Cancer: specific types	Renal cell carcinoma	1	73	0.67713	ko05211	ENSSSCG00000010172(-)	K09592
Human Diseases	Immune disease	Rheumatoid arthritis	3	231	0.691488	ko05323	ENSSSCG00000016475(-);ENSSSCG00000033721(-);ENSSSCG00000034973(CXCL12)	K10785+K10784+K10031
Human Diseases	Cancer: specific types	Glioma	1	77	0.696607	ko05214	ENSSSCG00000033674(PRKCB)	K19662
Genetic Information Processing	Folding, sorting and degradation	RNA degradation	1	78	0.701291	ko03018	ENSSSCG00000009460(DIS3)	K12585
Genetic Information Processing	Translation	Ribosome biogenesis in eukaryotes	1	79	0.705904	ko03008	ENSSSCG00000008534(WDR43)	K14546
Organismal Systems	Endocrine system	Adipocytokine signaling pathway	1	79	0.705904	ko04920	ENSSSCG00000016223(ACSL3)	K01897
Organismal Systems	Digestive system	Bile secretion	1	79	0.705904	ko04976	ENSSSCG00000008578(ADCY3)	K08043
Cellular Processes	Cell growth and death	Cellular senescence	2	160	0.707163	ko04218	ENSSSCG00000009242(LIN54);ENSSSCG00000031970(RASSF5)	K21776+K08015
Human Diseases	Cancer: specific types	Hepatocellular carcinoma	2	161	0.710412	ko05225	ENSSSCG00000014207(APC);ENSSSCG00000033674(PRKCB)	K02085+K19662
Human Diseases	Infectious disease: viral	Hepatitis B	2	162	0.71363	ko05161	ENSSSCG00000016520(CREB3L2);ENSSSCG00000033674(PRKCB)	K09048+K19662
Environmental Information Processing	Signal transduction	JAK-STAT signaling pathway	2	163	0.716819	ko04630	ENSSSCG00000015085(IL10RA);ENSSSCG00000025537(PTPN6)	K05134+K05697
Human Diseases	Substance dependence	Alcoholism	2	163	0.716819	ko05034	ENSSSCG00000016520(CREB3L2);ENSSSCG00000035051(ADORA2B)	K09048+K04267
Human Diseases	Drug resistance: antineoplastic	EGFR tyrosine kinase inhibitor resistance	1	82	0.719321	ko01521	ENSSSCG00000033674(PRKCB)	K19662
Organismal Systems	Endocrine system	PPAR signaling pathway	1	82	0.719321	ko03320	ENSSSCG00000016223(ACSL3)	K01897
Cellular Processes	Transport and catabolism	Peroxisome	1	82	0.719321	ko04146	ENSSSCG00000016223(ACSL3)	K01897
Human Diseases	Infectious disease: parasitic	Leishmaniasis	2	167	0.72928	ko05140	ENSSSCG00000025537(PTPN6);ENSSSCG00000033674(PRKCB)	K05697+K19662
Organismal Systems	Nervous system	Synaptic vesicle cycle	1	86	0.736271	ko04721	ENSSSCG00000039770(SLC6A9)	K05038
Human Diseases	Infectious disease: viral	Influenza A	2	170	0.738321	ko05164	ENSSSCG00000028475(KPNA1);ENSSSCG00000033674(PRKCB)	K23940+K19662
Metabolism	Global and overview maps	Metabolic pathways	20	1466	0.748819	ko01100	ENSSSCG00000004033(AGPAT4);ENSSSCG00000004774(IVD);ENSSSCG00000006218(PDE7A);ENSSSCG00000008578(ADCY3);ENSSSCG00000009050(INPP4B);ENSSSCG00000009405(SUCLA2);ENSSSCG00000010185(GALNT2);ENSSSCG00000010433(SGMS1);ENSSSCG00000011689(PLOD2);ENSSSCG00000012731(-);ENSSSCG00000014838(PGM2L1);ENSSSCG00000015462(TPK1);ENSSSCG00000016192(PLCD4);ENSSSCG00000016223(ACSL3);ENSSSCG00000022492(AMPD3);ENSSSCG0000…	K13523+K00253+K18436+K08043+K01109+K01900+K00710+K04714+K13645+K01136+K11809+K00949+K05857+K01897+K01490+K00019+K00778+K00710+K18083+K00011
Human Diseases	Cancer: specific types	Colorectal cancer	1	90	0.752204	ko05210	ENSSSCG00000014207(APC)	K02085
Organismal Systems	Immune system	IL-17 signaling pathway	1	92	0.759808	ko04657	ENSSSCG00000012203(TAB3)	K12793
Environmental Information Processing	Signaling molecules and interaction	ECM-receptor interaction	1	93	0.763523	ko04512	ENSSSCG00000005494(TNC)	K06252
Genetic Information Processing	Translation	mRNA surveillance pathway	1	94	0.767181	ko03015	ENSSSCG00000011117(UPF2)	K14327
Organismal Systems	Development and regeneration	Axon regeneration	1	94	0.767181	ko04361	ENSSSCG00000003630(AGO1)	K11593
Metabolism	Lipid metabolism	Glycerophospholipid metabolism	1	97	0.777821	ko00564	ENSSSCG00000004033(AGPAT4)	K13523
Human Diseases	Cancer: overview	Choline metabolism in cancer	1	97	0.777821	ko05231	ENSSSCG00000033674(PRKCB)	K19662
Human Diseases	Neurodegenerative disease	Alzheimer disease	4	345	0.779961	ko05010	ENSSSCG00000009742(ULK1);ENSSSCG00000014207(APC);ENSSSCG00000017311(MAPT);ENSSSCG00000017874(ATP2A3)	K21357+K02085+K04380+K05853
Human Diseases	Cancer: specific types	Prostate cancer	1	98	0.781259	ko05215	ENSSSCG00000016520(CREB3L2)	K09048
Organismal Systems	Immune system	Natural killer cell mediated cytotoxicity	2	187	0.784844	ko04650	ENSSSCG00000025537(PTPN6);ENSSSCG00000033674(PRKCB)	K05697+K19662
Organismal Systems	Digestive system	Protein digestion and absorption	1	101	0.79126	ko04974	ENSSSCG00000035442(SLC36A1)	K14209
Human Diseases	Infectious disease: parasitic	Malaria	2	194	0.801807	ko05144	ENSSSCG00000016475(-);ENSSSCG00000033721(-)	K10785+K10784
Organismal Systems	Immune system	Hematopoietic cell lineage	1	106	0.80693	ko04640	ENSSSCG00000015094(CD3G)	K06452
Human Diseases	Infectious disease: bacterial	Staphylococcus aureus infection	2	206	0.828159	ko05150	ENSSSCG00000016475(-);ENSSSCG00000033721(-)	K10785+K10784
Organismal Systems	Nervous system	Serotonergic synapse	1	114	0.829608	ko04726	ENSSSCG00000033674(PRKCB)	K19662
Metabolism	Global and overview maps	Carbon metabolism	1	115	0.83225	ko01200	ENSSSCG00000009405(SUCLA2)	K01900
Human Diseases	Infectious disease: parasitic	Toxoplasmosis	1	116	0.834851	ko05145	ENSSSCG00000015085(IL10RA)	K05134
Organismal Systems	Development and regeneration	Osteoclast differentiation	1	132	0.871422	ko04380	ENSSSCG00000008147(FHL2)	K14380
Environmental Information Processing	Signal transduction	FoxO signaling pathway	1	134	0.875387	ko04068	ENSSSCG00000014113(HOMER1)	K15010
Human Diseases	Infectious disease: viral	Human papillomavirus infection	3	327	0.882371	ko05165	ENSSSCG00000005494(TNC);ENSSSCG00000014207(APC);ENSSSCG00000016520(CREB3L2)	K06252+K02085+K09048
Cellular Processes	Cell growth and death	Apoptosis	1	140	0.886568	ko04210	ENSSSCG00000014924(CTSC)	K01275
Human Diseases	Cancer: specific types	Breast cancer	1	145	0.895121	ko05224	ENSSSCG00000014207(APC)	K02085
Organismal Systems	Endocrine system	Insulin signaling pathway	1	147	0.898359	ko04910	ENSSSCG00000035849(PTPRF)	K05695
Genetic Information Processing	Folding, sorting and degradation	Ubiquitin mediated proteolysis	1	149	0.901499	ko04120	ENSSSCG00000006137(WWP1)	K05633
Genetic Information Processing	Folding, sorting and degradation	Protein processing in endoplasmic reticulum	1	161	0.918415	ko04141	ENSSSCG00000008633(PDIA6)	K09584
Human Diseases	Infectious disease: bacterial	Pertussis	1	165	0.923386	ko05133	ENSSSCG00000015662(C4BPA)	K04002
Human Diseases	Infectious disease: viral	Kaposi sarcoma-associated herpesvirus infection	1	183	0.942284	ko05167	ENSSSCG00000031118(PREX1)	K12365
Environmental Information Processing	Signaling molecules and interaction	Neuroactive ligand-receptor interaction	3	404	0.950721	ko04080	ENSSSCG00000005457(LPAR1);ENSSSCG00000009197(GRID2);ENSSSCG00000035051(ADORA2B)	K04289+K05207+K04267
Human Diseases	Infectious disease: parasitic	Amoebiasis	1	196	0.952979	ko05146	ENSSSCG00000033674(PRKCB)	K19662
Genetic Information Processing	Translation	Ribosome	1	223	0.96931	ko03010	ENSSSCG00000008170(-)	K02910
Cellular Processes	Transport and catabolism	Phagosome	1	234	0.974217	ko04145	ENSSSCG00000006979(MSR1)	K06558
Human Diseases	Infectious disease: bacterial	Tuberculosis	1	267	0.984733	ko05152	ENSSSCG00000015085(IL10RA)	K05134
Human Diseases	Infectious disease: viral	Herpes simplex virus 1 infection	2	398	0.986016	ko05168	ENSSSCG00000015125(NECTIN1);ENSSSCG00000040419(-)	K06081+K09228
Organismal Systems	Sensory system	Olfactory transduction	2	1289	1	ko04740	ENSSSCG00000008578(ADCY3);ENSSSCG00000010429(PRKG1)	K08043+K07376

## Sheet: L-vs-H.CG-Downstream3kb.path
KEGG enrichment analysis of DMGs and DEGs in H VS L groups(Downstream)
KEGG_A_class	KEGG_B_class	Pathway	L-vs-H.CG-Downstream3kb (6)	All (8756)	Pvalue	Pathway ID	Genes	K_IDs
Metabolism	Carbohydrate metabolism	Citrate cycle (TCA cycle)	1	29	0.0197139	ko00020	ENSSSCG00000009405(SUCLA2)	K01900
Metabolism	Carbohydrate metabolism	Propanoate metabolism	1	34	0.0230798	ko00640	ENSSSCG00000009405(SUCLA2)	K01900
Metabolism	Global and overview maps	Carbon metabolism	1	115	0.0762816	ko01200	ENSSSCG00000009405(SUCLA2)	K01900
Organismal Systems	Immune system	Platelet activation	1	126	0.0833166	ko04611	ENSSSCG00000003107(ARHGAP35)	K05732
Environmental Information Processing	Signal transduction	Wnt signaling pathway	1	155	0.10165	ko04310	ENSSSCG00000005078(DAAM1)	K04512
Organismal Systems	Development and regeneration	Axon guidance	1	179	0.11659	ko04360	ENSSSCG00000017012(SLIT3)	K06850
Cellular Processes	Cellular community - eukaryotes	Focal adhesion	1	192	0.124596	ko04510	ENSSSCG00000003107(ARHGAP35)	K05732
Organismal Systems	Immune system	Leukocyte transendothelial migration	1	198	0.12827	ko04670	ENSSSCG00000003107(ARHGAP35)	K05732
Organismal Systems	Environmental adaptation	Thermogenesis	1	236	0.151245	ko04714	ENSSSCG00000038964(COX19)	K18183
Cellular Processes	Cell motility	Regulation of actin cytoskeleton	1	288	0.181864	ko04810	ENSSSCG00000003107(ARHGAP35)	K05732
Human Diseases	Infectious disease: viral	Herpes simplex virus 1 infection	1	398	0.243613	ko05168	ENSSSCG00000034517(ZNF12)	K09228
Metabolism	Global and overview maps	Metabolic pathways	1	1466	0.667049	ko01100	ENSSSCG00000009405(SUCLA2)	K01900
