# Supplementary material for: Integrated Analysis of DNA Methylome and Transcriptome Reveals Regulatory Mechanism in the Longissimus Dorsi of Duroc Pigs
Source: Cells. 2025 May 27;14(11):786. doi: 10.3390/cells14110786 (PMC12153604; doi:10.3390/cells14110786)
Supplement: Supplementary file 1 [file cells-14-00786-s001.zip › Supplementary Table S4.xls]

## Sheet: Sheet1
Supplementary Table S4. Transcription Factor SP1 Binding Site Prediction
Name	Start	Stop	Strand	Scroe	P-value	Q-value	Matched Sequence
Sp1	125	148	-	23.0081	9.93e-09	4.18e-06	CGAGCAGCAGCGGGCGGGGAGGGG
Sp1	120	143	-	14.9758	2.05e-06	0.000432	AGCAGCGGGCGGGGAGGGGAAGAC
SP1	124	138	+	14.8776	4.02e-06	0.00197	tcccctccccgcccg
SP1	125	133	-	16.0612	5.17e-06	0.00254	GGGGAGGGG
SP1	125	134	+	13.9551	1.02e-05	0.00523	cccctccccg
SP1	124	134	+	13.8462	1.3e-05	0.00678	tcccctccccg
Sp1	124	133	-	13.3684	1.3e-05	0.00626	GGGGAGGGGA
SP1	119	140	-	9.30303	1.35e-05	0.00573	AGCGGGCGGGGAGGGGAAGACT
Sp1	125	138	-	13.0904	1.36e-05	0.00689	CGGGCGGGGAGGGG
Sp1	190	213	-	10.5081	2.24e-05	0.00314	GCGGCGAGGGAGGGCTGAGCTGGT
Sp1	130	143	-	12.0422	2.86e-05	0.00725	AGCAGCGGGCGGGG
Sp1	129	138	-	12.2632	2.87e-05	0.00694	CGGGCGGGGA
Sp1	128	140	-	12.2368	3.02e-05	0.0133	AGCGGGCGGGGAG
SP1	129	138	-	11.9541	3.13e-05	0.0169	CGGGCGGGGA
Sp1	200	223	-	9.62903	3.44e-05	0.00362	ACGCAGAACGGCGGCGAGGGAGGG
Sp1	194	217	-	8.43548	6.06e-05	0.00509	AACGGCGGCGAGGGAGGGCTGAGC
SP1	130	138	-	8.0102	9.19e-05	0.0225	CGGGCGGGG
Sp1	195	208	-	10.1807	9.73e-05	0.0164	GAGGGAGGGCTGAG
SP1	124	138	+	14.8776	4.02e-06	0.00197	tcccctccccgcccg
SP1	125	133	-	16.0612	5.17e-06	0.00254	GGGGAGGGG
SP1	125	134	+	13.9551	1.02e-05	0.00523	cccctccccg
SP1	124	134	+	13.8462	1.3e-05	0.00678	tcccctccccg
SP1	119	140	-	9.30303	1.35e-05	0.00573	AGCGGGCGGGGAGGGGAAGACT
SP1	129	138	-	11.9541	3.13e-05	0.0169	CGGGCGGGGA
SP1	130	138	-	8.0102	9.19e-05	0.0225	CGGGCGGGG
