# Supplementary material for: Integrated Analysis of DNA Methylome and Transcriptome Reveals Regulatory Mechanism in the Longissimus Dorsi of Duroc Pigs
Source: Cells. 2025 May 27;14(11):786. doi: 10.3390/cells14110786 (PMC12153604; doi:10.3390/cells14110786)
Supplement: Supplementary file 1 [file cells-14-00786-s001.zip › Supplementary Table S5.xls]

## Sheet: Supplementary Table5
chr	start	end	strand	pvalue	meth.diff	GeneID	L_fpkm	H_fpkm	PValue	position	Symbol	Description	KEGG_A_class	KEGG_B_class	Pathway	K_ID	GO Component	GO Function	GO Process	TF_family
1	251979501	251979700	*	1.10E-07	-16.124	ENSSSCG00000005457	2.39	1.7575	0.0268986	Upstream3kb	LPAR1	lysophosphatidic acid receptor 1 [Source:VGNC Symbol;Acc:VGNC:103117]	Human Diseases;Environmental Information Processing;Environmental Information Processing;Environmental Information Processing;Cellular Processes;Human Diseases;Environmental Information Processing;Cellular Processes	Cancer: overview;Signaling molecules and interaction;Signal transduction;Signal transduction;Cell motility;Infectious disease: bacterial;Signal transduction;Cellular community - eukaryotes	ko05200//Pathways in cancer;ko04080//Neuroactive ligand-receptor interaction;ko04015//Rap1 signaling pathway;ko04151//PI3K-Akt signaling pathway;ko04810//Regulation of actin cytoskeleton;ko05130//Pathogenic Escherichia coli infection;ko04072//Phospholipase D signaling pathway;ko04540//Gap junction	K04289;K04289;K04289;K04289;K04289;K04289;K04289;K04289	GO:0005887//integral component of plasma membrane;GO:0016021//integral component of membrane	GO:0004930//G-protein coupled receptor activity;GO:0030165//PDZ domain binding;GO:0070915//lysophosphatidic acid receptor activity	GO:0000187//activation of MAPK activity;GO:0007186//G-protein coupled receptor signaling pathway;GO:0007193//adenylate cyclase-inhibiting G-protein coupled receptor signaling pathway;GO:0007202//activation of phospholipase C activity;GO:0008360//regulation of cell shape;GO:0010977//negative regulation of neuron projection development;GO:0032060//bleb assembly;GO:0035025//positive regulation of Rh…	--
1	251979601	251979800	*	6.20E-08	-18.9238	ENSSSCG00000005457	2.39	1.7575	0.0268986	Upstream3kb	LPAR1	lysophosphatidic acid receptor 1 [Source:VGNC Symbol;Acc:VGNC:103117]	Human Diseases;Environmental Information Processing;Environmental Information Processing;Environmental Information Processing;Cellular Processes;Human Diseases;Environmental Information Processing;Cellular Processes	Cancer: overview;Signaling molecules and interaction;Signal transduction;Signal transduction;Cell motility;Infectious disease: bacterial;Signal transduction;Cellular community - eukaryotes	ko05200//Pathways in cancer;ko04080//Neuroactive ligand-receptor interaction;ko04015//Rap1 signaling pathway;ko04151//PI3K-Akt signaling pathway;ko04810//Regulation of actin cytoskeleton;ko05130//Pathogenic Escherichia coli infection;ko04072//Phospholipase D signaling pathway;ko04540//Gap junction	K04289;K04289;K04289;K04289;K04289;K04289;K04289;K04289	GO:0005887//integral component of plasma membrane;GO:0016021//integral component of membrane	GO:0004930//G-protein coupled receptor activity;GO:0030165//PDZ domain binding;GO:0070915//lysophosphatidic acid receptor activity	GO:0000187//activation of MAPK activity;GO:0007186//G-protein coupled receptor signaling pathway;GO:0007193//adenylate cyclase-inhibiting G-protein coupled receptor signaling pathway;GO:0007202//activation of phospholipase C activity;GO:0008360//regulation of cell shape;GO:0010977//negative regulation of neuron projection development;GO:0032060//bleb assembly;GO:0035025//positive regulation of Rh…	--
2	293001	293200	*	9.71E-05	-17.1041	ENSSSCG00000032010	31.125	25.385	0.0378077	Upstream3kb	RNH1	ribonuclease/angiogenin inhibitor 1 [Source:VGNC Symbol;Acc:VGNC:100852]	-	-	-	-	GO:0005654//nucleoplasm;GO:0005829//cytosol;GO:0032311//angiogenin-PRI complex	GO:0005515//protein binding;GO:0008428//ribonuclease inhibitor activity	GO:0045765//regulation of angiogenesis	--
2	136971301	136971500	*	2.06E-08	-17.7771	ENSSSCG00000026644	1.1825	1.67	0.000989343	Upstream3kb	DDX46	DEAD-box helicase 46 [Source:VGNC Symbol;Acc:VGNC:87223]	Genetic Information Processing	Transcription	ko03040//Spliceosome	K12811	GO:0001650//fibrillar center;GO:0016607//nuclear speck	GO:0000166//nucleotide binding;GO:0003676//nucleic acid binding;GO:0003724//RNA helicase activity;GO:0004386//helicase activity;GO:0005524//ATP binding;GO:0016787//hydrolase activity	-	--
3	17275401	17275600	*	4.40E-05	15.9798	ENSSSCG00000007754	5.3075	2.0275	0.0315017	Upstream3kb	ITGAM	integrin subunit alpha M [Source:HGNC Symbol;Acc:HGNC:6149]	Environmental Information Processing;Cellular Processes;Environmental Information Processing;Human Diseases;Cellular Processes;Human Diseases;Human Diseases;Organismal Systems;Human Diseases;Human Diseases;Human Diseases;Organismal Systems;Human Diseases;Organismal Systems;Human Diseases	Signal transduction;Cell motility;Signaling molecules and interaction;Infectious disease: bacterial;Transport and catabolism;Cancer: overview;Infectious disease: bacterial;Immune system;Infectious disease: parasitic;Infectious disease: parasitic;Infectious disease: bacterial;Immune system;Infectious disease: bacterial;Immune system;Cancer: specific types	ko04015//Rap1 signaling pathway;ko04810//Regulation of actin cytoskeleton;ko04514//Cell adhesion molecules;ko05152//Tuberculosis;ko04145//Phagosome;ko05202//Transcriptional misregulation in cancer;ko05150//Staphylococcus aureus infection;ko04670//Leukocyte transendothelial migration;ko05146//Amoebiasis;ko05140//Leishmaniasis;ko05133//Pertussis;ko04610//Complement and coagulation cascades;ko05134/…	K06461;K06461;K06461;K06461;K06461;K06461;K06461;K06461;K06461;K06461;K06461;K06461;K06461;K06461;K06461	GO:0005615//extracellular space;GO:0005886//plasma membrane;GO:0008305//integrin complex;GO:0009986//cell surface;GO:0044853//plasma membrane raft	GO:0031072//heat shock protein binding	GO:0007155//cell adhesion;GO:0010668//ectodermal cell differentiation;GO:0032930//positive regulation of superoxide anion generation;GO:0043315//positive regulation of neutrophil degranulation	--
3	17860301	17860500	*	2.13E-07	-17.9999	ENSSSCG00000007797	1.94	1.005	0.00675326	Upstream3kb	ITGAL	integrin subunit alpha L [Source:VGNC Symbol;Acc:VGNC:89240]	Environmental Information Processing;Human Diseases;Cellular Processes;Environmental Information Processing;Human Diseases;Human Diseases;Human Diseases;Human Diseases;Organismal Systems;Human Diseases;Organismal Systems	Signal transduction;Infectious disease: viral;Cell motility;Signaling molecules and interaction;Infectious disease: viral;Immune disease;Infectious disease: bacterial;Cardiovascular disease;Immune system;Infectious disease: parasitic;Immune system	ko04015//Rap1 signaling pathway;ko05166//Human T-cell leukemia virus 1 infection;ko04810//Regulation of actin cytoskeleton;ko04514//Cell adhesion molecules;ko05169//Epstein-Barr virus infection;ko05323//Rheumatoid arthritis;ko05150//Staphylococcus aureus infection;ko05416//Viral myocarditis;ko04670//Leukocyte transendothelial migration;ko05144//Malaria;ko04650//Natural killer cell mediated cytoto…	K05718;K05718;K05718;K05718;K05718;K05718;K05718;K05718;K05718;K05718;K05718	GO:0008305//integrin complex;GO:0009986//cell surface;GO:0034687//integrin alphaL-beta2 complex	GO:0030369//ICAM-3 receptor activity;GO:0050839//cell adhesion molecule binding	GO:0002291//T cell activation via T cell receptor contact with antigen bound to MHC molecule on antigen presenting cell;GO:0007155//cell adhesion;GO:0007157//heterophilic cell-cell adhesion via plasma membrane cell adhesion molecules;GO:0007159//leukocyte cell-cell adhesion;GO:0007160//cell-matrix adhesion;GO:0035683//memory T cell extravasation;GO:0043113//receptor clustering	--
6	27306001	27306200	*	4.24E-05	-18.5921	ENSSSCG00000038151	6.0875	4.2575	0.0130785	Upstream3kb	CMTM3	CKLF like MARVEL transmembrane domain containing 3 [Source:VGNC Symbol;Acc:VGNC:86803]	-	-	-	-	GO:0005737//cytoplasm;GO:0005829//cytosol;GO:0016020//membrane;GO:0016021//integral component of membrane;GO:0031410//cytoplasmic vesicle;GO:0031965//nuclear membrane	-	GO:0001835//blastocyst hatching;GO:0050861//positive regulation of B cell receptor signaling pathway	--
6	51869901	51870100	*	1.70E-06	17.5468	ENSSSCG00000036317	8.235	6.575	0.0385654	Upstream3kb	VASP	vasodilator stimulated phosphoprotein [Source:VGNC Symbol;Acc:VGNC:94804]	Environmental Information Processing;Organismal Systems;Cellular Processes;Environmental Information Processing;Cellular Processes;Organismal Systems;Organismal Systems	Signal transduction;Immune system;Cellular community - eukaryotes;Signal transduction;Cellular community - eukaryotes;Immune system;Immune system	ko04015//Rap1 signaling pathway;ko04670//Leukocyte transendothelial migration;ko04510//Focal adhesion;ko04022//cGMP-PKG signaling pathway;ko04530//Tight junction;ko04611//Platelet activation;ko04666//Fc gamma R-mediated phagocytosis	K06274;K06274;K06274;K06274;K06274;K06274;K06274	GO:0005829//cytosol;GO:0005856//cytoskeleton;GO:0005886//plasma membrane;GO:0005925//focal adhesion;GO:0030027//lamellipodium;GO:0030175//filopodium	GO:0003779//actin binding;GO:0005522//profilin binding;GO:0017124//SH3 domain binding	GO:0001843//neural tube closure;GO:0007411//axon guidance;GO:0008154//actin polymerization or depolymerization;GO:0030036//actin cytoskeleton organization;GO:0030838//positive regulation of actin filament polymerization;GO:0051289//protein homotetramerization	--
6	51870001	51870200	*	6.26E-09	17.3974	ENSSSCG00000036317	8.235	6.575	0.0385654	Upstream3kb	VASP	vasodilator stimulated phosphoprotein [Source:VGNC Symbol;Acc:VGNC:94804]	Environmental Information Processing;Organismal Systems;Cellular Processes;Environmental Information Processing;Cellular Processes;Organismal Systems;Organismal Systems	Signal transduction;Immune system;Cellular community - eukaryotes;Signal transduction;Cellular community - eukaryotes;Immune system;Immune system	ko04015//Rap1 signaling pathway;ko04670//Leukocyte transendothelial migration;ko04510//Focal adhesion;ko04022//cGMP-PKG signaling pathway;ko04530//Tight junction;ko04611//Platelet activation;ko04666//Fc gamma R-mediated phagocytosis	K06274;K06274;K06274;K06274;K06274;K06274;K06274	GO:0005829//cytosol;GO:0005856//cytoskeleton;GO:0005886//plasma membrane;GO:0005925//focal adhesion;GO:0030027//lamellipodium;GO:0030175//filopodium	GO:0003779//actin binding;GO:0005522//profilin binding;GO:0017124//SH3 domain binding	GO:0001843//neural tube closure;GO:0007411//axon guidance;GO:0008154//actin polymerization or depolymerization;GO:0030036//actin cytoskeleton organization;GO:0030838//positive regulation of actin filament polymerization;GO:0051289//protein homotetramerization	--
6	168048901	168049100	*	1.47E-05	17.0629	ENSSSCG00000030177	3.74	2.5875	0.0123722	Upstream3kb	EBNA1BP2	EBNA1 binding protein 2 [Source:VGNC Symbol;Acc:VGNC:87528]	-	-	-	-	GO:0005694//chromosome;GO:0005730//nucleolus	-	-	--
7	19504001	19504200	*	8.84E-07	17.8023	ENSSSCG00000001092	1.7025	2.83	0.000318973	Upstream3kb	TDP2	tyrosyl-DNA phosphodiesterase 2 [Source:VGNC Symbol;Acc:VGNC:93845]	-	-	-	-	GO:0005634//nucleus;GO:0005654//nucleoplasm;GO:0005737//cytoplasm;GO:0016235//aggresome;GO:0016604//nuclear body;GO:0016605//PML body	GO:0000287//magnesium ion binding;GO:0003697//single-stranded DNA binding;GO:0005515//protein binding;GO:0030145//manganese ion binding;GO:0036317//tyrosyl-RNA phosphodiesterase activity;GO:0070260//5'-tyrosyl-DNA phosphodiesterase activity	GO:0006302//double-strand break repair;GO:0048666//neuron development	--
7	110456401	110456600	*	3.68E-10	22.5602	ENSSSCG00000002425	5.195	6.65	0.0026151	Upstream3kb	PTPN21	protein tyrosine phosphatase non-receptor type 21 [Source:VGNC Symbol;Acc:VGNC:91977]	-	-	-	-	GO:0005856//cytoskeleton	GO:0004725//protein tyrosine phosphatase activity;GO:0016791//phosphatase activity	GO:0006470//protein dephosphorylation;GO:0016311//dephosphorylation	--
7	110456501	110456700	*	3.68E-10	22.5602	ENSSSCG00000002425	5.195	6.65	0.0026151	Upstream3kb	PTPN21	protein tyrosine phosphatase non-receptor type 21 [Source:VGNC Symbol;Acc:VGNC:91977]	-	-	-	-	GO:0005856//cytoskeleton	GO:0004725//protein tyrosine phosphatase activity;GO:0016791//phosphatase activity	GO:0006470//protein dephosphorylation;GO:0016311//dephosphorylation	--
7	116592401	116592600	*	0.000695466	15.0298	ENSSSCG00000002494	0.58	0.335	0.0421142	Upstream3kb	CLMN	calmin [Source:VGNC Symbol;Acc:VGNC:86769]	-	-	-	-	GO:0005737//cytoplasm	GO:0005515//protein binding	GO:0008285//negative regulation of cell proliferation;GO:0031175//neuron projection development	--
9	21762201	21762400	*	2.61E-09	18.2818	ENSSSCG00000014924	5.0175	2.955	2.62E-05	Upstream3kb	CTSC	cathepsin C [Source:VGNC Symbol;Acc:VGNC:87075]	Cellular Processes;Cellular Processes	Cell growth and death;Transport and catabolism	ko04210//Apoptosis;ko04142//Lysosome	K01275;K01275	GO:0005654//nucleoplasm;GO:0005737//cytoplasm;GO:0005813//centrosome;GO:0043231//intracellular membrane-bounded organelle	GO:0004252//serine-type endopeptidase activity;GO:0008234//cysteine-type peptidase activity;GO:0016505//peptidase activator activity involved in apoptotic process	GO:0001913//T cell mediated cytotoxicity;GO:0006508//proteolysis;GO:0031642//negative regulation of myelination;GO:1903980//positive regulation of microglial cell activation;GO:2001235//positive regulation of apoptotic signaling pathway	--
12	3170001	3170200	*	7.93E-06	-15.1986	ENSSSCG00000035511	13.84	10.23	0.0355066	Upstream3kb	C1QTNF1	C1q and TNF related 1 [Source:VGNC Symbol;Acc:VGNC:85981]	-	-	-	-	GO:0005615//extracellular space;GO:0005887//integral component of plasma membrane	GO:0005515//protein binding;GO:0005518//collagen binding;GO:0042802//identical protein binding	GO:0007204//positive regulation of cytosolic calcium ion concentration;GO:0010544//negative regulation of platelet activation;GO:0010628//positive regulation of gene expression;GO:0010906//regulation of glucose metabolic process;GO:0043410//positive regulation of MAPK cascade;GO:0051897//positive regulation of protein kinase B signaling;GO:0090331//negative regulation of platelet aggregation;GO:2…	--
15	75851701	75851900	*	1.30E-05	16.08	ENSSSCG00000015931	87.045	119.332	0.000599377	Upstream3kb	KLHL41	kelch like family member 41 [Source:HGNC Symbol;Acc:HGNC:16905]	-	-	-	-	GO:0005654//nucleoplasm;GO:0005737//cytoplasm;GO:0005789//endoplasmic reticulum membrane;GO:0005829//cytosol;GO:0005856//cytoskeleton;GO:0005886//plasma membrane;GO:0031430//M band;GO:0031463//Cul3-RING ubiquitin ligase complex;GO:0033017//sarcoplasmic reticulum membrane;GO:0034464//BBSome	GO:0005515//protein binding	GO:0016567//protein ubiquitination;GO:0030239//myofibril assembly;GO:0035914//skeletal muscle cell differentiation;GO:0045214//sarcomere organization;GO:0045661//regulation of myoblast differentiation;GO:0048741//skeletal muscle fiber development;GO:2000291//regulation of myoblast proliferation;GO:2001014//regulation of skeletal muscle cell differentiation	--
18	7582101	7582300	*	1.84E-05	18.2314	ENSSSCG00000016475	0.885	0.435	0.0258362	Upstream3kb	-	-	Environmental Information Processing;Human Diseases;Environmental Information Processing;Environmental Information Processing;Human Diseases;Human Diseases;Environmental Information Processing;Human Diseases;Human Diseases;Human Diseases;Human Diseases;Human Diseases;Human Diseases;Human Diseases;Human Diseases;Organismal Systems;Human Diseases;Environmental Information Processing;Organismal Syst…	Signal transduction;Infectious disease: viral;Signaling molecules and interaction;Signal transduction;Infectious disease: viral;Infectious disease: viral;Signal transduction;Immune disease;Cancer: overview;Infectious disease: bacterial;Cardiovascular disease;Infectious disease: parasitic;Infectious disease: viral;Infectious disease: bacterial;Infectious disease: parasitic;Immune system;Immune dis…	ko04015//Rap1 signaling pathway;ko05166//Human T-cell leukemia virus 1 infection;ko04514//Cell adhesion molecules;ko04014//Ras signaling pathway;ko05170//Human immunodeficiency virus 1 infection;ko05169//Epstein-Barr virus infection;ko04020//Calcium signaling pathway;ko05323//Rheumatoid arthritis;ko05202//Transcriptional misregulation in cancer;ko05150//Staphylococcus aureus infection;ko05416//Vi…	K10785;K10785;K10785;K10785;K10785;K10785;K10785;K10785;K10785;K10785;K10785;K10785;K10785;K10785;K10785;K10785;K10785;K10785;K10785;K10785;K10785;K10785;K10785;K10785;K10785;K10785;K10785;K10785;K10785	GO:0005886//plasma membrane;GO:0016020//membrane;GO:0016021//integral component of membrane	-	GO:0007166//cell surface receptor signaling pathway	--
18	25939101	25939300	*	0.000169275	-15.7407	ENSSSCG00000016618	2.1825	2.83	0.0470841	Upstream3kb	CPED1	cadherin like and PC-esterase domain containing 1 [Source:VGNC Symbol;Acc:VGNC:86940]	-	-	-	-	GO:0005783//endoplasmic reticulum	-	-	--
X	106662901	106663100	*	1.52E-07	18.3998	ENSSSCG00000012656	1.41	0.995	0.0281284	Upstream3kb	ELF4	E74 like ETS transcription factor 4 [Source:VGNC Symbol;Acc:VGNC:87643]	Cellular Processes	Cell growth and death	ko04214//Apoptosis - fly	K09428	GO:0005654//nucleoplasm;GO:0016604//nuclear body;GO:0016605//PML body	GO:0000978//RNA polymerase II core promoter proximal region sequence-specific DNA binding;GO:0000981//RNA polymerase II transcription factor activity, sequence-specific DNA binding;GO:0001228//transcriptional activator activity, RNA polymerase II transcription regulatory region sequence-specific binding;GO:0003700//transcription factor activity, sequence-specific DNA binding;GO:0043565//sequence-…	GO:0001787//natural killer cell proliferation;GO:0001866//NK T cell proliferation;GO:0006355//regulation of transcription, DNA-templated;GO:0045087//innate immune response;GO:0045893//positive regulation of transcription, DNA-templated;GO:0045944//positive regulation of transcription from RNA polymerase II promoter	ETS
fake_chr	6604501	6604700	*	2.07E-05	17.9947	ENSSSCG00000026890	0.24	0.065	0.0197274	Upstream3kb	GALNT6	polypeptide N-acetylgalactosaminyltransferase 6 [Source:VGNC Symbol;Acc:VGNC:88335]	Metabolism;Metabolism;Metabolism	Global and overview maps;Glycan biosynthesis and metabolism;Glycan biosynthesis and metabolism	ko01100//Metabolic pathways;ko00514//Other types of O-glycan biosynthesis;ko00512//Mucin type O-glycan biosynthesis	K00710;K00710;K00710	GO:0005794//Golgi apparatus;GO:0048471//perinuclear region of cytoplasm	-	-	--
fake_chr	6604701	6604900	*	3.56E-06	16.1682	ENSSSCG00000026890	0.24	0.065	0.0197274	Upstream3kb	GALNT6	polypeptide N-acetylgalactosaminyltransferase 6 [Source:VGNC Symbol;Acc:VGNC:88335]	Metabolism;Metabolism;Metabolism	Global and overview maps;Glycan biosynthesis and metabolism;Glycan biosynthesis and metabolism	ko01100//Metabolic pathways;ko00514//Other types of O-glycan biosynthesis;ko00512//Mucin type O-glycan biosynthesis	K00710;K00710;K00710	GO:0005794//Golgi apparatus;GO:0048471//perinuclear region of cytoplasm	-	-	--
1	4800801	4801000	*	1.45E-05	15.4824	ENSSSCG00000004029	10.3125	14.2225	9.28E-07	Genebody	QKI	QKI, KH domain containing RNA binding [Source:VGNC Symbol;Acc:VGNC:92025]	-	-	-	-	GO:0005634//nucleus;GO:0005737//cytoplasm;GO:0045202//synapse	GO:0003676//nucleic acid binding;GO:0003723//RNA binding	GO:0001570//vasculogenesis;GO:0007286//spermatid development;GO:0008366//axon ensheathment;GO:0010628//positive regulation of gene expression;GO:0042552//myelination;GO:0042692//muscle cell differentiation;GO:0042759//long-chain fatty acid biosynthetic process	--
1	4823301	4823500	*	1.41E-05	16.0428	ENSSSCG00000004029	10.3125	14.2225	9.28E-07	Genebody	QKI	QKI, KH domain containing RNA binding [Source:VGNC Symbol;Acc:VGNC:92025]	-	-	-	-	GO:0005634//nucleus;GO:0005737//cytoplasm;GO:0045202//synapse	GO:0003676//nucleic acid binding;GO:0003723//RNA binding	GO:0001570//vasculogenesis;GO:0007286//spermatid development;GO:0008366//axon ensheathment;GO:0010628//positive regulation of gene expression;GO:0042552//myelination;GO:0042692//muscle cell differentiation;GO:0042759//long-chain fatty acid biosynthetic process	--
1	4839901	4840100	*	4.75E-07	-18.742	ENSSSCG00000004029	10.3125	14.2225	9.28E-07	Genebody	QKI	QKI, KH domain containing RNA binding [Source:VGNC Symbol;Acc:VGNC:92025]	-	-	-	-	GO:0005634//nucleus;GO:0005737//cytoplasm;GO:0045202//synapse	GO:0003676//nucleic acid binding;GO:0003723//RNA binding	GO:0001570//vasculogenesis;GO:0007286//spermatid development;GO:0008366//axon ensheathment;GO:0010628//positive regulation of gene expression;GO:0042552//myelination;GO:0042692//muscle cell differentiation;GO:0042759//long-chain fatty acid biosynthetic process	--
1	4840001	4840200	*	2.34E-07	-20.4913	ENSSSCG00000004029	10.3125	14.2225	9.28E-07	Genebody	QKI	QKI, KH domain containing RNA binding [Source:VGNC Symbol;Acc:VGNC:92025]	-	-	-	-	GO:0005634//nucleus;GO:0005737//cytoplasm;GO:0045202//synapse	GO:0003676//nucleic acid binding;GO:0003723//RNA binding	GO:0001570//vasculogenesis;GO:0007286//spermatid development;GO:0008366//axon ensheathment;GO:0010628//positive regulation of gene expression;GO:0042552//myelination;GO:0042692//muscle cell differentiation;GO:0042759//long-chain fatty acid biosynthetic process	--
1	6819101	6819300	*	5.10E-07	15.9229	ENSSSCG00000004033	0.8225	0.4925	0.0169316	Genebody	AGPAT4	1-acylglycerol-3-phosphate O-acyltransferase 4 [Source:VGNC Symbol;Acc:VGNC:85186]	Metabolism;Environmental Information Processing;Metabolism;Metabolism	Global and overview maps;Signal transduction;Lipid metabolism;Lipid metabolism	ko01100//Metabolic pathways;ko04072//Phospholipase D signaling pathway;ko00564//Glycerophospholipid metabolism;ko00561//Glycerolipid metabolism	K13523;K13523;K13523;K13523	GO:0005741//mitochondrial outer membrane;GO:0005783//endoplasmic reticulum	GO:0003841//1-acylglycerol-3-phosphate O-acyltransferase activity;GO:0016746//transferase activity, transferring acyl groups;GO:0042171//lysophosphatidic acid acyltransferase activity	GO:0006644//phospholipid metabolic process	--
1	8219401	8219600	*	4.93E-05	-15.4102	ENSSSCG00000004053	0.8225	0.4	0.025427	Genebody	TAGAP	T cell activation RhoGTPase activating protein [Source:VGNC Symbol;Acc:VGNC:93729]	-	-	-	-	-	-	GO:0007165//signal transduction	--
1	11658401	11658600	*	1.18E-06	-16.3923	ENSSSCG00000004065	2.47	3.87	0.0188006	Genebody	TIAM2	TIAM Rac1 associated GEF 2 [Source:VGNC Symbol;Acc:VGNC:96602]	-	-	-	-	GO:0005737//cytoplasm;GO:0016020//membrane	GO:0005085//guanyl-nucleotide exchange factor activity;GO:0005096//GTPase activator activity;GO:0005515//protein binding	GO:0007165//signal transduction;GO:0007264//small GTPase mediated signal transduction;GO:0035556//intracellular signal transduction;GO:0090630//activation of GTPase activity	--
1	11784201	11784400	*	5.28E-14	-20.0854	ENSSSCG00000004065	2.47	3.87	0.0188006	Genebody	TIAM2	TIAM Rac1 associated GEF 2 [Source:VGNC Symbol;Acc:VGNC:96602]	-	-	-	-	GO:0005737//cytoplasm;GO:0016020//membrane	GO:0005085//guanyl-nucleotide exchange factor activity;GO:0005096//GTPase activator activity;GO:0005515//protein binding	GO:0007165//signal transduction;GO:0007264//small GTPase mediated signal transduction;GO:0035556//intracellular signal transduction;GO:0090630//activation of GTPase activity	--
1	11784201	11784400	*	5.28E-14	-20.0854	ENSSSCG00000004070	6.6975	7.7925	0.0417656	Genebody	SCAF8	SR-related CTD associated factor 8 [Source:VGNC Symbol;Acc:VGNC:92604]	-	-	-	-	GO:0005634//nucleus;GO:0005654//nucleoplasm	GO:0003676//nucleic acid binding;GO:0003723//RNA binding;GO:0043175//RNA polymerase core enzyme binding;GO:1990269//RNA polymerase II C-terminal domain phosphoserine binding	GO:0032786//positive regulation of DNA-templated transcription, elongation;GO:2000805//negative regulation of termination of RNA polymerase II transcription, poly(A)-coupled	--
1	11784501	11784700	*	4.03E-07	-16.1098	ENSSSCG00000004065	2.47	3.87	0.0188006	Genebody	TIAM2	TIAM Rac1 associated GEF 2 [Source:VGNC Symbol;Acc:VGNC:96602]	-	-	-	-	GO:0005737//cytoplasm;GO:0016020//membrane	GO:0005085//guanyl-nucleotide exchange factor activity;GO:0005096//GTPase activator activity;GO:0005515//protein binding	GO:0007165//signal transduction;GO:0007264//small GTPase mediated signal transduction;GO:0035556//intracellular signal transduction;GO:0090630//activation of GTPase activity	--
1	11784501	11784700	*	4.03E-07	-16.1098	ENSSSCG00000004070	6.6975	7.7925	0.0417656	Genebody	SCAF8	SR-related CTD associated factor 8 [Source:VGNC Symbol;Acc:VGNC:92604]	-	-	-	-	GO:0005634//nucleus;GO:0005654//nucleoplasm	GO:0003676//nucleic acid binding;GO:0003723//RNA binding;GO:0043175//RNA polymerase core enzyme binding;GO:1990269//RNA polymerase II C-terminal domain phosphoserine binding	GO:0032786//positive regulation of DNA-templated transcription, elongation;GO:2000805//negative regulation of termination of RNA polymerase II transcription, poly(A)-coupled	--
1	11898401	11898600	*	0.000161111	-15.1509	ENSSSCG00000004070	6.6975	7.7925	0.0417656	Genebody	SCAF8	SR-related CTD associated factor 8 [Source:VGNC Symbol;Acc:VGNC:92604]	-	-	-	-	GO:0005634//nucleus;GO:0005654//nucleoplasm	GO:0003676//nucleic acid binding;GO:0003723//RNA binding;GO:0043175//RNA polymerase core enzyme binding;GO:1990269//RNA polymerase II C-terminal domain phosphoserine binding	GO:0032786//positive regulation of DNA-templated transcription, elongation;GO:2000805//negative regulation of termination of RNA polymerase II transcription, poly(A)-coupled	--
1	30414001	30414200	*	2.27E-07	-16.659	ENSSSCG00000034139	6.35	10.025	0.000162835	Genebody	EYA4	EYA transcriptional coactivator and phosphatase 4 [Source:VGNC Symbol;Acc:VGNC:87853]	-	-	-	-	-	GO:0004725//protein tyrosine phosphatase activity	GO:0007275//multicellular organism development;GO:0007605//sensory perception of sound	--
1	30473901	30474100	*	2.58E-06	-16.1104	ENSSSCG00000034139	6.35	10.025	0.000162835	Genebody	EYA4	EYA transcriptional coactivator and phosphatase 4 [Source:VGNC Symbol;Acc:VGNC:87853]	-	-	-	-	-	GO:0004725//protein tyrosine phosphatase activity	GO:0007275//multicellular organism development;GO:0007605//sensory perception of sound	--
1	39235101	39235300	*	0.0003377	15.337	ENSSSCG00000027613	35.96	54.815	3.56E-06	Genebody	TRDN	triadin [Source:VGNC Symbol;Acc:VGNC:103195]	Environmental Information Processing;Organismal Systems	Signal transduction;Circulatory system	ko04020//Calcium signaling pathway;ko04260//Cardiac muscle contraction	K23449;K23449	GO:0005829//cytosol;GO:0005886//plasma membrane;GO:0016020//membrane;GO:0016021//integral component of membrane;GO:0016529//sarcoplasmic reticulum	GO:0005102//receptor binding	GO:0009617//response to bacterium;GO:0014808//release of sequestered calcium ion into cytosol by sarcoplasmic reticulum;GO:0060047//heart contraction	--
1	39249401	39249600	*	7.99E-07	17.064	ENSSSCG00000027613	35.96	54.815	3.56E-06	Genebody	TRDN	triadin [Source:VGNC Symbol;Acc:VGNC:103195]	Environmental Information Processing;Organismal Systems	Signal transduction;Circulatory system	ko04020//Calcium signaling pathway;ko04260//Cardiac muscle contraction	K23449;K23449	GO:0005829//cytosol;GO:0005886//plasma membrane;GO:0016020//membrane;GO:0016021//integral component of membrane;GO:0016529//sarcoplasmic reticulum	GO:0005102//receptor binding	GO:0009617//response to bacterium;GO:0014808//release of sequestered calcium ion into cytosol by sarcoplasmic reticulum;GO:0060047//heart contraction	--
1	39249501	39249700	*	0.000248154	15.4719	ENSSSCG00000027613	35.96	54.815	3.56E-06	Genebody	TRDN	triadin [Source:VGNC Symbol;Acc:VGNC:103195]	Environmental Information Processing;Organismal Systems	Signal transduction;Circulatory system	ko04020//Calcium signaling pathway;ko04260//Cardiac muscle contraction	K23449;K23449	GO:0005829//cytosol;GO:0005886//plasma membrane;GO:0016020//membrane;GO:0016021//integral component of membrane;GO:0016529//sarcoplasmic reticulum	GO:0005102//receptor binding	GO:0009617//response to bacterium;GO:0014808//release of sequestered calcium ion into cytosol by sarcoplasmic reticulum;GO:0060047//heart contraction	--
1	43358101	43358300	*	4.76E-06	16.8329	ENSSSCG00000050966	0.1025	0.185	0.0490457	Genebody	-	-	-	-	-	-	-	-	-	--
1	43358201	43358400	*	1.39E-05	17.2607	ENSSSCG00000050966	0.1025	0.185	0.0490457	Genebody	-	-	-	-	-	-	-	-	-	--
1	43360001	43360200	*	2.21E-05	17.901	ENSSSCG00000050966	0.1025	0.185	0.0490457	Genebody	-	-	-	-	-	-	-	-	-	--
1	43406401	43406600	*	2.05E-07	15.8949	ENSSSCG00000050966	0.1025	0.185	0.0490457	Genebody	-	-	-	-	-	-	-	-	-	--
1	113186401	113186600	*	8.47E-06	-17.9251	ENSSSCG00000024131	0.9525	1.1725	0.0438201	Genebody	MINDY2	MINDY lysine 48 deubiquitinase 2 [Source:VGNC Symbol;Acc:VGNC:90231]	-	-	-	-	GO:0005654//nucleoplasm	GO:0004843//thiol-dependent ubiquitin-specific protease activity;GO:0016807//cysteine-type carboxypeptidase activity;GO:0036435//K48-linked polyubiquitin binding;GO:0070530//K63-linked polyubiquitin binding;GO:0071795//K11-linked polyubiquitin binding;GO:0071796//K6-linked polyubiquitin binding;GO:1990380//Lys48-specific deubiquitinase activity	-	--
1	116294101	116294300	*	0.000481165	-15.3907	ENSSSCG00000004607	2.0775	3.49	7.51E-07	Genebody	PYGO1	pygopus family PHD finger 1 [Source:VGNC Symbol;Acc:VGNC:98231]	-	-	-	-	GO:0005634//nucleus	GO:0035064//methylated histone binding	GO:0001822//kidney development;GO:0002244//hematopoietic progenitor cell differentiation;GO:0007286//spermatid development;GO:0007289//spermatid nucleus differentiation;GO:0034504//protein localization to nucleus;GO:0045944//positive regulation of transcription from RNA polymerase II promoter;GO:0048856//anatomical structure development;GO:0060070//canonical Wnt signaling pathway	--
1	130904401	130904600	*	5.44E-10	-15.0884	ENSSSCG00000004774	21.0275	25.86	0.0130198	Genebody	IVD	isovaleryl-CoA dehydrogenase [Source:VGNC Symbol;Acc:VGNC:98055]	Metabolism;Metabolism	Global and overview maps;Amino acid metabolism	ko01100//Metabolic pathways;ko00280//Valine, leucine and isoleucine degradation	K00253;K00253	GO:0000776//kinetochore;GO:0005654//nucleoplasm;GO:0005739//mitochondrion	GO:0003995//acyl-CoA dehydrogenase activity;GO:0016627//oxidoreductase activity, acting on the CH-CH group of donors;GO:0050660//flavin adenine dinucleotide binding	GO:0007051//spindle organization;GO:0007059//chromosome segregation;GO:0051988//regulation of attachment of spindle microtubules to kinetochore;GO:0055114//oxidation-reduction process	--
1	168943401	168943600	*	5.57E-09	15.6074	ENSSSCG00000004980	2.3175	3.135	0.0373526	Genebody	THSD4	thrombospondin type 1 domain containing 4 [Source:VGNC Symbol;Acc:VGNC:93967]	Environmental Information Processing	Signal transduction	ko04350//TGF-beta signaling pathway	K23377	GO:0001527//microfibril;GO:0031012//extracellular matrix	-	GO:0048251//elastic fiber assembly	--
1	169129301	169129500	*	0.00019364	20.1328	ENSSSCG00000004980	2.3175	3.135	0.0373526	Genebody	THSD4	thrombospondin type 1 domain containing 4 [Source:VGNC Symbol;Acc:VGNC:93967]	Environmental Information Processing	Signal transduction	ko04350//TGF-beta signaling pathway	K23377	GO:0001527//microfibril;GO:0031012//extracellular matrix	-	GO:0048251//elastic fiber assembly	--
1	169228601	169228800	*	2.66E-05	15.2913	ENSSSCG00000004980	2.3175	3.135	0.0373526	Genebody	THSD4	thrombospondin type 1 domain containing 4 [Source:VGNC Symbol;Acc:VGNC:93967]	Environmental Information Processing	Signal transduction	ko04350//TGF-beta signaling pathway	K23377	GO:0001527//microfibril;GO:0031012//extracellular matrix	-	GO:0048251//elastic fiber assembly	--
1	180425501	180425700	*	0.00176979	-15.7799	ENSSSCG00000005021	4.9925	6.1575	0.0145823	Genebody	SAV1	salvador family WW domain containing protein 1 [Source:VGNC Symbol;Acc:VGNC:92588]	Environmental Information Processing;Environmental Information Processing;Cellular Processes;Environmental Information Processing	Signal transduction;Signal transduction;Cell growth and death;Signal transduction	ko04390//Hippo signaling pathway;ko04391//Hippo signaling pathway - fly;ko04214//Apoptosis - fly;ko04392//Hippo signaling pathway - multiple species	K16686;K16686;K16686;K16686	GO:0005634//nucleus;GO:0005737//cytoplasm;GO:0005829//cytosol	GO:0005515//protein binding;GO:0042802//identical protein binding;GO:0060090//binding, bridging	GO:0001942//hair follicle development;GO:0006915//apoptotic process;GO:0007165//signal transduction;GO:0030216//keratinocyte differentiation;GO:0035329//hippo signaling;GO:0042127//regulation of cell proliferation;GO:0043065//positive regulation of apoptotic process;GO:0045600//positive regulation of fat cell differentiation;GO:0046620//regulation of organ growth;GO:0050680//negative regulation o…	--
1	188459701	188459900	*	0.000259551	16.5414	ENSSSCG00000005078	1.3	1.8225	0.0404948	Genebody	DAAM1	dishevelled associated activator of morphosis 1 [Source:VGNC Symbol;Acc:VGNC:87141]	Environmental Information Processing	Signal transduction	ko04310//Wnt signaling pathway	K04512	GO:0001725//stress fiber;GO:0005829//cytosol;GO:0005886//plasma membrane;GO:0031514//motile cilium;GO:0036064//ciliary basal body	GO:0003779//actin binding;GO:0042802//identical protein binding	GO:0016043//cellular component organization;GO:0030036//actin cytoskeleton organization	--
1	188497001	188497200	*	0.000261889	15.7533	ENSSSCG00000005078	1.3	1.8225	0.0404948	Genebody	DAAM1	dishevelled associated activator of morphosis 1 [Source:VGNC Symbol;Acc:VGNC:87141]	Environmental Information Processing	Signal transduction	ko04310//Wnt signaling pathway	K04512	GO:0001725//stress fiber;GO:0005829//cytosol;GO:0005886//plasma membrane;GO:0031514//motile cilium;GO:0036064//ciliary basal body	GO:0003779//actin binding;GO:0042802//identical protein binding	GO:0016043//cellular component organization;GO:0030036//actin cytoskeleton organization	--
1	208179401	208179600	*	5.33E-05	-16.5255	ENSSSCG00000005190	7.145	7.755	0.016779	Genebody	NFIB	nuclear factor I B [Source:VGNC Symbol;Acc:VGNC:90716]	-	-	-	-	GO:0001650//fibrillar center;GO:0005634//nucleus;GO:0005654//nucleoplasm;GO:0044300//cerebellar mossy fiber	GO:0000978//RNA polymerase II core promoter proximal region sequence-specific DNA binding;GO:0000981//RNA polymerase II transcription factor activity, sequence-specific DNA binding;GO:0001228//transcriptional activator activity, RNA polymerase II transcription regulatory region sequence-specific binding;GO:0003677//DNA binding;GO:0003700//transcription factor activity, sequence-specific DNA bindi…	GO:0002062//chondrocyte differentiation;GO:0006355//regulation of transcription, DNA-templated;GO:0007420//brain development;GO:0008285//negative regulation of cell proliferation;GO:0009617//response to bacterium;GO:0010001//glial cell differentiation;GO:0021740//principal sensory nucleus of trigeminal nerve development;GO:0021960//anterior commissure morphogenesis;GO:0030324//lung development;GO…	MH1
1	208212901	208213100	*	0.000287947	16.234	ENSSSCG00000005190	7.145	7.755	0.016779	Genebody	NFIB	nuclear factor I B [Source:VGNC Symbol;Acc:VGNC:90716]	-	-	-	-	GO:0001650//fibrillar center;GO:0005634//nucleus;GO:0005654//nucleoplasm;GO:0044300//cerebellar mossy fiber	GO:0000978//RNA polymerase II core promoter proximal region sequence-specific DNA binding;GO:0000981//RNA polymerase II transcription factor activity, sequence-specific DNA binding;GO:0001228//transcriptional activator activity, RNA polymerase II transcription regulatory region sequence-specific binding;GO:0003677//DNA binding;GO:0003700//transcription factor activity, sequence-specific DNA bindi…	GO:0002062//chondrocyte differentiation;GO:0006355//regulation of transcription, DNA-templated;GO:0007420//brain development;GO:0008285//negative regulation of cell proliferation;GO:0009617//response to bacterium;GO:0010001//glial cell differentiation;GO:0021740//principal sensory nucleus of trigeminal nerve development;GO:0021960//anterior commissure morphogenesis;GO:0030324//lung development;GO…	MH1
1	229605801	229606000	*	4.16E-05	18.9619	ENSSSCG00000039009	2.6725	3.1725	0.038657	Genebody	-	-	-	-	-	-	-	-	-	--
1	229605901	229606100	*	2.03E-05	16.9222	ENSSSCG00000039009	2.6725	3.1725	0.038657	Genebody	-	-	-	-	-	-	-	-	-	--
1	229672701	229672900	*	0.000732969	15.0715	ENSSSCG00000039009	2.6725	3.1725	0.038657	Genebody	-	-	-	-	-	-	-	-	-	--
1	242310801	242311000	*	3.39E-08	-19.629	ENSSSCG00000037954	4.6175	5.575	0.0453561	Genebody	CAVIN4	caveolae associated protein 4 [Source:VGNC Symbol;Acc:VGNC:86219]	-	-	-	-	GO:0005737//cytoplasm;GO:0005886//plasma membrane;GO:0005901//caveola;GO:0016020//membrane;GO:0030017//sarcomere;GO:0030018//Z disc	-	GO:0007275//multicellular organism development;GO:0007517//muscle organ development;GO:0010468//regulation of gene expression;GO:0030154//cell differentiation;GO:0035023//regulation of Rho protein signal transduction;GO:0045944//positive regulation of transcription from RNA polymerase II promoter	--
1	250261801	250262000	*	2.56E-07	-16.3053	ENSSSCG00000005446	0.3875	0.15	0.00385811	Genebody	EPB41L4B	erythrocyte membrane protein band 4.1 like 4B [Source:VGNC Symbol;Acc:VGNC:103088]	Cellular Processes	Cellular community - eukaryotes	ko04530//Tight junction	K21111	GO:0005737//cytoplasm;GO:0005829//cytosol;GO:0005856//cytoskeleton;GO:0005886//plasma membrane;GO:0045177//apical part of cell	GO:0008092//cytoskeletal protein binding	GO:0010628//positive regulation of gene expression;GO:0031032//actomyosin structure organization;GO:0042060//wound healing;GO:0045785//positive regulation of cell adhesion;GO:0051549//positive regulation of keratinocyte migration	--
1	251842501	251842700	*	4.15E-10	-20.0729	ENSSSCG00000005457	2.39	1.7575	0.0268986	Genebody	LPAR1	lysophosphatidic acid receptor 1 [Source:VGNC Symbol;Acc:VGNC:103117]	Human Diseases;Environmental Information Processing;Environmental Information Processing;Environmental Information Processing;Cellular Processes;Human Diseases;Environmental Information Processing;Cellular Processes	Cancer: overview;Signaling molecules and interaction;Signal transduction;Signal transduction;Cell motility;Infectious disease: bacterial;Signal transduction;Cellular community - eukaryotes	ko05200//Pathways in cancer;ko04080//Neuroactive ligand-receptor interaction;ko04015//Rap1 signaling pathway;ko04151//PI3K-Akt signaling pathway;ko04810//Regulation of actin cytoskeleton;ko05130//Pathogenic Escherichia coli infection;ko04072//Phospholipase D signaling pathway;ko04540//Gap junction	K04289;K04289;K04289;K04289;K04289;K04289;K04289;K04289	GO:0005887//integral component of plasma membrane;GO:0016021//integral component of membrane	GO:0004930//G-protein coupled receptor activity;GO:0030165//PDZ domain binding;GO:0070915//lysophosphatidic acid receptor activity	GO:0000187//activation of MAPK activity;GO:0007186//G-protein coupled receptor signaling pathway;GO:0007193//adenylate cyclase-inhibiting G-protein coupled receptor signaling pathway;GO:0007202//activation of phospholipase C activity;GO:0008360//regulation of cell shape;GO:0010977//negative regulation of neuron projection development;GO:0032060//bleb assembly;GO:0035025//positive regulation of Rh…	--
1	255555101	255555300	*	6.73E-14	-22.7413	ENSSSCG00000005494	4.5025	1.4325	0.00194951	Genebody	TNC	tenascin C [Source:VGNC Symbol;Acc:VGNC:103192]	Environmental Information Processing;Human Diseases;Cellular Processes;Human Diseases;Environmental Information Processing	Signal transduction;Infectious disease: viral;Cellular community - eukaryotes;Cancer: overview;Signaling molecules and interaction	ko04151//PI3K-Akt signaling pathway;ko05165//Human papillomavirus infection;ko04510//Focal adhesion;ko05206//MicroRNAs in cancer;ko04512//ECM-receptor interaction	K06252;K06252;K06252;K06252;K06252	GO:0005576//extracellular region;GO:0005604//basement membrane;GO:0005614//interstitial matrix	GO:0005515//protein binding;GO:0045545//syndecan binding	GO:0007155//cell adhesion;GO:0007528//neuromuscular junction development;GO:0008284//positive regulation of cell proliferation;GO:0009611//response to wounding;GO:0010628//positive regulation of gene expression;GO:0014012//peripheral nervous system axon regeneration;GO:0042127//regulation of cell proliferation;GO:0060739//mesenchymal-epithelial cell signaling involved in prostate gland developmen…	--
1	255580601	255580800	*	0.000156787	-17.219	ENSSSCG00000005494	4.5025	1.4325	0.00194951	Genebody	TNC	tenascin C [Source:VGNC Symbol;Acc:VGNC:103192]	Environmental Information Processing;Human Diseases;Cellular Processes;Human Diseases;Environmental Information Processing	Signal transduction;Infectious disease: viral;Cellular community - eukaryotes;Cancer: overview;Signaling molecules and interaction	ko04151//PI3K-Akt signaling pathway;ko05165//Human papillomavirus infection;ko04510//Focal adhesion;ko05206//MicroRNAs in cancer;ko04512//ECM-receptor interaction	K06252;K06252;K06252;K06252;K06252	GO:0005576//extracellular region;GO:0005604//basement membrane;GO:0005614//interstitial matrix	GO:0005515//protein binding;GO:0045545//syndecan binding	GO:0007155//cell adhesion;GO:0007528//neuromuscular junction development;GO:0008284//positive regulation of cell proliferation;GO:0009611//response to wounding;GO:0010628//positive regulation of gene expression;GO:0014012//peripheral nervous system axon regeneration;GO:0042127//regulation of cell proliferation;GO:0060739//mesenchymal-epithelial cell signaling involved in prostate gland developmen…	--
1	255580701	255580900	*	0.000126676	-15.3784	ENSSSCG00000005494	4.5025	1.4325	0.00194951	Genebody	TNC	tenascin C [Source:VGNC Symbol;Acc:VGNC:103192]	Environmental Information Processing;Human Diseases;Cellular Processes;Human Diseases;Environmental Information Processing	Signal transduction;Infectious disease: viral;Cellular community - eukaryotes;Cancer: overview;Signaling molecules and interaction	ko04151//PI3K-Akt signaling pathway;ko05165//Human papillomavirus infection;ko04510//Focal adhesion;ko05206//MicroRNAs in cancer;ko04512//ECM-receptor interaction	K06252;K06252;K06252;K06252;K06252	GO:0005576//extracellular region;GO:0005604//basement membrane;GO:0005614//interstitial matrix	GO:0005515//protein binding;GO:0045545//syndecan binding	GO:0007155//cell adhesion;GO:0007528//neuromuscular junction development;GO:0008284//positive regulation of cell proliferation;GO:0009611//response to wounding;GO:0010628//positive regulation of gene expression;GO:0014012//peripheral nervous system axon regeneration;GO:0042127//regulation of cell proliferation;GO:0060739//mesenchymal-epithelial cell signaling involved in prostate gland developmen…	--
1	269227501	269227700	*	4.61E-05	17.3392	ENSSSCG00000005665	4.34	3.465	0.0407025	Genebody	PHYHD1	phytanoyl-CoA dioxygenase domain containing 1 [Source:HGNC Symbol;Acc:HGNC:23396]	-	-	-	-	-	-	-	--
2	156201	156400	*	1.99E-06	20.2858	ENSSSCG00000032591	12.2975	6.83	0.0010469	Genebody	-	-	-	-	-	-	GO:0016021//integral component of membrane	-	-	--
2	7772301	7772500	*	1.32E-06	-16.593	ENSSSCG00000013042	0.2775	0.12	0.0299546	Genebody	-	-	-	-	-	-	-	-	-	--
2	30309901	30310100	*	3.30E-05	15.9207	ENSSSCG00000039889	1.02	1.5175	0.00194159	Genebody	ARL14EP	ADP ribosylation factor like GTPase 14 effector protein [Source:VGNC Symbol;Acc:VGNC:85518]	-	-	-	-	GO:0005654//nucleoplasm;GO:0005730//nucleolus;GO:0005829//cytosol;GO:0005886//plasma membrane;GO:0005925//focal adhesion;GO:0043231//intracellular membrane-bounded organelle	-	-	--
2	41618701	41618900	*	1.20E-05	17.1466	ENSSSCG00000013377	3.3925	1.7275	0.00325266	Genebody	USH1C	USH1 protein network component harmonin [Source:VGNC Symbol;Acc:VGNC:94738]	-	-	-	-	GO:0005737//cytoplasm;GO:0005829//cytosol;GO:0005902//microvillus;GO:0005903//brush border;GO:0045177//apical part of cell	GO:0005515//protein binding;GO:0030507//spectrin binding;GO:0051015//actin filament binding	GO:0000086//G2/M transition of mitotic cell cycle;GO:0007605//sensory perception of sound;GO:0034622//cellular macromolecular complex assembly;GO:0045494//photoreceptor cell maintenance;GO:0050953//sensory perception of light stimulus;GO:0050957//equilibrioception;GO:1904106//protein localization to microvillus;GO:1904970//brush border assembly	--
2	45140101	45140300	*	1.61E-07	-23.226	ENSSSCG00000013393	1.9025	1.0775	0.0131913	Genebody	SPON1	spondin 1 [Source:VGNC Symbol;Acc:VGNC:93415]	-	-	-	-	-	GO:0050693//LBD domain binding	GO:0010954//positive regulation of protein processing;GO:0032092//positive regulation of protein binding;GO:1902430//negative regulation of beta-amyloid formation;GO:1902993//positive regulation of amyloid precursor protein catabolic process	--
2	46499401	46499600	*	5.25E-07	16.4291	ENSSSCG00000013399	15.8525	18.9975	0.000543419	Genebody	TEAD1	TEA domain transcription factor 1 [Source:VGNC Symbol;Acc:VGNC:93853]	Environmental Information Processing;Environmental Information Processing;Environmental Information Processing	Signal transduction;Signal transduction;Signal transduction	ko04390//Hippo signaling pathway;ko04391//Hippo signaling pathway - fly;ko04392//Hippo signaling pathway - multiple species	K09448;K09448;K09448	GO:0005654//nucleoplasm	GO:0003700//transcription factor activity, sequence-specific DNA binding	GO:0006355//regulation of transcription, DNA-templated;GO:0035329//hippo signaling	TEA
2	46619701	46619900	*	8.72E-06	16.7177	ENSSSCG00000013399	15.8525	18.9975	0.000543419	Genebody	TEAD1	TEA domain transcription factor 1 [Source:VGNC Symbol;Acc:VGNC:93853]	Environmental Information Processing;Environmental Information Processing;Environmental Information Processing	Signal transduction;Signal transduction;Signal transduction	ko04390//Hippo signaling pathway;ko04391//Hippo signaling pathway - fly;ko04392//Hippo signaling pathway - multiple species	K09448;K09448;K09448	GO:0005654//nucleoplasm	GO:0003700//transcription factor activity, sequence-specific DNA binding	GO:0006355//regulation of transcription, DNA-templated;GO:0035329//hippo signaling	TEA
2	46619801	46620000	*	1.52E-08	17.8572	ENSSSCG00000013399	15.8525	18.9975	0.000543419	Genebody	TEAD1	TEA domain transcription factor 1 [Source:VGNC Symbol;Acc:VGNC:93853]	Environmental Information Processing;Environmental Information Processing;Environmental Information Processing	Signal transduction;Signal transduction;Signal transduction	ko04390//Hippo signaling pathway;ko04391//Hippo signaling pathway - fly;ko04392//Hippo signaling pathway - multiple species	K09448;K09448;K09448	GO:0005654//nucleoplasm	GO:0003700//transcription factor activity, sequence-specific DNA binding	GO:0006355//regulation of transcription, DNA-templated;GO:0035329//hippo signaling	TEA
2	47467701	47467900	*	8.89E-08	-17.5478	ENSSSCG00000013402	7.1625	10.9575	2.70E-07	Genebody	USP47	ubiquitin specific peptidase 47 [Source:VGNC Symbol;Acc:VGNC:94769]	-	-	-	-	GO:0005737//cytoplasm;GO:0019005//SCF ubiquitin ligase complex	GO:0004843//thiol-dependent ubiquitin-specific protease activity;GO:0071987//WD40-repeat domain binding;GO:0101005//ubiquitinyl hydrolase activity	GO:0006284//base-excision repair;GO:0006511//ubiquitin-dependent protein catabolic process;GO:0006974//cellular response to DNA damage stimulus;GO:0010972//negative regulation of G2/M transition of mitotic cell cycle;GO:0016579//protein deubiquitination;GO:0030307//positive regulation of cell growth;GO:0034644//cellular response to UV;GO:0035520//monoubiquitinated protein deubiquitination;GO:0042…	--
2	47467801	47468000	*	8.89E-08	-17.5478	ENSSSCG00000013402	7.1625	10.9575	2.70E-07	Genebody	USP47	ubiquitin specific peptidase 47 [Source:VGNC Symbol;Acc:VGNC:94769]	-	-	-	-	GO:0005737//cytoplasm;GO:0019005//SCF ubiquitin ligase complex	GO:0004843//thiol-dependent ubiquitin-specific protease activity;GO:0071987//WD40-repeat domain binding;GO:0101005//ubiquitinyl hydrolase activity	GO:0006284//base-excision repair;GO:0006511//ubiquitin-dependent protein catabolic process;GO:0006974//cellular response to DNA damage stimulus;GO:0010972//negative regulation of G2/M transition of mitotic cell cycle;GO:0016579//protein deubiquitination;GO:0030307//positive regulation of cell growth;GO:0034644//cellular response to UV;GO:0035520//monoubiquitinated protein deubiquitination;GO:0042…	--
2	48695801	48696000	*	8.92E-07	-16.2907	ENSSSCG00000013405	70.2075	83.8225	0.0119877	Genebody	EIF4G2	eukaryotic translation initiation factor 4 gamma 2 [Source:VGNC Symbol;Acc:VGNC:99645]	Human Diseases;Genetic Information Processing	Cardiovascular disease;Translation	ko05416//Viral myocarditis;ko03013//Nucleocytoplasmic transport	K03260;K03260	GO:0005829//cytosol;GO:0016281//eukaryotic translation initiation factor 4F complex	GO:0003723//RNA binding;GO:0003743//translation initiation factor activity;GO:0005515//protein binding;GO:0008135//translation factor activity, RNA binding	GO:0006412//translation;GO:0006413//translational initiation;GO:0006446//regulation of translational initiation;GO:0010507//negative regulation of autophagy;GO:0030307//positive regulation of cell growth;GO:0034645//cellular macromolecule biosynthetic process	--
2	49078101	49078300	*	7.38E-08	-18.8569	ENSSSCG00000022492	1.8325	0.855	0.0430308	Genebody	AMPD3	adenosine monophosphate deaminase 3 [Source:VGNC Symbol;Acc:VGNC:85288]	Metabolism;Metabolism	Global and overview maps;Nucleotide metabolism	ko01100//Metabolic pathways;ko00230//Purine metabolism	K01490;K01490	-	GO:0003876//AMP deaminase activity;GO:0016787//hydrolase activity;GO:0019239//deaminase activity;GO:0046872//metal ion binding	GO:0009168//purine ribonucleoside monophosphate biosynthetic process;GO:0032264//IMP salvage	--
2	49078201	49078400	*	7.38E-08	-18.8569	ENSSSCG00000022492	1.8325	0.855	0.0430308	Genebody	AMPD3	adenosine monophosphate deaminase 3 [Source:VGNC Symbol;Acc:VGNC:85288]	Metabolism;Metabolism	Global and overview maps;Nucleotide metabolism	ko01100//Metabolic pathways;ko00230//Purine metabolism	K01490;K01490	-	GO:0003876//AMP deaminase activity;GO:0016787//hydrolase activity;GO:0019239//deaminase activity;GO:0046872//metal ion binding	GO:0009168//purine ribonucleoside monophosphate biosynthetic process;GO:0032264//IMP salvage	--
2	60503201	60503400	*	2.28E-12	17.1732	ENSSSCG00000013876	4.8775	3.25	0.000801191	Genebody	MYO9B	myosin IXB [Source:VGNC Symbol;Acc:VGNC:90534]	-	-	-	-	GO:0016459//myosin complex	GO:0000146//microfilament motor activity;GO:0003774//motor activity;GO:0005096//GTPase activator activity;GO:0005515//protein binding;GO:0005524//ATP binding	GO:0007165//signal transduction;GO:0007266//Rho protein signal transduction;GO:0030048//actin filament-based movement;GO:0035556//intracellular signal transduction	--
2	60562101	60562300	*	3.92E-06	20.3509	ENSSSCG00000013876	4.8775	3.25	0.000801191	Genebody	MYO9B	myosin IXB [Source:VGNC Symbol;Acc:VGNC:90534]	-	-	-	-	GO:0016459//myosin complex	GO:0000146//microfilament motor activity;GO:0003774//motor activity;GO:0005096//GTPase activator activity;GO:0005515//protein binding;GO:0005524//ATP binding	GO:0007165//signal transduction;GO:0007266//Rho protein signal transduction;GO:0030048//actin filament-based movement;GO:0035556//intracellular signal transduction	--
2	71508201	71508400	*	7.58E-05	-16.1084	ENSSSCG00000013576	0.86	0.33	0.0250557	Genebody	STXBP2	syntaxin binding protein 2 [Source:VGNC Symbol;Acc:VGNC:93597]	-	-	-	-	GO:0005829//cytosol;GO:0005886//plasma membrane;GO:0042581//specific granule;GO:0042582//azurophil granule;GO:0044194//cytolytic granule;GO:0070820//tertiary granule	GO:0030348//syntaxin-3 binding	GO:0001909//leukocyte mediated cytotoxicity;GO:0006904//vesicle docking involved in exocytosis;GO:0016192//vesicle-mediated transport;GO:0043312//neutrophil degranulation	--
2	87235301	87235500	*	4.09E-06	-20.1409	ENSSSCG00000034795	2.61	3.53	0.00177751	Genebody	SCAMP1	secretory carrier membrane protein 1 [Source:VGNC Symbol;Acc:VGNC:92605]	-	-	-	-	GO:0005802//trans-Golgi network;GO:0016021//integral component of membrane;GO:0030659//cytoplasmic vesicle membrane;GO:0030672//synaptic vesicle membrane;GO:0042589//zymogen granule membrane;GO:0045202//synapse;GO:0055038//recycling endosome membrane	-	GO:0006887//exocytosis;GO:0015031//protein transport	--
2	87235401	87235600	*	1.05E-05	-17.4451	ENSSSCG00000034795	2.61	3.53	0.00177751	Genebody	SCAMP1	secretory carrier membrane protein 1 [Source:VGNC Symbol;Acc:VGNC:92605]	-	-	-	-	GO:0005802//trans-Golgi network;GO:0016021//integral component of membrane;GO:0030659//cytoplasmic vesicle membrane;GO:0030672//synaptic vesicle membrane;GO:0042589//zymogen granule membrane;GO:0045202//synapse;GO:0055038//recycling endosome membrane	-	GO:0006887//exocytosis;GO:0015031//protein transport	--
2	87343501	87343700	*	3.08E-05	16.9789	ENSSSCG00000028536	2.14	1.41	0.0376096	Genebody	LHFPL2	LHFPL tetraspan subfamily member 2 [Source:VGNC Symbol;Acc:VGNC:89705]	-	-	-	-	-	-	GO:0046545//development of primary female sexual characteristics;GO:0046546//development of primary male sexual characteristics	--
2	87407901	87408100	*	0.000534254	-16.3415	ENSSSCG00000028536	2.14	1.41	0.0376096	Genebody	LHFPL2	LHFPL tetraspan subfamily member 2 [Source:VGNC Symbol;Acc:VGNC:89705]	-	-	-	-	-	-	GO:0046545//development of primary female sexual characteristics;GO:0046546//development of primary male sexual characteristics	--
2	88199301	88199500	*	1.73E-07	18.1984	ENSSSCG00000014113	9.365	13.84	0.000341999	Genebody	HOMER1	homer scaffold protein 1 [Source:VGNC Symbol;Acc:VGNC:88928]	Environmental Information Processing;Organismal Systems	Signal transduction;Nervous system	ko04068//FoxO signaling pathway;ko04724//Glutamatergic synapse	K15010;K15010	GO:0005737//cytoplasm;GO:0005886//plasma membrane;GO:0014069//postsynaptic density;GO:0016020//membrane;GO:0030018//Z disc;GO:0030424//axon;GO:0043005//neuron projection;GO:0043034//costamere;GO:0045177//apical part of cell;GO:0098794//postsynapse;GO:0099524//postsynaptic cytosol	GO:0035256//G-protein coupled glutamate receptor binding;GO:0044325//ion channel binding	GO:0003009//skeletal muscle contraction;GO:0048148//behavioral response to cocaine;GO:0048741//skeletal muscle fiber development;GO:0048875//chemical homeostasis within a tissue;GO:0051592//response to calcium ion;GO:0051928//positive regulation of calcium ion transport;GO:0090279//regulation of calcium ion import;GO:2001256//regulation of store-operated calcium entry;GO:2001257//regulation of ca…	--
2	96136901	96137100	*	0.00139048	15.6684	ENSSSCG00000014149	4.1225	7.255	6.72E-08	Genebody	MEF2C	myocyte enhancer factor 2C [Source:VGNC Symbol;Acc:VGNC:90127]	Environmental Information Processing;Human Diseases;Environmental Information Processing;Organismal Systems;Human Diseases;Environmental Information Processing;Organismal Systems	Signal transduction;Cancer: overview;Signal transduction;Endocrine system;Cardiovascular disease;Signal transduction;Endocrine system	ko04010//MAPK signaling pathway;ko05202//Transcriptional misregulation in cancer;ko04022//cGMP-PKG signaling pathway;ko04921//Oxytocin signaling pathway;ko05418//Fluid shear stress and atherosclerosis;ko04371//Apelin signaling pathway;ko04928//Parathyroid hormone synthesis, secretion and action	K04454;K04454;K04454;K04454;K04454;K04454;K04454	GO:0005634//nucleus;GO:0005654//nucleoplasm;GO:0005737//cytoplasm;GO:0016607//nuclear speck;GO:0032991//macromolecular complex;GO:0043231//intracellular membrane-bounded organelle	GO:0000977//RNA polymerase II regulatory region sequence-specific DNA binding;GO:0000981//RNA polymerase II transcription factor activity, sequence-specific DNA binding;GO:0001228//transcriptional activator activity, RNA polymerase II transcription regulatory region sequence-specific binding;GO:0003677//DNA binding;GO:0003680//AT DNA binding;GO:0003700//transcription factor activity, sequence-spe…	GO:0000122//negative regulation of transcription from RNA polymerase II promoter;GO:0000165//MAPK cascade;GO:0006355//regulation of transcription, DNA-templated;GO:0007507//heart development;GO:0010628//positive regulation of gene expression;GO:0014902//myotube differentiation;GO:0030182//neuron differentiation;GO:0030279//negative regulation of ossification;GO:0043537//negative regulation of blo…	SRF
2	96250201	96250400	*	6.68E-05	19.2906	ENSSSCG00000014149	4.1225	7.255	6.72E-08	Genebody	MEF2C	myocyte enhancer factor 2C [Source:VGNC Symbol;Acc:VGNC:90127]	Environmental Information Processing;Human Diseases;Environmental Information Processing;Organismal Systems;Human Diseases;Environmental Information Processing;Organismal Systems	Signal transduction;Cancer: overview;Signal transduction;Endocrine system;Cardiovascular disease;Signal transduction;Endocrine system	ko04010//MAPK signaling pathway;ko05202//Transcriptional misregulation in cancer;ko04022//cGMP-PKG signaling pathway;ko04921//Oxytocin signaling pathway;ko05418//Fluid shear stress and atherosclerosis;ko04371//Apelin signaling pathway;ko04928//Parathyroid hormone synthesis, secretion and action	K04454;K04454;K04454;K04454;K04454;K04454;K04454	GO:0005634//nucleus;GO:0005654//nucleoplasm;GO:0005737//cytoplasm;GO:0016607//nuclear speck;GO:0032991//macromolecular complex;GO:0043231//intracellular membrane-bounded organelle	GO:0000977//RNA polymerase II regulatory region sequence-specific DNA binding;GO:0000981//RNA polymerase II transcription factor activity, sequence-specific DNA binding;GO:0001228//transcriptional activator activity, RNA polymerase II transcription regulatory region sequence-specific binding;GO:0003677//DNA binding;GO:0003680//AT DNA binding;GO:0003700//transcription factor activity, sequence-spe…	GO:0000122//negative regulation of transcription from RNA polymerase II promoter;GO:0000165//MAPK cascade;GO:0006355//regulation of transcription, DNA-templated;GO:0007507//heart development;GO:0010628//positive regulation of gene expression;GO:0014902//myotube differentiation;GO:0030182//neuron differentiation;GO:0030279//negative regulation of ossification;GO:0043537//negative regulation of blo…	SRF
2	96250301	96250500	*	0.000136377	15.7338	ENSSSCG00000014149	4.1225	7.255	6.72E-08	Genebody	MEF2C	myocyte enhancer factor 2C [Source:VGNC Symbol;Acc:VGNC:90127]	Environmental Information Processing;Human Diseases;Environmental Information Processing;Organismal Systems;Human Diseases;Environmental Information Processing;Organismal Systems	Signal transduction;Cancer: overview;Signal transduction;Endocrine system;Cardiovascular disease;Signal transduction;Endocrine system	ko04010//MAPK signaling pathway;ko05202//Transcriptional misregulation in cancer;ko04022//cGMP-PKG signaling pathway;ko04921//Oxytocin signaling pathway;ko05418//Fluid shear stress and atherosclerosis;ko04371//Apelin signaling pathway;ko04928//Parathyroid hormone synthesis, secretion and action	K04454;K04454;K04454;K04454;K04454;K04454;K04454	GO:0005634//nucleus;GO:0005654//nucleoplasm;GO:0005737//cytoplasm;GO:0016607//nuclear speck;GO:0032991//macromolecular complex;GO:0043231//intracellular membrane-bounded organelle	GO:0000977//RNA polymerase II regulatory region sequence-specific DNA binding;GO:0000981//RNA polymerase II transcription factor activity, sequence-specific DNA binding;GO:0001228//transcriptional activator activity, RNA polymerase II transcription regulatory region sequence-specific binding;GO:0003677//DNA binding;GO:0003680//AT DNA binding;GO:0003700//transcription factor activity, sequence-spe…	GO:0000122//negative regulation of transcription from RNA polymerase II promoter;GO:0000165//MAPK cascade;GO:0006355//regulation of transcription, DNA-templated;GO:0007507//heart development;GO:0010628//positive regulation of gene expression;GO:0014902//myotube differentiation;GO:0030182//neuron differentiation;GO:0030279//negative regulation of ossification;GO:0043537//negative regulation of blo…	SRF
2	102494601	102494800	*	9.91E-07	15.7015	ENSSSCG00000029805	4.4875	7.5975	1.48E-08	Genebody	RHOBTB3	Rho related BTB domain containing 3 [Source:VGNC Symbol;Acc:VGNC:92286]	-	-	-	-	GO:0005737//cytoplasm	GO:0003924//GTPase activity;GO:0005515//protein binding;GO:0005524//ATP binding;GO:0005525//GTP binding;GO:0016887//ATPase activity;GO:0031267//small GTPase binding	GO:0008584//male gonad development;GO:0016192//vesicle-mediated transport;GO:0042147//retrograde transport, endosome to Golgi	--
2	113117901	113118100	*	6.68E-08	21.2247	ENSSSCG00000014190	6.375	8.0875	0.00213128	Genebody	FBXL17	F-box and leucine rich repeat protein 17 [Source:VGNC Symbol;Acc:VGNC:99650]	-	-	-	-	GO:0005634//nucleus;GO:0005654//nucleoplasm;GO:0005737//cytoplasm;GO:0019005//SCF ubiquitin ligase complex	GO:0005515//protein binding	GO:0000209//protein polyubiquitination;GO:0006515//misfolded or incompletely synthesized protein catabolic process;GO:0008589//regulation of smoothened signaling pathway;GO:0016567//protein ubiquitination;GO:0031146//SCF-dependent proteasomal ubiquitin-dependent protein catabolic process;GO:0043161//proteasome-mediated ubiquitin-dependent protein catabolic process	--
2	116871901	116872100	*	7.91E-07	18.5374	ENSSSCG00000014207	2.265	3.3175	0.0021605	Genebody	APC	APC regulator of WNT signaling pathway [Source:VGNC Symbol;Acc:VGNC:99584]	Human Diseases;Human Diseases;Human Diseases;Cellular Processes;Environmental Information Processing;Human Diseases;Human Diseases;Human Diseases;Environmental Information Processing;Human Diseases;Cellular Processes;Human Diseases;Human Diseases;Human Diseases;Human Diseases	Cancer: overview;Neurodegenerative disease;Infectious disease: viral;Cell motility;Signal transduction;Cancer: specific types;Cancer: overview;Endocrine and metabolic disease;Signal transduction;Cancer: specific types;Cellular community - eukaryotes;Cancer: specific types;Cancer: specific types;Cancer: specific types;Cancer: specific types	ko05200//Pathways in cancer;ko05010//Alzheimer disease;ko05165//Human papillomavirus infection;ko04810//Regulation of actin cytoskeleton;ko04390//Hippo signaling pathway;ko05225//Hepatocellular carcinoma;ko05206//MicroRNAs in cancer;ko04934//Cushing syndrome;ko04310//Wnt signaling pathway;ko05226//Gastric cancer;ko04550//Signaling pathways regulating pluripotency of stem cells;ko05224//Breast can…	K02085;K02085;K02085;K02085;K02085;K02085;K02085;K02085;K02085;K02085;K02085;K02085;K02085;K02085;K02085	GO:0000776//kinetochore;GO:0005634//nucleus;GO:0005654//nucleoplasm;GO:0005737//cytoplasm;GO:0005794//Golgi apparatus;GO:0005813//centrosome;GO:0005874//microtubule;GO:0005886//plasma membrane;GO:0005912//adherens junction;GO:0005923//bicellular tight junction;GO:0016328//lateral plasma membrane;GO:0016342//catenin complex;GO:0030027//lamellipodium;GO:0030877//beta-catenin destruction complex;GO:…	GO:0005515//protein binding;GO:0008013//beta-catenin binding;GO:0008017//microtubule binding;GO:0019887//protein kinase regulator activity;GO:0019901//protein kinase binding;GO:0031625//ubiquitin protein ligase binding;GO:0045295//gamma-catenin binding;GO:0051010//microtubule plus-end binding;GO:0070840//dynein complex binding	GO:0000281//mitotic cytokinesis;GO:0006974//cellular response to DNA damage stimulus;GO:0007026//negative regulation of microtubule depolymerization;GO:0007050//cell cycle arrest;GO:0007094//mitotic spindle assembly checkpoint;GO:0008285//negative regulation of cell proliferation;GO:0008286//insulin receptor signaling pathway;GO:0010942//positive regulation of cell death;GO:0016055//Wnt signaling…	--
2	134071701	134071900	*	1.59E-07	15.0381	ENSSSCG00000014269	2.0125	2.74	0.0351659	Genebody	FNIP1	folliculin interacting protein 1 [Source:VGNC Symbol;Acc:VGNC:88187]	Environmental Information Processing	Signal transduction	ko04150//mTOR signaling pathway	K20400	GO:0005737//cytoplasm;GO:0005765//lysosomal membrane;GO:0005829//cytosol	GO:0005085//guanyl-nucleotide exchange factor activity;GO:0019899//enzyme binding;GO:0042030//ATPase inhibitor activity;GO:0051087//chaperone binding	GO:0000122//negative regulation of transcription from RNA polymerase II promoter;GO:0001932//regulation of protein phosphorylation;GO:0001934//positive regulation of protein phosphorylation;GO:0002327//immature B cell differentiation;GO:0002904//positive regulation of B cell apoptotic process;GO:0009267//cellular response to starvation;GO:0031334//positive regulation of protein complex assembly;G…	--
2	134559701	134559900	*	8.13E-06	-18.4692	ENSSSCG00000014274	9.0075	5.965	0.0216385	Genebody	PDLIM4	PDZ and LIM domain 4 [Source:VGNC Symbol;Acc:VGNC:91283]	-	-	-	-	GO:0001725//stress fiber;GO:0005634//nucleus;GO:0005737//cytoplasm;GO:0005856//cytoskeleton;GO:0030027//lamellipodium;GO:0031941//filamentous actin;GO:0048471//perinuclear region of cytoplasm	GO:0005515//protein binding;GO:0019903//protein phosphatase binding;GO:0042803//protein homodimerization activity;GO:0051393//alpha-actinin binding	GO:0031532//actin cytoskeleton reorganization	--
2	135102901	135103100	*	0.000191735	-15.9691	ENSSSCG00000014285	10.3875	8.92	0.0327434	Genebody	SEPTIN8	septin 8 [Source:VGNC Symbol;Acc:VGNC:92725]	Human Diseases;Human Diseases	Infectious disease: bacterial;Infectious disease: bacterial	ko05131//Shigellosis;ko05100//Bacterial invasion of epithelial cells	K16939;K16939	-	GO:0005525//GTP binding	-	--
2	136988201	136988400	*	1.12E-15	-19.4598	ENSSSCG00000026644	1.1825	1.67	0.000989343	Genebody	DDX46	DEAD-box helicase 46 [Source:VGNC Symbol;Acc:VGNC:87223]	Genetic Information Processing	Transcription	ko03040//Spliceosome	K12811	GO:0001650//fibrillar center;GO:0016607//nuclear speck	GO:0000166//nucleotide binding;GO:0003676//nucleic acid binding;GO:0003724//RNA helicase activity;GO:0004386//helicase activity;GO:0005524//ATP binding;GO:0016787//hydrolase activity	-	--
2	137018501	137018700	*	3.41E-06	-15.3761	ENSSSCG00000026644	1.1825	1.67	0.000989343	Genebody	DDX46	DEAD-box helicase 46 [Source:VGNC Symbol;Acc:VGNC:87223]	Genetic Information Processing	Transcription	ko03040//Spliceosome	K12811	GO:0001650//fibrillar center;GO:0016607//nuclear speck	GO:0000166//nucleotide binding;GO:0003676//nucleic acid binding;GO:0003724//RNA helicase activity;GO:0004386//helicase activity;GO:0005524//ATP binding;GO:0016787//hydrolase activity	-	--
2	139639301	139639500	*	3.07E-08	-17.3153	ENSSSCG00000014321	2.9625	4.555	8.68E-05	Genebody	KLHL3	kelch like family member 3 [Source:VGNC Symbol;Acc:VGNC:89525]	-	-	-	-	GO:0005829//cytosol;GO:0031463//Cul3-RING ubiquitin ligase complex	GO:0005515//protein binding;GO:0097602//cullin family protein binding	GO:0006511//ubiquitin-dependent protein catabolic process;GO:0016567//protein ubiquitination;GO:0050801//ion homeostasis;GO:0070294//renal sodium ion absorption;GO:0070936//protein K48-linked ubiquitination;GO:0072156//distal tubule morphogenesis	--
2	139639401	139639600	*	6.86E-10	-18.7306	ENSSSCG00000014321	2.9625	4.555	8.68E-05	Genebody	KLHL3	kelch like family member 3 [Source:VGNC Symbol;Acc:VGNC:89525]	-	-	-	-	GO:0005829//cytosol;GO:0031463//Cul3-RING ubiquitin ligase complex	GO:0005515//protein binding;GO:0097602//cullin family protein binding	GO:0006511//ubiquitin-dependent protein catabolic process;GO:0016567//protein ubiquitination;GO:0050801//ion homeostasis;GO:0070294//renal sodium ion absorption;GO:0070936//protein K48-linked ubiquitination;GO:0072156//distal tubule morphogenesis	--
2	139712801	139713000	*	1.69E-09	15.3193	ENSSSCG00000014321	2.9625	4.555	8.68E-05	Genebody	KLHL3	kelch like family member 3 [Source:VGNC Symbol;Acc:VGNC:89525]	-	-	-	-	GO:0005829//cytosol;GO:0031463//Cul3-RING ubiquitin ligase complex	GO:0005515//protein binding;GO:0097602//cullin family protein binding	GO:0006511//ubiquitin-dependent protein catabolic process;GO:0016567//protein ubiquitination;GO:0050801//ion homeostasis;GO:0070294//renal sodium ion absorption;GO:0070936//protein K48-linked ubiquitination;GO:0072156//distal tubule morphogenesis	--
2	140686801	140687000	*	0.000774775	18.3198	ENSSSCG00000014339	26.9375	21.52	0.00169013	Genebody	CTNNA1	catenin alpha 1 [Source:VGNC Symbol;Acc:VGNC:87063]	Human Diseases;Environmental Information Processing;Organismal Systems;Human Diseases;Human Diseases;Human Diseases;Cellular Processes;Human Diseases	Cancer: overview;Signal transduction;Immune system;Cancer: specific types;Cardiovascular disease;Infectious disease: bacterial;Cellular community - eukaryotes;Cancer: specific types	ko05200//Pathways in cancer;ko04390//Hippo signaling pathway;ko04670//Leukocyte transendothelial migration;ko05226//Gastric cancer;ko05412//Arrhythmogenic right ventricular cardiomyopathy;ko05100//Bacterial invasion of epithelial cells;ko04520//Adherens junction;ko05213//Endometrial cancer	K05691;K05691;K05691;K05691;K05691;K05691;K05691;K05691	GO:0005829//cytosol;GO:0005886//plasma membrane;GO:0005911//cell-cell junction;GO:0005912//adherens junction;GO:0005915//zonula adherens;GO:0014704//intercalated disc;GO:0015629//actin cytoskeleton;GO:0016342//catenin complex;GO:0016600//flotillin complex;GO:0030027//lamellipodium;GO:0030054//cell junction;GO:0043231//intracellular membrane-bounded organelle	GO:0005198//structural molecule activity;GO:0008013//beta-catenin binding;GO:0017166//vinculin binding;GO:0042802//identical protein binding;GO:0045295//gamma-catenin binding;GO:0045296//cadherin binding;GO:0051015//actin filament binding	GO:0007015//actin filament organization;GO:0007155//cell adhesion;GO:0007163//establishment or maintenance of cell polarity;GO:0007406//negative regulation of neuroblast proliferation;GO:0034613//cellular protein localization;GO:0042127//regulation of cell proliferation;GO:0043066//negative regulation of apoptotic process;GO:0043297//apical junction assembly;GO:0045880//positive regulation of smo…	--
2	140730201	140730400	*	5.46E-26	-20.9252	ENSSSCG00000014339	26.9375	21.52	0.00169013	Genebody	CTNNA1	catenin alpha 1 [Source:VGNC Symbol;Acc:VGNC:87063]	Human Diseases;Environmental Information Processing;Organismal Systems;Human Diseases;Human Diseases;Human Diseases;Cellular Processes;Human Diseases	Cancer: overview;Signal transduction;Immune system;Cancer: specific types;Cardiovascular disease;Infectious disease: bacterial;Cellular community - eukaryotes;Cancer: specific types	ko05200//Pathways in cancer;ko04390//Hippo signaling pathway;ko04670//Leukocyte transendothelial migration;ko05226//Gastric cancer;ko05412//Arrhythmogenic right ventricular cardiomyopathy;ko05100//Bacterial invasion of epithelial cells;ko04520//Adherens junction;ko05213//Endometrial cancer	K05691;K05691;K05691;K05691;K05691;K05691;K05691;K05691	GO:0005829//cytosol;GO:0005886//plasma membrane;GO:0005911//cell-cell junction;GO:0005912//adherens junction;GO:0005915//zonula adherens;GO:0014704//intercalated disc;GO:0015629//actin cytoskeleton;GO:0016342//catenin complex;GO:0016600//flotillin complex;GO:0030027//lamellipodium;GO:0030054//cell junction;GO:0043231//intracellular membrane-bounded organelle	GO:0005198//structural molecule activity;GO:0008013//beta-catenin binding;GO:0017166//vinculin binding;GO:0042802//identical protein binding;GO:0045295//gamma-catenin binding;GO:0045296//cadherin binding;GO:0051015//actin filament binding	GO:0007015//actin filament organization;GO:0007155//cell adhesion;GO:0007163//establishment or maintenance of cell polarity;GO:0007406//negative regulation of neuroblast proliferation;GO:0034613//cellular protein localization;GO:0042127//regulation of cell proliferation;GO:0043066//negative regulation of apoptotic process;GO:0043297//apical junction assembly;GO:0045880//positive regulation of smo…	--
2	142111601	142111800	*	5.81E-06	-15.2857	ENSSSCG00000014362	6.4425	12.245	0.00148678	Genebody	HBEGF	heparin binding EGF like growth factor [Source:VGNC Symbol;Acc:VGNC:88792]	Human Diseases;Organismal Systems;Organismal Systems;Human Diseases;Organismal Systems;Environmental Information Processing;Human Diseases;Human Diseases	Cancer: overview;Endocrine system;Endocrine system;Drug resistance: antineoplastic;Endocrine system;Signal transduction;Infectious disease: bacterial;Cancer: specific types	ko05205//Proteoglycans in cancer;ko04915//Estrogen signaling pathway;ko04928//Parathyroid hormone synthesis, secretion and action;ko01522//Endocrine resistance;ko04912//GnRH signaling pathway;ko04012//ErbB signaling pathway;ko05120//Epithelial cell signaling in Helicobacter pylori infection;ko05219//Bladder cancer	K08523;K08523;K08523;K08523;K08523;K08523;K08523;K08523	GO:0005615//extracellular space;GO:0005887//integral component of plasma membrane;GO:0009986//cell surface	GO:0005154//epidermal growth factor receptor binding;GO:0008083//growth factor activity;GO:0008201//heparin binding	GO:0007173//epidermal growth factor receptor signaling pathway;GO:0008016//regulation of heart contraction;GO:0008284//positive regulation of cell proliferation;GO:0016477//cell migration;GO:0030335//positive regulation of cell migration;GO:0035313//wound healing, spreading of epidermal cells;GO:0048661//positive regulation of smooth muscle cell proliferation;GO:0050731//positive regulation of pe…	--
3	1829201	1829400	*	9.44E-06	17.9387	ENSSSCG00000007565	5.305	3.98	0.0389494	Genebody	TTYH3	tweety family member 3 [Source:VGNC Symbol;Acc:VGNC:94576]	-	-	-	-	GO:0005886//plasma membrane;GO:0016020//membrane;GO:0016021//integral component of membrane;GO:0034707//chloride channel complex	GO:0005229//intracellular calcium activated chloride channel activity;GO:0005254//chloride channel activity	GO:0006811//ion transport;GO:0006821//chloride transport	--
3	1829301	1829500	*	0.000369532	16.4658	ENSSSCG00000007565	5.305	3.98	0.0389494	Genebody	TTYH3	tweety family member 3 [Source:VGNC Symbol;Acc:VGNC:94576]	-	-	-	-	GO:0005886//plasma membrane;GO:0016020//membrane;GO:0016021//integral component of membrane;GO:0034707//chloride channel complex	GO:0005229//intracellular calcium activated chloride channel activity;GO:0005254//chloride channel activity	GO:0006811//ion transport;GO:0006821//chloride transport	--
3	2840201	2840400	*	1.06E-06	16.2698	ENSSSCG00000007574	1.5225	0.8525	0.00418286	Genebody	SDK1	sidekick cell adhesion molecule 1 [Source:VGNC Symbol;Acc:VGNC:92660]	-	-	-	-	-	GO:0005515//protein binding	GO:0048148//behavioral response to cocaine;GO:0060998//regulation of dendritic spine development	--
3	2919001	2919200	*	5.12E-25	24.35	ENSSSCG00000007574	1.5225	0.8525	0.00418286	Genebody	SDK1	sidekick cell adhesion molecule 1 [Source:VGNC Symbol;Acc:VGNC:92660]	-	-	-	-	-	GO:0005515//protein binding	GO:0048148//behavioral response to cocaine;GO:0060998//regulation of dendritic spine development	--
3	2919101	2919300	*	5.34E-21	20.0039	ENSSSCG00000007574	1.5225	0.8525	0.00418286	Genebody	SDK1	sidekick cell adhesion molecule 1 [Source:VGNC Symbol;Acc:VGNC:92660]	-	-	-	-	-	GO:0005515//protein binding	GO:0048148//behavioral response to cocaine;GO:0060998//regulation of dendritic spine development	--
3	2930601	2930800	*	1.21E-08	17.764	ENSSSCG00000007574	1.5225	0.8525	0.00418286	Genebody	SDK1	sidekick cell adhesion molecule 1 [Source:VGNC Symbol;Acc:VGNC:92660]	-	-	-	-	-	GO:0005515//protein binding	GO:0048148//behavioral response to cocaine;GO:0060998//regulation of dendritic spine development	--
3	3017001	3017200	*	1.14E-06	-16.2267	ENSSSCG00000007574	1.5225	0.8525	0.00418286	Genebody	SDK1	sidekick cell adhesion molecule 1 [Source:VGNC Symbol;Acc:VGNC:92660]	-	-	-	-	-	GO:0005515//protein binding	GO:0048148//behavioral response to cocaine;GO:0060998//regulation of dendritic spine development	--
3	3026501	3026700	*	1.42E-10	16.7413	ENSSSCG00000007574	1.5225	0.8525	0.00418286	Genebody	SDK1	sidekick cell adhesion molecule 1 [Source:VGNC Symbol;Acc:VGNC:92660]	-	-	-	-	-	GO:0005515//protein binding	GO:0048148//behavioral response to cocaine;GO:0060998//regulation of dendritic spine development	--
3	3084901	3085100	*	7.37E-08	-17.5622	ENSSSCG00000007574	1.5225	0.8525	0.00418286	Genebody	SDK1	sidekick cell adhesion molecule 1 [Source:VGNC Symbol;Acc:VGNC:92660]	-	-	-	-	-	GO:0005515//protein binding	GO:0048148//behavioral response to cocaine;GO:0060998//regulation of dendritic spine development	--
3	3088101	3088300	*	4.21E-10	16.5918	ENSSSCG00000007574	1.5225	0.8525	0.00418286	Genebody	SDK1	sidekick cell adhesion molecule 1 [Source:VGNC Symbol;Acc:VGNC:92660]	-	-	-	-	-	GO:0005515//protein binding	GO:0048148//behavioral response to cocaine;GO:0060998//regulation of dendritic spine development	--
3	3134901	3135100	*	2.19E-06	-15.1907	ENSSSCG00000007574	1.5225	0.8525	0.00418286	Genebody	SDK1	sidekick cell adhesion molecule 1 [Source:VGNC Symbol;Acc:VGNC:92660]	-	-	-	-	-	GO:0005515//protein binding	GO:0048148//behavioral response to cocaine;GO:0060998//regulation of dendritic spine development	--
3	3293001	3293200	*	7.55E-10	16.8262	ENSSSCG00000007574	1.5225	0.8525	0.00418286	Genebody	SDK1	sidekick cell adhesion molecule 1 [Source:VGNC Symbol;Acc:VGNC:92660]	-	-	-	-	-	GO:0005515//protein binding	GO:0048148//behavioral response to cocaine;GO:0060998//regulation of dendritic spine development	--
3	6265501	6265700	*	1.87E-05	-16.8146	ENSSSCG00000007625	21.5575	12.485	8.21E-05	Genebody	ARPC1B	actin related protein 2/3 complex subunit 1B [Source:VGNC Symbol;Acc:VGNC:85537]	Cellular Processes;Cellular Processes;Human Diseases;Human Diseases;Human Diseases;Organismal Systems;Human Diseases	Cell motility;Transport and catabolism;Infectious disease: bacterial;Infectious disease: bacterial;Infectious disease: bacterial;Immune system;Infectious disease: bacterial	ko04810//Regulation of actin cytoskeleton;ko04144//Endocytosis;ko05131//Shigellosis;ko05132//Salmonella infection;ko05130//Pathogenic Escherichia coli infection;ko04666//Fc gamma R-mediated phagocytosis;ko05100//Bacterial invasion of epithelial cells	K05757;K05757;K05757;K05757;K05757;K05757;K05757	GO:0005885//Arp2/3 protein complex;GO:0015629//actin cytoskeleton	GO:0005200//structural constituent of cytoskeleton;GO:0005515//protein binding;GO:0051015//actin filament binding	GO:0030833//regulation of actin filament polymerization;GO:0034314//Arp2/3 complex-mediated actin nucleation	--
3	6284801	6285000	*	3.45E-06	17.4325	ENSSSCG00000007625	21.5575	12.485	8.21E-05	Genebody	ARPC1B	actin related protein 2/3 complex subunit 1B [Source:VGNC Symbol;Acc:VGNC:85537]	Cellular Processes;Cellular Processes;Human Diseases;Human Diseases;Human Diseases;Organismal Systems;Human Diseases	Cell motility;Transport and catabolism;Infectious disease: bacterial;Infectious disease: bacterial;Infectious disease: bacterial;Immune system;Infectious disease: bacterial	ko04810//Regulation of actin cytoskeleton;ko04144//Endocytosis;ko05131//Shigellosis;ko05132//Salmonella infection;ko05130//Pathogenic Escherichia coli infection;ko04666//Fc gamma R-mediated phagocytosis;ko05100//Bacterial invasion of epithelial cells	K05757;K05757;K05757;K05757;K05757;K05757;K05757	GO:0005885//Arp2/3 protein complex;GO:0015629//actin cytoskeleton	GO:0005200//structural constituent of cytoskeleton;GO:0005515//protein binding;GO:0051015//actin filament binding	GO:0030833//regulation of actin filament polymerization;GO:0034314//Arp2/3 complex-mediated actin nucleation	--
3	7004601	7004800	*	0.00110339	15.1732	ENSSSCG00000000146	9.3825	7.045	0.0462146	Genebody	MYH11	myosin heavy chain 11 [Source:VGNC Symbol;Acc:VGNC:90510]	Human Diseases;Human Diseases;Cellular Processes	Infectious disease: bacterial;Infectious disease: bacterial;Cellular community - eukaryotes	ko05132//Salmonella infection;ko05130//Pathogenic Escherichia coli infection;ko04530//Tight junction	K10352;K10352;K10352	GO:0016459//myosin complex	GO:0000166//nucleotide binding;GO:0003774//motor activity;GO:0003779//actin binding;GO:0005515//protein binding;GO:0005524//ATP binding;GO:0008307//structural constituent of muscle;GO:0051015//actin filament binding	GO:0048251//elastic fiber assembly;GO:0048739//cardiac muscle fiber development	--
3	11475701	11475900	*	0.00106084	16.1569	ENSSSCG00000007719	2.7575	2.04	0.00533759	Genebody	-	-	-	-	-	-	-	-	-	--
3	13591701	13591900	*	3.29E-12	16.8204	ENSSSCG00000007727	2.41	3.4375	0.0102217	Genebody	AUTS2	activator of transcription and developmental regulator AUTS2 [Source:VGNC Symbol;Acc:VGNC:97897]	-	-	-	-	-	GO:0003682//chromatin binding	GO:0045944//positive regulation of transcription from RNA polymerase II promoter;GO:0051571//positive regulation of histone H3-K4 methylation;GO:2000620//positive regulation of histone H4-K16 acetylation	--
3	13718501	13718700	*	3.43E-06	15.6307	ENSSSCG00000007727	2.41	3.4375	0.0102217	Genebody	AUTS2	activator of transcription and developmental regulator AUTS2 [Source:VGNC Symbol;Acc:VGNC:97897]	-	-	-	-	-	GO:0003682//chromatin binding	GO:0045944//positive regulation of transcription from RNA polymerase II promoter;GO:0051571//positive regulation of histone H3-K4 methylation;GO:2000620//positive regulation of histone H4-K16 acetylation	--
3	13718601	13718800	*	1.42E-07	17.9716	ENSSSCG00000007727	2.41	3.4375	0.0102217	Genebody	AUTS2	activator of transcription and developmental regulator AUTS2 [Source:VGNC Symbol;Acc:VGNC:97897]	-	-	-	-	-	GO:0003682//chromatin binding	GO:0045944//positive regulation of transcription from RNA polymerase II promoter;GO:0051571//positive regulation of histone H3-K4 methylation;GO:2000620//positive regulation of histone H4-K16 acetylation	--
3	13843501	13843700	*	3.87E-06	-22.1328	ENSSSCG00000007727	2.41	3.4375	0.0102217	Genebody	AUTS2	activator of transcription and developmental regulator AUTS2 [Source:VGNC Symbol;Acc:VGNC:97897]	-	-	-	-	-	GO:0003682//chromatin binding	GO:0045944//positive regulation of transcription from RNA polymerase II promoter;GO:0051571//positive regulation of histone H3-K4 methylation;GO:2000620//positive regulation of histone H4-K16 acetylation	--
3	13857401	13857600	*	0.00013664	16.27	ENSSSCG00000007727	2.41	3.4375	0.0102217	Genebody	AUTS2	activator of transcription and developmental regulator AUTS2 [Source:VGNC Symbol;Acc:VGNC:97897]	-	-	-	-	-	GO:0003682//chromatin binding	GO:0045944//positive regulation of transcription from RNA polymerase II promoter;GO:0051571//positive regulation of histone H3-K4 methylation;GO:2000620//positive regulation of histone H4-K16 acetylation	--
3	13857501	13857700	*	2.74E-06	20.3533	ENSSSCG00000007727	2.41	3.4375	0.0102217	Genebody	AUTS2	activator of transcription and developmental regulator AUTS2 [Source:VGNC Symbol;Acc:VGNC:97897]	-	-	-	-	-	GO:0003682//chromatin binding	GO:0045944//positive regulation of transcription from RNA polymerase II promoter;GO:0051571//positive regulation of histone H3-K4 methylation;GO:2000620//positive regulation of histone H4-K16 acetylation	--
3	14409001	14409200	*	2.97E-09	15.4061	ENSSSCG00000007727	2.41	3.4375	0.0102217	Genebody	AUTS2	activator of transcription and developmental regulator AUTS2 [Source:VGNC Symbol;Acc:VGNC:97897]	-	-	-	-	-	GO:0003682//chromatin binding	GO:0045944//positive regulation of transcription from RNA polymerase II promoter;GO:0051571//positive regulation of histone H3-K4 methylation;GO:2000620//positive regulation of histone H4-K16 acetylation	--
3	14444401	14444600	*	4.18E-07	-19.5448	ENSSSCG00000007727	2.41	3.4375	0.0102217	Genebody	AUTS2	activator of transcription and developmental regulator AUTS2 [Source:VGNC Symbol;Acc:VGNC:97897]	-	-	-	-	-	GO:0003682//chromatin binding	GO:0045944//positive regulation of transcription from RNA polymerase II promoter;GO:0051571//positive regulation of histone H3-K4 methylation;GO:2000620//positive regulation of histone H4-K16 acetylation	--
3	14446301	14446500	*	3.01E-11	15.7082	ENSSSCG00000007727	2.41	3.4375	0.0102217	Genebody	AUTS2	activator of transcription and developmental regulator AUTS2 [Source:VGNC Symbol;Acc:VGNC:97897]	-	-	-	-	-	GO:0003682//chromatin binding	GO:0045944//positive regulation of transcription from RNA polymerase II promoter;GO:0051571//positive regulation of histone H3-K4 methylation;GO:2000620//positive regulation of histone H4-K16 acetylation	--
3	14508101	14508300	*	0.000528922	15.3824	ENSSSCG00000007727	2.41	3.4375	0.0102217	Genebody	AUTS2	activator of transcription and developmental regulator AUTS2 [Source:VGNC Symbol;Acc:VGNC:97897]	-	-	-	-	-	GO:0003682//chromatin binding	GO:0045944//positive regulation of transcription from RNA polymerase II promoter;GO:0051571//positive regulation of histone H3-K4 methylation;GO:2000620//positive regulation of histone H4-K16 acetylation	--
3	14532701	14532900	*	0.000433392	-17.9279	ENSSSCG00000007727	2.41	3.4375	0.0102217	Genebody	AUTS2	activator of transcription and developmental regulator AUTS2 [Source:VGNC Symbol;Acc:VGNC:97897]	-	-	-	-	-	GO:0003682//chromatin binding	GO:0045944//positive regulation of transcription from RNA polymerase II promoter;GO:0051571//positive regulation of histone H3-K4 methylation;GO:2000620//positive regulation of histone H4-K16 acetylation	--
3	14609001	14609200	*	3.97E-08	-17.2071	ENSSSCG00000007727	2.41	3.4375	0.0102217	Genebody	AUTS2	activator of transcription and developmental regulator AUTS2 [Source:VGNC Symbol;Acc:VGNC:97897]	-	-	-	-	-	GO:0003682//chromatin binding	GO:0045944//positive regulation of transcription from RNA polymerase II promoter;GO:0051571//positive regulation of histone H3-K4 methylation;GO:2000620//positive regulation of histone H4-K16 acetylation	--
3	14780201	14780400	*	0.000517852	-15.3793	ENSSSCG00000007727	2.41	3.4375	0.0102217	Genebody	AUTS2	activator of transcription and developmental regulator AUTS2 [Source:VGNC Symbol;Acc:VGNC:97897]	-	-	-	-	-	GO:0003682//chromatin binding	GO:0045944//positive regulation of transcription from RNA polymerase II promoter;GO:0051571//positive regulation of histone H3-K4 methylation;GO:2000620//positive regulation of histone H4-K16 acetylation	--
3	15084501	15084700	*	3.64E-06	-19.3958	ENSSSCG00000026457	14.5975	15.4	0.0172375	Genebody	GALNT17	polypeptide N-acetylgalactosaminyltransferase 17 [Source:HGNC Symbol;Acc:HGNC:16347]	Metabolism;Metabolism;Metabolism	Global and overview maps;Glycan biosynthesis and metabolism;Glycan biosynthesis and metabolism	ko01100//Metabolic pathways;ko00514//Other types of O-glycan biosynthesis;ko00512//Mucin type O-glycan biosynthesis	K00710;K00710;K00710	-	-	-	--
3	15131901	15132100	*	2.86E-05	16.6992	ENSSSCG00000026457	14.5975	15.4	0.0172375	Genebody	GALNT17	polypeptide N-acetylgalactosaminyltransferase 17 [Source:HGNC Symbol;Acc:HGNC:16347]	Metabolism;Metabolism;Metabolism	Global and overview maps;Glycan biosynthesis and metabolism;Glycan biosynthesis and metabolism	ko01100//Metabolic pathways;ko00514//Other types of O-glycan biosynthesis;ko00512//Mucin type O-glycan biosynthesis	K00710;K00710;K00710	-	-	-	--
3	15196301	15196500	*	9.12E-06	15.1947	ENSSSCG00000026457	14.5975	15.4	0.0172375	Genebody	GALNT17	polypeptide N-acetylgalactosaminyltransferase 17 [Source:HGNC Symbol;Acc:HGNC:16347]	Metabolism;Metabolism;Metabolism	Global and overview maps;Glycan biosynthesis and metabolism;Glycan biosynthesis and metabolism	ko01100//Metabolic pathways;ko00514//Other types of O-glycan biosynthesis;ko00512//Mucin type O-glycan biosynthesis	K00710;K00710;K00710	-	-	-	--
3	22102501	22102700	*	2.82E-06	-15.5699	ENSSSCG00000033674	0.2375	0.11	0.0161173	Genebody	PRKCB	protein kinase C beta [Source:HGNC Symbol;Acc:HGNC:9395]	Human Diseases;Environmental Information Processing;Environmental Information Processing;Environmental Information Processing;Human Diseases;Environmental Information Processing;Human Diseases;Human Diseases;Organismal Systems;Human Diseases;Cellular Processes;Organismal Systems;Organismal Systems;Human Diseases;Human Diseases;Environmental Information Processing;Human Diseases;Human Diseases;Hum…	Cancer: overview;Signal transduction;Signal transduction;Signal transduction;Infectious disease: viral;Signal transduction;Infectious disease: viral;Cancer: overview;Immune system;Infectious disease: parasitic;Cellular community - eukaryotes;Immune system;Immune system;Infectious disease: viral;Infectious disease: parasitic;Signal transduction;Infectious disease: viral;Cancer: specific types;Canc…	ko05200//Pathways in cancer;ko04015//Rap1 signaling pathway;ko04010//MAPK signaling pathway;ko04014//Ras signaling pathway;ko05170//Human immunodeficiency virus 1 infection;ko04020//Calcium signaling pathway;ko05163//Human cytomegalovirus infection;ko05205//Proteoglycans in cancer;ko04670//Leukocyte transendothelial migration;ko05146//Amoebiasis;ko04510//Focal adhesion;ko04650//Natural killer cel…	K19662;K19662;K19662;K19662;K19662;K19662;K19662;K19662;K19662;K19662;K19662;K19662;K19662;K19662;K19662;K19662;K19662;K19662;K19662;K19662;K19662;K19662;K19662;K19662;K19662;K19662;K19662;K19662;K19662;K19662;K19662;K19662;K19662;K19662;K19662;K19662;K19662;K19662;K19662;K19662;K19662;K19662;K19662;K19662;K19662;K19662;K19662;K19662;K19662;K19662;K19662;K19662;K19662;K19662;K19662;K19662;K19662;…	GO:0005634//nucleus;GO:0005654//nucleoplasm;GO:0005737//cytoplasm;GO:0005829//cytosol;GO:0005886//plasma membrane;GO:0008091//spectrin;GO:0044305//calyx of Held;GO:0099523//presynaptic cytosol	GO:0003682//chromatin binding;GO:0004672//protein kinase activity;GO:0004674//protein serine/threonine kinase activity;GO:0004697//protein kinase C activity;GO:0005080//protein kinase C binding;GO:0005246//calcium channel regulator activity;GO:0005524//ATP binding;GO:0008270//zinc ion binding;GO:0030374//ligand-dependent nuclear receptor transcription coactivator activity;GO:0035403//histone kina…	GO:0006357//regulation of transcription from RNA polymerase II promoter;GO:0006468//protein phosphorylation;GO:0006816//calcium ion transport;GO:0006874//cellular calcium ion homeostasis;GO:0010827//regulation of glucose transport;GO:0010829//negative regulation of glucose transport;GO:0030949//positive regulation of vascular endothelial growth factor receptor signaling pathway;GO:0035408//histon…	--
3	22181401	22181600	*	9.90E-09	17.2083	ENSSSCG00000033674	0.2375	0.11	0.0161173	Genebody	PRKCB	protein kinase C beta [Source:HGNC Symbol;Acc:HGNC:9395]	Human Diseases;Environmental Information Processing;Environmental Information Processing;Environmental Information Processing;Human Diseases;Environmental Information Processing;Human Diseases;Human Diseases;Organismal Systems;Human Diseases;Cellular Processes;Organismal Systems;Organismal Systems;Human Diseases;Human Diseases;Environmental Information Processing;Human Diseases;Human Diseases;Hum…	Cancer: overview;Signal transduction;Signal transduction;Signal transduction;Infectious disease: viral;Signal transduction;Infectious disease: viral;Cancer: overview;Immune system;Infectious disease: parasitic;Cellular community - eukaryotes;Immune system;Immune system;Infectious disease: viral;Infectious disease: parasitic;Signal transduction;Infectious disease: viral;Cancer: specific types;Canc…	ko05200//Pathways in cancer;ko04015//Rap1 signaling pathway;ko04010//MAPK signaling pathway;ko04014//Ras signaling pathway;ko05170//Human immunodeficiency virus 1 infection;ko04020//Calcium signaling pathway;ko05163//Human cytomegalovirus infection;ko05205//Proteoglycans in cancer;ko04670//Leukocyte transendothelial migration;ko05146//Amoebiasis;ko04510//Focal adhesion;ko04650//Natural killer cel…	K19662;K19662;K19662;K19662;K19662;K19662;K19662;K19662;K19662;K19662;K19662;K19662;K19662;K19662;K19662;K19662;K19662;K19662;K19662;K19662;K19662;K19662;K19662;K19662;K19662;K19662;K19662;K19662;K19662;K19662;K19662;K19662;K19662;K19662;K19662;K19662;K19662;K19662;K19662;K19662;K19662;K19662;K19662;K19662;K19662;K19662;K19662;K19662;K19662;K19662;K19662;K19662;K19662;K19662;K19662;K19662;K19662;…	GO:0005634//nucleus;GO:0005654//nucleoplasm;GO:0005737//cytoplasm;GO:0005829//cytosol;GO:0005886//plasma membrane;GO:0008091//spectrin;GO:0044305//calyx of Held;GO:0099523//presynaptic cytosol	GO:0003682//chromatin binding;GO:0004672//protein kinase activity;GO:0004674//protein serine/threonine kinase activity;GO:0004697//protein kinase C activity;GO:0005080//protein kinase C binding;GO:0005246//calcium channel regulator activity;GO:0005524//ATP binding;GO:0008270//zinc ion binding;GO:0030374//ligand-dependent nuclear receptor transcription coactivator activity;GO:0035403//histone kina…	GO:0006357//regulation of transcription from RNA polymerase II promoter;GO:0006468//protein phosphorylation;GO:0006816//calcium ion transport;GO:0006874//cellular calcium ion homeostasis;GO:0010827//regulation of glucose transport;GO:0010829//negative regulation of glucose transport;GO:0030949//positive regulation of vascular endothelial growth factor receptor signaling pathway;GO:0035408//histon…	--
3	22209601	22209800	*	3.35E-08	17.8881	ENSSSCG00000033674	0.2375	0.11	0.0161173	Genebody	PRKCB	protein kinase C beta [Source:HGNC Symbol;Acc:HGNC:9395]	Human Diseases;Environmental Information Processing;Environmental Information Processing;Environmental Information Processing;Human Diseases;Environmental Information Processing;Human Diseases;Human Diseases;Organismal Systems;Human Diseases;Cellular Processes;Organismal Systems;Organismal Systems;Human Diseases;Human Diseases;Environmental Information Processing;Human Diseases;Human Diseases;Hum…	Cancer: overview;Signal transduction;Signal transduction;Signal transduction;Infectious disease: viral;Signal transduction;Infectious disease: viral;Cancer: overview;Immune system;Infectious disease: parasitic;Cellular community - eukaryotes;Immune system;Immune system;Infectious disease: viral;Infectious disease: parasitic;Signal transduction;Infectious disease: viral;Cancer: specific types;Canc…	ko05200//Pathways in cancer;ko04015//Rap1 signaling pathway;ko04010//MAPK signaling pathway;ko04014//Ras signaling pathway;ko05170//Human immunodeficiency virus 1 infection;ko04020//Calcium signaling pathway;ko05163//Human cytomegalovirus infection;ko05205//Proteoglycans in cancer;ko04670//Leukocyte transendothelial migration;ko05146//Amoebiasis;ko04510//Focal adhesion;ko04650//Natural killer cel…	K19662;K19662;K19662;K19662;K19662;K19662;K19662;K19662;K19662;K19662;K19662;K19662;K19662;K19662;K19662;K19662;K19662;K19662;K19662;K19662;K19662;K19662;K19662;K19662;K19662;K19662;K19662;K19662;K19662;K19662;K19662;K19662;K19662;K19662;K19662;K19662;K19662;K19662;K19662;K19662;K19662;K19662;K19662;K19662;K19662;K19662;K19662;K19662;K19662;K19662;K19662;K19662;K19662;K19662;K19662;K19662;K19662;…	GO:0005634//nucleus;GO:0005654//nucleoplasm;GO:0005737//cytoplasm;GO:0005829//cytosol;GO:0005886//plasma membrane;GO:0008091//spectrin;GO:0044305//calyx of Held;GO:0099523//presynaptic cytosol	GO:0003682//chromatin binding;GO:0004672//protein kinase activity;GO:0004674//protein serine/threonine kinase activity;GO:0004697//protein kinase C activity;GO:0005080//protein kinase C binding;GO:0005246//calcium channel regulator activity;GO:0005524//ATP binding;GO:0008270//zinc ion binding;GO:0030374//ligand-dependent nuclear receptor transcription coactivator activity;GO:0035403//histone kina…	GO:0006357//regulation of transcription from RNA polymerase II promoter;GO:0006468//protein phosphorylation;GO:0006816//calcium ion transport;GO:0006874//cellular calcium ion homeostasis;GO:0010827//regulation of glucose transport;GO:0010829//negative regulation of glucose transport;GO:0030949//positive regulation of vascular endothelial growth factor receptor signaling pathway;GO:0035408//histon…	--
3	35081301	35081500	*	1.37E-06	15.731	ENSSSCG00000007917	7.42	8.605	0.0202875	Genebody	RBFOX1	RNA binding fox-1 homolog 1 [Source:VGNC Symbol;Acc:VGNC:92139]	-	-	-	-	GO:0005634//nucleus;GO:0005737//cytoplasm;GO:0005802//trans-Golgi network;GO:0010494//cytoplasmic stress granule;GO:0097165//nuclear stress granule	GO:0003676//nucleic acid binding;GO:0003723//RNA binding;GO:0003730//mRNA 3'-UTR binding;GO:0008022//protein C-terminus binding	GO:0000381//regulation of alternative mRNA splicing, via spliceosome;GO:0043484//regulation of RNA splicing;GO:0050885//neuromuscular process controlling balance;GO:2001014//regulation of skeletal muscle cell differentiation	--
3	35281601	35281800	*	2.34E-09	16.2841	ENSSSCG00000007917	7.42	8.605	0.0202875	Genebody	RBFOX1	RNA binding fox-1 homolog 1 [Source:VGNC Symbol;Acc:VGNC:92139]	-	-	-	-	GO:0005634//nucleus;GO:0005737//cytoplasm;GO:0005802//trans-Golgi network;GO:0010494//cytoplasmic stress granule;GO:0097165//nuclear stress granule	GO:0003676//nucleic acid binding;GO:0003723//RNA binding;GO:0003730//mRNA 3'-UTR binding;GO:0008022//protein C-terminus binding	GO:0000381//regulation of alternative mRNA splicing, via spliceosome;GO:0043484//regulation of RNA splicing;GO:0050885//neuromuscular process controlling balance;GO:2001014//regulation of skeletal muscle cell differentiation	--
3	35322501	35322700	*	0.000110391	-15.0584	ENSSSCG00000007917	7.42	8.605	0.0202875	Genebody	RBFOX1	RNA binding fox-1 homolog 1 [Source:VGNC Symbol;Acc:VGNC:92139]	-	-	-	-	GO:0005634//nucleus;GO:0005737//cytoplasm;GO:0005802//trans-Golgi network;GO:0010494//cytoplasmic stress granule;GO:0097165//nuclear stress granule	GO:0003676//nucleic acid binding;GO:0003723//RNA binding;GO:0003730//mRNA 3'-UTR binding;GO:0008022//protein C-terminus binding	GO:0000381//regulation of alternative mRNA splicing, via spliceosome;GO:0043484//regulation of RNA splicing;GO:0050885//neuromuscular process controlling balance;GO:2001014//regulation of skeletal muscle cell differentiation	--
3	35425401	35425600	*	5.31E-05	15.1703	ENSSSCG00000007917	7.42	8.605	0.0202875	Genebody	RBFOX1	RNA binding fox-1 homolog 1 [Source:VGNC Symbol;Acc:VGNC:92139]	-	-	-	-	GO:0005634//nucleus;GO:0005737//cytoplasm;GO:0005802//trans-Golgi network;GO:0010494//cytoplasmic stress granule;GO:0097165//nuclear stress granule	GO:0003676//nucleic acid binding;GO:0003723//RNA binding;GO:0003730//mRNA 3'-UTR binding;GO:0008022//protein C-terminus binding	GO:0000381//regulation of alternative mRNA splicing, via spliceosome;GO:0043484//regulation of RNA splicing;GO:0050885//neuromuscular process controlling balance;GO:2001014//regulation of skeletal muscle cell differentiation	--
3	35760601	35760800	*	8.64E-06	-19.5595	ENSSSCG00000007917	7.42	8.605	0.0202875	Genebody	RBFOX1	RNA binding fox-1 homolog 1 [Source:VGNC Symbol;Acc:VGNC:92139]	-	-	-	-	GO:0005634//nucleus;GO:0005737//cytoplasm;GO:0005802//trans-Golgi network;GO:0010494//cytoplasmic stress granule;GO:0097165//nuclear stress granule	GO:0003676//nucleic acid binding;GO:0003723//RNA binding;GO:0003730//mRNA 3'-UTR binding;GO:0008022//protein C-terminus binding	GO:0000381//regulation of alternative mRNA splicing, via spliceosome;GO:0043484//regulation of RNA splicing;GO:0050885//neuromuscular process controlling balance;GO:2001014//regulation of skeletal muscle cell differentiation	--
3	35768901	35769100	*	0.000160138	15.4117	ENSSSCG00000007917	7.42	8.605	0.0202875	Genebody	RBFOX1	RNA binding fox-1 homolog 1 [Source:VGNC Symbol;Acc:VGNC:92139]	-	-	-	-	GO:0005634//nucleus;GO:0005737//cytoplasm;GO:0005802//trans-Golgi network;GO:0010494//cytoplasmic stress granule;GO:0097165//nuclear stress granule	GO:0003676//nucleic acid binding;GO:0003723//RNA binding;GO:0003730//mRNA 3'-UTR binding;GO:0008022//protein C-terminus binding	GO:0000381//regulation of alternative mRNA splicing, via spliceosome;GO:0043484//regulation of RNA splicing;GO:0050885//neuromuscular process controlling balance;GO:2001014//regulation of skeletal muscle cell differentiation	--
3	36075201	36075400	*	0.000406214	-16.3769	ENSSSCG00000007917	7.42	8.605	0.0202875	Genebody	RBFOX1	RNA binding fox-1 homolog 1 [Source:VGNC Symbol;Acc:VGNC:92139]	-	-	-	-	GO:0005634//nucleus;GO:0005737//cytoplasm;GO:0005802//trans-Golgi network;GO:0010494//cytoplasmic stress granule;GO:0097165//nuclear stress granule	GO:0003676//nucleic acid binding;GO:0003723//RNA binding;GO:0003730//mRNA 3'-UTR binding;GO:0008022//protein C-terminus binding	GO:0000381//regulation of alternative mRNA splicing, via spliceosome;GO:0043484//regulation of RNA splicing;GO:0050885//neuromuscular process controlling balance;GO:2001014//regulation of skeletal muscle cell differentiation	--
3	36193901	36194100	*	0.000368146	15.251	ENSSSCG00000007917	7.42	8.605	0.0202875	Genebody	RBFOX1	RNA binding fox-1 homolog 1 [Source:VGNC Symbol;Acc:VGNC:92139]	-	-	-	-	GO:0005634//nucleus;GO:0005737//cytoplasm;GO:0005802//trans-Golgi network;GO:0010494//cytoplasmic stress granule;GO:0097165//nuclear stress granule	GO:0003676//nucleic acid binding;GO:0003723//RNA binding;GO:0003730//mRNA 3'-UTR binding;GO:0008022//protein C-terminus binding	GO:0000381//regulation of alternative mRNA splicing, via spliceosome;GO:0043484//regulation of RNA splicing;GO:0050885//neuromuscular process controlling balance;GO:2001014//regulation of skeletal muscle cell differentiation	--
3	36325901	36326100	*	0.000329813	-15.6769	ENSSSCG00000007917	7.42	8.605	0.0202875	Genebody	RBFOX1	RNA binding fox-1 homolog 1 [Source:VGNC Symbol;Acc:VGNC:92139]	-	-	-	-	GO:0005634//nucleus;GO:0005737//cytoplasm;GO:0005802//trans-Golgi network;GO:0010494//cytoplasmic stress granule;GO:0097165//nuclear stress granule	GO:0003676//nucleic acid binding;GO:0003723//RNA binding;GO:0003730//mRNA 3'-UTR binding;GO:0008022//protein C-terminus binding	GO:0000381//regulation of alternative mRNA splicing, via spliceosome;GO:0043484//regulation of RNA splicing;GO:0050885//neuromuscular process controlling balance;GO:2001014//regulation of skeletal muscle cell differentiation	--
3	36473401	36473600	*	0.0013033	-16.7429	ENSSSCG00000007917	7.42	8.605	0.0202875	Genebody	RBFOX1	RNA binding fox-1 homolog 1 [Source:VGNC Symbol;Acc:VGNC:92139]	-	-	-	-	GO:0005634//nucleus;GO:0005737//cytoplasm;GO:0005802//trans-Golgi network;GO:0010494//cytoplasmic stress granule;GO:0097165//nuclear stress granule	GO:0003676//nucleic acid binding;GO:0003723//RNA binding;GO:0003730//mRNA 3'-UTR binding;GO:0008022//protein C-terminus binding	GO:0000381//regulation of alternative mRNA splicing, via spliceosome;GO:0043484//regulation of RNA splicing;GO:0050885//neuromuscular process controlling balance;GO:2001014//regulation of skeletal muscle cell differentiation	--
3	36544401	36544600	*	0.000926312	15.453	ENSSSCG00000007917	7.42	8.605	0.0202875	Genebody	RBFOX1	RNA binding fox-1 homolog 1 [Source:VGNC Symbol;Acc:VGNC:92139]	-	-	-	-	GO:0005634//nucleus;GO:0005737//cytoplasm;GO:0005802//trans-Golgi network;GO:0010494//cytoplasmic stress granule;GO:0097165//nuclear stress granule	GO:0003676//nucleic acid binding;GO:0003723//RNA binding;GO:0003730//mRNA 3'-UTR binding;GO:0008022//protein C-terminus binding	GO:0000381//regulation of alternative mRNA splicing, via spliceosome;GO:0043484//regulation of RNA splicing;GO:0050885//neuromuscular process controlling balance;GO:2001014//regulation of skeletal muscle cell differentiation	--
3	36544501	36544700	*	0.000158934	17.1304	ENSSSCG00000007917	7.42	8.605	0.0202875	Genebody	RBFOX1	RNA binding fox-1 homolog 1 [Source:VGNC Symbol;Acc:VGNC:92139]	-	-	-	-	GO:0005634//nucleus;GO:0005737//cytoplasm;GO:0005802//trans-Golgi network;GO:0010494//cytoplasmic stress granule;GO:0097165//nuclear stress granule	GO:0003676//nucleic acid binding;GO:0003723//RNA binding;GO:0003730//mRNA 3'-UTR binding;GO:0008022//protein C-terminus binding	GO:0000381//regulation of alternative mRNA splicing, via spliceosome;GO:0043484//regulation of RNA splicing;GO:0050885//neuromuscular process controlling balance;GO:2001014//regulation of skeletal muscle cell differentiation	--
3	36708101	36708300	*	0.000189731	16.3824	ENSSSCG00000007917	7.42	8.605	0.0202875	Genebody	RBFOX1	RNA binding fox-1 homolog 1 [Source:VGNC Symbol;Acc:VGNC:92139]	-	-	-	-	GO:0005634//nucleus;GO:0005737//cytoplasm;GO:0005802//trans-Golgi network;GO:0010494//cytoplasmic stress granule;GO:0097165//nuclear stress granule	GO:0003676//nucleic acid binding;GO:0003723//RNA binding;GO:0003730//mRNA 3'-UTR binding;GO:0008022//protein C-terminus binding	GO:0000381//regulation of alternative mRNA splicing, via spliceosome;GO:0043484//regulation of RNA splicing;GO:0050885//neuromuscular process controlling balance;GO:2001014//regulation of skeletal muscle cell differentiation	--
3	36951201	36951400	*	0.00013361	15.4146	ENSSSCG00000007917	7.42	8.605	0.0202875	Genebody	RBFOX1	RNA binding fox-1 homolog 1 [Source:VGNC Symbol;Acc:VGNC:92139]	-	-	-	-	GO:0005634//nucleus;GO:0005737//cytoplasm;GO:0005802//trans-Golgi network;GO:0010494//cytoplasmic stress granule;GO:0097165//nuclear stress granule	GO:0003676//nucleic acid binding;GO:0003723//RNA binding;GO:0003730//mRNA 3'-UTR binding;GO:0008022//protein C-terminus binding	GO:0000381//regulation of alternative mRNA splicing, via spliceosome;GO:0043484//regulation of RNA splicing;GO:0050885//neuromuscular process controlling balance;GO:2001014//regulation of skeletal muscle cell differentiation	--
3	37171601	37171800	*	9.17E-06	17.9542	ENSSSCG00000007917	7.42	8.605	0.0202875	Genebody	RBFOX1	RNA binding fox-1 homolog 1 [Source:VGNC Symbol;Acc:VGNC:92139]	-	-	-	-	GO:0005634//nucleus;GO:0005737//cytoplasm;GO:0005802//trans-Golgi network;GO:0010494//cytoplasmic stress granule;GO:0097165//nuclear stress granule	GO:0003676//nucleic acid binding;GO:0003723//RNA binding;GO:0003730//mRNA 3'-UTR binding;GO:0008022//protein C-terminus binding	GO:0000381//regulation of alternative mRNA splicing, via spliceosome;GO:0043484//regulation of RNA splicing;GO:0050885//neuromuscular process controlling balance;GO:2001014//regulation of skeletal muscle cell differentiation	--
3	37183101	37183300	*	6.39E-06	-18.7223	ENSSSCG00000007917	7.42	8.605	0.0202875	Genebody	RBFOX1	RNA binding fox-1 homolog 1 [Source:VGNC Symbol;Acc:VGNC:92139]	-	-	-	-	GO:0005634//nucleus;GO:0005737//cytoplasm;GO:0005802//trans-Golgi network;GO:0010494//cytoplasmic stress granule;GO:0097165//nuclear stress granule	GO:0003676//nucleic acid binding;GO:0003723//RNA binding;GO:0003730//mRNA 3'-UTR binding;GO:0008022//protein C-terminus binding	GO:0000381//regulation of alternative mRNA splicing, via spliceosome;GO:0043484//regulation of RNA splicing;GO:0050885//neuromuscular process controlling balance;GO:2001014//regulation of skeletal muscle cell differentiation	--
3	37944901	37945100	*	2.29E-06	16.8267	ENSSSCG00000007944	3.305	2.1	0.0367338	Genebody	-	-	-	-	-	-	GO:0005794//Golgi apparatus;GO:0016021//integral component of membrane	GO:0005515//protein binding	GO:0007015//actin filament organization;GO:0007030//Golgi organization;GO:0016477//cell migration;GO:0030010//establishment of cell polarity	--
3	37945301	37945500	*	1.27E-06	15.1419	ENSSSCG00000007944	3.305	2.1	0.0367338	Genebody	-	-	-	-	-	-	GO:0005794//Golgi apparatus;GO:0016021//integral component of membrane	GO:0005515//protein binding	GO:0007015//actin filament organization;GO:0007030//Golgi organization;GO:0016477//cell migration;GO:0030010//establishment of cell polarity	--
3	49386001	49386200	*	0.000781507	-17.3639	ENSSSCG00000008147	2.93	1.9375	0.0209114	Genebody	FHL2	four and a half LIM domains 2 [Source:VGNC Symbol;Acc:VGNC:88128]	Organismal Systems	Development and regeneration	ko04380//Osteoclast differentiation	K14380	GO:0005634//nucleus;GO:0030018//Z disc	GO:0003714//transcription corepressor activity;GO:0008134//transcription factor binding;GO:0042802//identical protein binding;GO:0043425//bHLH transcription factor binding	GO:0000122//negative regulation of transcription from RNA polymerase II promoter;GO:0001649//osteoblast differentiation;GO:0006357//regulation of transcription from RNA polymerase II promoter;GO:0009725//response to hormone;GO:0043066//negative regulation of apoptotic process;GO:0055014//atrial cardiac muscle cell development;GO:0055015//ventricular cardiac muscle cell development;GO:0060347//hea…	--
3	53363801	53364000	*	0.000219224	16.113	ENSSSCG00000008170	389.095	311.947	0.0182327	Genebody	-	-	Genetic Information Processing	Translation	ko03010//Ribosome	K02910	GO:0005840//ribosome	GO:0003735//structural constituent of ribosome	GO:0006412//translation	--
3	59666001	59666200	*	5.66E-07	15.0842	ENSSSCG00000008242	13.73	15.6675	0.0386908	Genebody	KCMF1	potassium channel modulatory factor 1 [Source:VGNC Symbol;Acc:VGNC:89322]	-	-	-	-	GO:0005829//cytosol	GO:0008270//zinc ion binding;GO:0061630//ubiquitin protein ligase activity	-	zf-C2H2
3	59671001	59671200	*	6.06E-05	19.1557	ENSSSCG00000008242	13.73	15.6675	0.0386908	Genebody	KCMF1	potassium channel modulatory factor 1 [Source:VGNC Symbol;Acc:VGNC:89322]	-	-	-	-	GO:0005829//cytosol	GO:0008270//zinc ion binding;GO:0061630//ubiquitin protein ligase activity	-	zf-C2H2
3	91963901	91964100	*	1.50E-05	15.4501	ENSSSCG00000033106	0.0625	0.2575	0.0244446	Genebody	GTF2A1L	general transcription factor IIA subunit 1 like [Source:HGNC Symbol;Acc:HGNC:30727]	Human Diseases;Genetic Information Processing	Cancer: overview;Transcription	ko05203//Viral carcinogenesis;ko03022//Basal transcription factors	K03122;K03122	GO:0005634//nucleus;GO:0005672//transcription factor TFIIA complex;GO:0005737//cytoplasm	-	GO:0006367//transcription initiation from RNA polymerase II promoter;GO:0050890//cognition	--
3	100996801	100997000	*	0.000166355	15.8925	ENSSSCG00000008475	1.65	2.1325	0.0188112	Genebody	MAP4K3	mitogen-activated protein kinase kinase kinase kinase 3 [Source:VGNC Symbol;Acc:VGNC:98113]	Environmental Information Processing	Signal transduction	ko04010//MAPK signaling pathway	K04406	-	GO:0004672//protein kinase activity;GO:0004674//protein serine/threonine kinase activity;GO:0005524//ATP binding;GO:0008349//MAP kinase kinase kinase kinase activity	GO:0006468//protein phosphorylation;GO:0009411//response to UV;GO:0034612//response to tumor necrosis factor;GO:0035556//intracellular signal transduction	--
3	110243701	110243900	*	2.21E-06	19.7802	ENSSSCG00000008534	1.1975	1.7725	0.00487076	Genebody	WDR43	WD repeat domain 43 [Source:HGNC Symbol;Acc:HGNC:28945]	Genetic Information Processing	Translation	ko03008//Ribosome biogenesis in eukaryotes	K14546	GO:0000785//chromatin;GO:0001650//fibrillar center;GO:0005654//nucleoplasm;GO:0005730//nucleolus	GO:0000993//RNA polymerase II core binding;GO:0005515//protein binding	GO:0034243//regulation of transcription elongation from RNA polymerase II promoter;GO:0045943//positive regulation of transcription from RNA polymerase I promoter;GO:2000036//regulation of stem cell population maintenance;GO:2000234//positive regulation of rRNA processing	--
3	110243801	110244000	*	2.36E-07	24.7109	ENSSSCG00000008534	1.1975	1.7725	0.00487076	Genebody	WDR43	WD repeat domain 43 [Source:HGNC Symbol;Acc:HGNC:28945]	Genetic Information Processing	Translation	ko03008//Ribosome biogenesis in eukaryotes	K14546	GO:0000785//chromatin;GO:0001650//fibrillar center;GO:0005654//nucleoplasm;GO:0005730//nucleolus	GO:0000993//RNA polymerase II core binding;GO:0005515//protein binding	GO:0034243//regulation of transcription elongation from RNA polymerase II promoter;GO:0045943//positive regulation of transcription from RNA polymerase I promoter;GO:2000036//regulation of stem cell population maintenance;GO:2000234//positive regulation of rRNA processing	--
3	110270301	110270500	*	0.000357286	15.404	ENSSSCG00000008534	1.1975	1.7725	0.00487076	Genebody	WDR43	WD repeat domain 43 [Source:HGNC Symbol;Acc:HGNC:28945]	Genetic Information Processing	Translation	ko03008//Ribosome biogenesis in eukaryotes	K14546	GO:0000785//chromatin;GO:0001650//fibrillar center;GO:0005654//nucleoplasm;GO:0005730//nucleolus	GO:0000993//RNA polymerase II core binding;GO:0005515//protein binding	GO:0034243//regulation of transcription elongation from RNA polymerase II promoter;GO:0045943//positive regulation of transcription from RNA polymerase I promoter;GO:2000036//regulation of stem cell population maintenance;GO:2000234//positive regulation of rRNA processing	--
3	113959101	113959300	*	2.55E-06	-20.1874	ENSSSCG00000008578	3.415	3.5125	0.0381739	Genebody	ADCY3	adenylate cyclase 3 [Source:VGNC Symbol;Acc:VGNC:85107]	Metabolism;Organismal Systems;Human Diseases;Environmental Information Processing;Human Diseases;Environmental Information Processing;Organismal Systems;Human Diseases;Environmental Information Processing;Organismal Systems;Environmental Information Processing;Human Diseases;Environmental Information Processing;Organismal Systems;Organismal Systems;Organismal Systems;Environmental Information Pro…	Global and overview maps;Sensory system;Cancer: overview;Signal transduction;Infectious disease: viral;Signal transduction;Environmental adaptation;Infectious disease: viral;Signal transduction;Immune system;Signal transduction;Endocrine and metabolic disease;Signal transduction;Endocrine system;Nervous system;Circulatory system;Signal transduction;Endocrine system;Circulatory system;Endocrine sy…	ko01100//Metabolic pathways;ko04740//Olfactory transduction;ko05200//Pathways in cancer;ko04015//Rap1 signaling pathway;ko05166//Human T-cell leukemia virus 1 infection;ko04020//Calcium signaling pathway;ko04714//Thermogenesis;ko05163//Human cytomegalovirus infection;ko04024//cAMP signaling pathway;ko04062//Chemokine signaling pathway;ko04022//cGMP-PKG signaling pathway;ko04934//Cushing syndrome;…	K08043;K08043;K08043;K08043;K08043;K08043;K08043;K08043;K08043;K08043;K08043;K08043;K08043;K08043;K08043;K08043;K08043;K08043;K08043;K08043;K08043;K08043;K08043;K08043;K08043;K08043;K08043;K08043;K08043;K08043;K08043;K08043;K08043;K08043;K08043;K08043;K08043;K08043;K08043;K08043;K08043;K08043;K08043;K08043;K08043;K08043;K08043;K08043;K08043;K08043;K08043	GO:0005886//plasma membrane;GO:0005929//cilium;GO:0016021//integral component of membrane	GO:0004016//adenylate cyclase activity;GO:0004045//aminoacyl-tRNA hydrolase activity;GO:0016849//phosphorus-oxygen lyase activity	GO:0006171//cAMP biosynthetic process;GO:0007189//adenylate cyclase-activating G-protein coupled receptor signaling pathway;GO:0007338//single fertilization;GO:0007340//acrosome reaction;GO:0007608//sensory perception of smell;GO:0008355//olfactory learning;GO:0009190//cyclic nucleotide biosynthetic process;GO:0030317//sperm motility;GO:0035556//intracellular signal transduction;GO:1904322//cellu…	--
3	120116501	120116700	*	1.78E-05	16.955	ENSSSCG00000008614	0.43	0.675	0.00822569	Genebody	SMC6	structural maintenance of chromosomes 6 [Source:VGNC Symbol;Acc:VGNC:93241]	-	-	-	-	GO:0000775//chromosome, centromeric region;GO:0000781//chromosome, telomeric region;GO:0000803//sex chromosome;GO:0005634//nucleus;GO:0005654//nucleoplasm;GO:0016605//PML body;GO:0030915//Smc5-Smc6 complex;GO:0035061//interchromatin granule;GO:0035861//site of double-strand break;GO:0097431//mitotic spindle pole	GO:0031625//ubiquitin protein ligase binding	GO:0000722//telomere maintenance via recombination;GO:0006974//cellular response to DNA damage stimulus;GO:0051984//positive regulation of chromosome segregation;GO:0090398//cellular senescence	--
3	125755701	125755900	*	0.000157757	15.9768	ENSSSCG00000008633	15.2975	11.8425	0.00185398	Genebody	PDIA6	protein disulfide isomerase family A member 6 [Source:VGNC Symbol;Acc:VGNC:91275]	Genetic Information Processing	Folding, sorting and degradation	ko04141//Protein processing in endoplasmic reticulum	K09584	GO:0005615//extracellular space;GO:0005783//endoplasmic reticulum;GO:0005793//endoplasmic reticulum-Golgi intermediate compartment;GO:0005829//cytosol	GO:0003756//protein disulfide isomerase activity;GO:0015037//peptide disulfide oxidoreductase activity	-	--
3	126987801	126988000	*	4.64E-10	-16.9411	ENSSSCG00000008642	2.155	1.52	0.0177126	Genebody	ASAP2	ArfGAP with SH3 domain, ankyrin repeat and PH domain 2 [Source:VGNC Symbol;Acc:VGNC:85558]	Cellular Processes;Organismal Systems	Transport and catabolism;Immune system	ko04144//Endocytosis;ko04666//Fc gamma R-mediated phagocytosis	K12488;K12488	-	GO:0005096//GTPase activator activity;GO:0005515//protein binding	GO:0043547//positive regulation of GTPase activity	--
3	127064701	127064900	*	1.56E-07	18.6445	ENSSSCG00000008642	2.155	1.52	0.0177126	Genebody	ASAP2	ArfGAP with SH3 domain, ankyrin repeat and PH domain 2 [Source:VGNC Symbol;Acc:VGNC:85558]	Cellular Processes;Organismal Systems	Transport and catabolism;Immune system	ko04144//Endocytosis;ko04666//Fc gamma R-mediated phagocytosis	K12488;K12488	-	GO:0005096//GTPase activator activity;GO:0005515//protein binding	GO:0043547//positive regulation of GTPase activity	--
3	128747801	128748000	*	0.000228148	15.1427	ENSSSCG00000008646	2.18	1.54	0.0174818	Genebody	RNF144A	ring finger protein 144A [Source:VGNC Symbol;Acc:VGNC:92358]	-	-	-	-	GO:0005794//Golgi apparatus;GO:0043231//intracellular membrane-bounded organelle	GO:0004842//ubiquitin-protein transferase activity	GO:0016567//protein ubiquitination	--
3	128800101	128800300	*	0.000371471	16.1221	ENSSSCG00000008646	2.18	1.54	0.0174818	Genebody	RNF144A	ring finger protein 144A [Source:VGNC Symbol;Acc:VGNC:92358]	-	-	-	-	GO:0005794//Golgi apparatus;GO:0043231//intracellular membrane-bounded organelle	GO:0004842//ubiquitin-protein transferase activity	GO:0016567//protein ubiquitination	--
4	8423501	8423700	*	3.83E-06	18.1652	ENSSSCG00000005950	2.56	2.515	0.0133369	Genebody	PHF20L1	PHD finger protein 20 like 1 [Source:VGNC Symbol;Acc:VGNC:91383]	-	-	-	-	GO:0005634//nucleus	-	GO:0006355//regulation of transcription, DNA-templated	--
4	10242101	10242300	*	3.09E-11	15.1223	ENSSSCG00000028759	2.5825	1.835	0.0361089	Genebody	ASAP1	ArfGAP with SH3 domain, ankyrin repeat and PH domain 1 [Source:VGNC Symbol;Acc:VGNC:98734]	Cellular Processes;Organismal Systems	Transport and catabolism;Immune system	ko04144//Endocytosis;ko04666//Fc gamma R-mediated phagocytosis	K12488;K12488	GO:0002102//podosome;GO:0043197//dendritic spine	GO:0001786//phosphatidylserine binding;GO:0005096//GTPase activator activity;GO:0005515//protein binding;GO:0005546//phosphatidylinositol-4,5-bisphosphate binding;GO:0005547//phosphatidylinositol-3,4,5-trisphosphate binding	GO:0043547//positive regulation of GTPase activity;GO:0060271//cilium morphogenesis;GO:0061000//negative regulation of dendritic spine development;GO:1903527//positive regulation of membrane tubulation	--
4	10254201	10254400	*	1.83E-07	-17.6212	ENSSSCG00000028759	2.5825	1.835	0.0361089	Genebody	ASAP1	ArfGAP with SH3 domain, ankyrin repeat and PH domain 1 [Source:VGNC Symbol;Acc:VGNC:98734]	Cellular Processes;Organismal Systems	Transport and catabolism;Immune system	ko04144//Endocytosis;ko04666//Fc gamma R-mediated phagocytosis	K12488;K12488	GO:0002102//podosome;GO:0043197//dendritic spine	GO:0001786//phosphatidylserine binding;GO:0005096//GTPase activator activity;GO:0005515//protein binding;GO:0005546//phosphatidylinositol-4,5-bisphosphate binding;GO:0005547//phosphatidylinositol-3,4,5-trisphosphate binding	GO:0043547//positive regulation of GTPase activity;GO:0060271//cilium morphogenesis;GO:0061000//negative regulation of dendritic spine development;GO:1903527//positive regulation of membrane tubulation	--
4	10269501	10269700	*	4.67E-06	17.3483	ENSSSCG00000028759	2.5825	1.835	0.0361089	Genebody	ASAP1	ArfGAP with SH3 domain, ankyrin repeat and PH domain 1 [Source:VGNC Symbol;Acc:VGNC:98734]	Cellular Processes;Organismal Systems	Transport and catabolism;Immune system	ko04144//Endocytosis;ko04666//Fc gamma R-mediated phagocytosis	K12488;K12488	GO:0002102//podosome;GO:0043197//dendritic spine	GO:0001786//phosphatidylserine binding;GO:0005096//GTPase activator activity;GO:0005515//protein binding;GO:0005546//phosphatidylinositol-4,5-bisphosphate binding;GO:0005547//phosphatidylinositol-3,4,5-trisphosphate binding	GO:0043547//positive regulation of GTPase activity;GO:0060271//cilium morphogenesis;GO:0061000//negative regulation of dendritic spine development;GO:1903527//positive regulation of membrane tubulation	--
4	10303001	10303200	*	8.02E-06	-15.0833	ENSSSCG00000028759	2.5825	1.835	0.0361089	Genebody	ASAP1	ArfGAP with SH3 domain, ankyrin repeat and PH domain 1 [Source:VGNC Symbol;Acc:VGNC:98734]	Cellular Processes;Organismal Systems	Transport and catabolism;Immune system	ko04144//Endocytosis;ko04666//Fc gamma R-mediated phagocytosis	K12488;K12488	GO:0002102//podosome;GO:0043197//dendritic spine	GO:0001786//phosphatidylserine binding;GO:0005096//GTPase activator activity;GO:0005515//protein binding;GO:0005546//phosphatidylinositol-4,5-bisphosphate binding;GO:0005547//phosphatidylinositol-3,4,5-trisphosphate binding	GO:0043547//positive regulation of GTPase activity;GO:0060271//cilium morphogenesis;GO:0061000//negative regulation of dendritic spine development;GO:1903527//positive regulation of membrane tubulation	--
4	10335701	10335900	*	2.15E-10	17.035	ENSSSCG00000028759	2.5825	1.835	0.0361089	Genebody	ASAP1	ArfGAP with SH3 domain, ankyrin repeat and PH domain 1 [Source:VGNC Symbol;Acc:VGNC:98734]	Cellular Processes;Organismal Systems	Transport and catabolism;Immune system	ko04144//Endocytosis;ko04666//Fc gamma R-mediated phagocytosis	K12488;K12488	GO:0002102//podosome;GO:0043197//dendritic spine	GO:0001786//phosphatidylserine binding;GO:0005096//GTPase activator activity;GO:0005515//protein binding;GO:0005546//phosphatidylinositol-4,5-bisphosphate binding;GO:0005547//phosphatidylinositol-3,4,5-trisphosphate binding	GO:0043547//positive regulation of GTPase activity;GO:0060271//cilium morphogenesis;GO:0061000//negative regulation of dendritic spine development;GO:1903527//positive regulation of membrane tubulation	--
4	10365701	10365900	*	4.09E-05	15.9756	ENSSSCG00000028759	2.5825	1.835	0.0361089	Genebody	ASAP1	ArfGAP with SH3 domain, ankyrin repeat and PH domain 1 [Source:VGNC Symbol;Acc:VGNC:98734]	Cellular Processes;Organismal Systems	Transport and catabolism;Immune system	ko04144//Endocytosis;ko04666//Fc gamma R-mediated phagocytosis	K12488;K12488	GO:0002102//podosome;GO:0043197//dendritic spine	GO:0001786//phosphatidylserine binding;GO:0005096//GTPase activator activity;GO:0005515//protein binding;GO:0005546//phosphatidylinositol-4,5-bisphosphate binding;GO:0005547//phosphatidylinositol-3,4,5-trisphosphate binding	GO:0043547//positive regulation of GTPase activity;GO:0060271//cilium morphogenesis;GO:0061000//negative regulation of dendritic spine development;GO:1903527//positive regulation of membrane tubulation	--
4	10436501	10436700	*	2.88E-05	-15.3652	ENSSSCG00000028759	2.5825	1.835	0.0361089	Genebody	ASAP1	ArfGAP with SH3 domain, ankyrin repeat and PH domain 1 [Source:VGNC Symbol;Acc:VGNC:98734]	Cellular Processes;Organismal Systems	Transport and catabolism;Immune system	ko04144//Endocytosis;ko04666//Fc gamma R-mediated phagocytosis	K12488;K12488	GO:0002102//podosome;GO:0043197//dendritic spine	GO:0001786//phosphatidylserine binding;GO:0005096//GTPase activator activity;GO:0005515//protein binding;GO:0005546//phosphatidylinositol-4,5-bisphosphate binding;GO:0005547//phosphatidylinositol-3,4,5-trisphosphate binding	GO:0043547//positive regulation of GTPase activity;GO:0060271//cilium morphogenesis;GO:0061000//negative regulation of dendritic spine development;GO:1903527//positive regulation of membrane tubulation	--
4	15114701	15114900	*	7.45E-06	17.4596	ENSSSCG00000030603	0.07	0.295	0.00148314	Genebody	TATDN1	TatD DNase domain containing 1 [Source:VGNC Symbol;Acc:VGNC:98359]	-	-	-	-	GO:0005654//nucleoplasm	GO:0016788//hydrolase activity, acting on ester bonds;GO:0016888//endodeoxyribonuclease activity, producing 5'-phosphomonoesters	-	--
4	18934101	18934300	*	9.91E-05	17.3631	ENSSSCG00000049630	18.055	24.3575	0.0154893	Genebody	DEPTOR	DEP domain containing MTOR interacting protein [Source:HGNC Symbol;Acc:HGNC:22953]	Environmental Information Processing;Cellular Processes	Signal transduction;Transport and catabolism	ko04150//mTOR signaling pathway;ko04140//Autophagy - animal	K20402;K20402	-	GO:0005515//protein binding	GO:0006469//negative regulation of protein kinase activity;GO:0032007//negative regulation of TOR signaling;GO:0035556//intracellular signal transduction;GO:0045792//negative regulation of cell size;GO:2001236//regulation of extrinsic apoptotic signaling pathway	--
4	18960301	18960500	*	7.55E-06	17.5564	ENSSSCG00000049630	18.055	24.3575	0.0154893	Genebody	DEPTOR	DEP domain containing MTOR interacting protein [Source:HGNC Symbol;Acc:HGNC:22953]	Environmental Information Processing;Cellular Processes	Signal transduction;Transport and catabolism	ko04150//mTOR signaling pathway;ko04140//Autophagy - animal	K20402;K20402	-	GO:0005515//protein binding	GO:0006469//negative regulation of protein kinase activity;GO:0032007//negative regulation of TOR signaling;GO:0035556//intracellular signal transduction;GO:0045792//negative regulation of cell size;GO:2001236//regulation of extrinsic apoptotic signaling pathway	--
4	19140001	19140200	*	0.000111732	15.4206	ENSSSCG00000049630	18.055	24.3575	0.0154893	Genebody	DEPTOR	DEP domain containing MTOR interacting protein [Source:HGNC Symbol;Acc:HGNC:22953]	Environmental Information Processing;Cellular Processes	Signal transduction;Transport and catabolism	ko04150//mTOR signaling pathway;ko04140//Autophagy - animal	K20402;K20402	-	GO:0005515//protein binding	GO:0006469//negative regulation of protein kinase activity;GO:0032007//negative regulation of TOR signaling;GO:0035556//intracellular signal transduction;GO:0045792//negative regulation of cell size;GO:2001236//regulation of extrinsic apoptotic signaling pathway	--
4	30948201	30948400	*	0.000823202	15.3971	ENSSSCG00000006037	1.9825	2.825	0.0154212	Genebody	OXR1	oxidation resistance 1 [Source:VGNC Symbol;Acc:VGNC:91116]	-	-	-	-	GO:0005730//nucleolus	GO:0016491//oxidoreductase activity	GO:0007628//adult walking behavior;GO:0043524//negative regulation of neuron apoptotic process;GO:0051402//neuron apoptotic process;GO:0071447//cellular response to hydroperoxide;GO:1900408//negative regulation of cellular response to oxidative stress;GO:1902083//negative regulation of peptidyl-cysteine S-nitrosylation;GO:1903204//negative regulation of oxidative stress-induced neuron death	--
4	31293501	31293700	*	0.000125966	16.4933	ENSSSCG00000006037	1.9825	2.825	0.0154212	Genebody	OXR1	oxidation resistance 1 [Source:VGNC Symbol;Acc:VGNC:91116]	-	-	-	-	GO:0005730//nucleolus	GO:0016491//oxidoreductase activity	GO:0007628//adult walking behavior;GO:0043524//negative regulation of neuron apoptotic process;GO:0051402//neuron apoptotic process;GO:0071447//cellular response to hydroperoxide;GO:1900408//negative regulation of cellular response to oxidative stress;GO:1902083//negative regulation of peptidyl-cysteine S-nitrosylation;GO:1903204//negative regulation of oxidative stress-induced neuron death	--
4	50374801	50375000	*	2.54E-07	15.7696	ENSSSCG00000006137	12.9375	20.6	5.12E-06	Genebody	WWP1	WW domain containing E3 ubiquitin protein ligase 1 [Source:VGNC Symbol;Acc:VGNC:94989]	Cellular Processes;Genetic Information Processing	Transport and catabolism;Folding, sorting and degradation	ko04144//Endocytosis;ko04120//Ubiquitin mediated proteolysis	K05633;K05633	-	GO:0004842//ubiquitin-protein transferase activity;GO:0005515//protein binding;GO:0061630//ubiquitin protein ligase activity	GO:0006511//ubiquitin-dependent protein catabolic process;GO:0016567//protein ubiquitination;GO:0043161//proteasome-mediated ubiquitin-dependent protein catabolic process;GO:0045892//negative regulation of transcription, DNA-templated	--
4	61664701	61664900	*	1.25E-07	15.1409	ENSSSCG00000006174	36.035	53.4825	1.70E-06	Genebody	JPH1	junctophilin 1 [Source:VGNC Symbol;Acc:VGNC:89291]	-	-	-	-	GO:0005654//nucleoplasm;GO:0005783//endoplasmic reticulum;GO:0005789//endoplasmic reticulum membrane;GO:0005886//plasma membrane;GO:0014701//junctional sarcoplasmic reticulum membrane;GO:0016529//sarcoplasmic reticulum;GO:0030018//Z disc;GO:0030314//junctional membrane complex	GO:0008307//structural constituent of muscle	GO:0007517//muscle organ development	--
4	68856001	68856200	*	1.09E-12	21.9825	ENSSSCG00000006218	2.5575	4.22	0.0148323	Genebody	PDE7A	phosphodiesterase 7A [Source:VGNC Symbol;Acc:VGNC:91261]	Metabolism;Metabolism;Human Diseases	Global and overview maps;Nucleotide metabolism;Substance dependence	ko01100//Metabolic pathways;ko00230//Purine metabolism;ko05032//Morphine addiction	K18436;K18436;K18436	-	GO:0004114//3',5'-cyclic-nucleotide phosphodiesterase activity;GO:0004115//3',5'-cyclic-AMP phosphodiesterase activity;GO:0008081//phosphoric diester hydrolase activity	GO:0007165//signal transduction	--
4	68856101	68856300	*	1.21E-13	21.3927	ENSSSCG00000006218	2.5575	4.22	0.0148323	Genebody	PDE7A	phosphodiesterase 7A [Source:VGNC Symbol;Acc:VGNC:91261]	Metabolism;Metabolism;Human Diseases	Global and overview maps;Nucleotide metabolism;Substance dependence	ko01100//Metabolic pathways;ko00230//Purine metabolism;ko05032//Morphine addiction	K18436;K18436;K18436	-	GO:0004114//3',5'-cyclic-nucleotide phosphodiesterase activity;GO:0004115//3',5'-cyclic-AMP phosphodiesterase activity;GO:0008081//phosphoric diester hydrolase activity	GO:0007165//signal transduction	--
4	72003801	72004000	*	5.62E-07	15.6085	ENSSSCG00000025087	21.1625	25.5125	0.00880423	Genebody	ASPH	aspartate beta-hydroxylase [Source:VGNC Symbol;Acc:VGNC:85584]	Environmental Information Processing;Organismal Systems	Signal transduction;Circulatory system	ko04020//Calcium signaling pathway;ko04260//Cardiac muscle contraction	K00476;K00476	GO:0005783//endoplasmic reticulum;GO:0005886//plasma membrane;GO:0016020//membrane;GO:0032541//cortical endoplasmic reticulum	GO:0004597//peptide-aspartate beta-dioxygenase activity;GO:0005515//protein binding	GO:0018193//peptidyl-amino acid modification;GO:0042264//peptidyl-aspartic acid hydroxylation;GO:0045862//positive regulation of proteolysis;GO:0097202//activation of cysteine-type endopeptidase activity	--
4	72037801	72038000	*	2.48E-07	-15.8596	ENSSSCG00000025087	21.1625	25.5125	0.00880423	Genebody	ASPH	aspartate beta-hydroxylase [Source:VGNC Symbol;Acc:VGNC:85584]	Environmental Information Processing;Organismal Systems	Signal transduction;Circulatory system	ko04020//Calcium signaling pathway;ko04260//Cardiac muscle contraction	K00476;K00476	GO:0005783//endoplasmic reticulum;GO:0005886//plasma membrane;GO:0016020//membrane;GO:0032541//cortical endoplasmic reticulum	GO:0004597//peptide-aspartate beta-dioxygenase activity;GO:0005515//protein binding	GO:0018193//peptidyl-amino acid modification;GO:0042264//peptidyl-aspartic acid hydroxylation;GO:0045862//positive regulation of proteolysis;GO:0097202//activation of cysteine-type endopeptidase activity	--
4	79598901	79599100	*	6.79E-05	15.6769	ENSSSCG00000022190	1.9275	2.96	0.00496574	Genebody	UBE2V2	ubiquitin conjugating enzyme E2 V2 [Source:VGNC Symbol;Acc:VGNC:98394]	Human Diseases;Organismal Systems	Infectious disease: bacterial;Immune system	ko05131//Shigellosis;ko04624//Toll and Imd signaling pathway	K10704;K10704	GO:0005634//nucleus;GO:0005654//nucleoplasm;GO:0031372//UBC13-MMS2 complex	-	GO:0000729//DNA double-strand break processing;GO:0042275//error-free postreplication DNA repair	--
4	86151901	86152100	*	1.61E-05	-15.6905	ENSSSCG00000006331	4.1475	5.0625	0.0195271	Genebody	PBX1	PBX homeobox 1 [Source:VGNC Symbol;Acc:VGNC:91203]	Human Diseases;Human Diseases;Organismal Systems	Cancer: overview;Endocrine and metabolic disease;Endocrine system	ko05202//Transcriptional misregulation in cancer;ko04934//Cushing syndrome;ko04927//Cortisol synthesis and secretion	K09355;K09355;K09355	GO:0005634//nucleus;GO:0005654//nucleoplasm;GO:0005667//transcription factor complex;GO:0005737//cytoplasm;GO:0090575//RNA polymerase II transcription factor complex	GO:0000976//transcription regulatory region sequence-specific DNA binding;GO:0000977//RNA polymerase II regulatory region sequence-specific DNA binding;GO:0000978//RNA polymerase II core promoter proximal region sequence-specific DNA binding;GO:0000981//RNA polymerase II transcription factor activity, sequence-specific DNA binding;GO:0001228//transcriptional activator activity, RNA polymerase II …	GO:0001655//urogenital system development;GO:0001658//branching involved in ureteric bud morphogenesis;GO:0001779//natural killer cell differentiation;GO:0006355//regulation of transcription, DNA-templated;GO:0008284//positive regulation of cell proliferation;GO:0009887//organ morphogenesis;GO:0009952//anterior/posterior pattern specification;GO:0009954//proximal/distal pattern formation;GO:00109…	TF_Otx
4	86155901	86156100	*	9.84E-06	18.5428	ENSSSCG00000006331	4.1475	5.0625	0.0195271	Genebody	PBX1	PBX homeobox 1 [Source:VGNC Symbol;Acc:VGNC:91203]	Human Diseases;Human Diseases;Organismal Systems	Cancer: overview;Endocrine and metabolic disease;Endocrine system	ko05202//Transcriptional misregulation in cancer;ko04934//Cushing syndrome;ko04927//Cortisol synthesis and secretion	K09355;K09355;K09355	GO:0005634//nucleus;GO:0005654//nucleoplasm;GO:0005667//transcription factor complex;GO:0005737//cytoplasm;GO:0090575//RNA polymerase II transcription factor complex	GO:0000976//transcription regulatory region sequence-specific DNA binding;GO:0000977//RNA polymerase II regulatory region sequence-specific DNA binding;GO:0000978//RNA polymerase II core promoter proximal region sequence-specific DNA binding;GO:0000981//RNA polymerase II transcription factor activity, sequence-specific DNA binding;GO:0001228//transcriptional activator activity, RNA polymerase II …	GO:0001655//urogenital system development;GO:0001658//branching involved in ureteric bud morphogenesis;GO:0001779//natural killer cell differentiation;GO:0006355//regulation of transcription, DNA-templated;GO:0008284//positive regulation of cell proliferation;GO:0009887//organ morphogenesis;GO:0009952//anterior/posterior pattern specification;GO:0009954//proximal/distal pattern formation;GO:00109…	TF_Otx
4	109310001	109310200	*	1.08E-06	16.5291	ENSSSCG00000006800	4.74	2.0675	0.00190513	Genebody	CD53	CD53 molecule [Source:VGNC Symbol;Acc:VGNC:86421]	-	-	-	-	GO:0001772//immunological synapse;GO:0005886//plasma membrane;GO:0005911//cell-cell junction;GO:0016021//integral component of membrane	GO:0042802//identical protein binding	GO:1901741//positive regulation of myoblast fusion	--
4	109310101	109310300	*	3.28E-06	15.3549	ENSSSCG00000006800	4.74	2.0675	0.00190513	Genebody	CD53	CD53 molecule [Source:VGNC Symbol;Acc:VGNC:86421]	-	-	-	-	GO:0001772//immunological synapse;GO:0005886//plasma membrane;GO:0005911//cell-cell junction;GO:0016021//integral component of membrane	GO:0042802//identical protein binding	GO:1901741//positive regulation of myoblast fusion	--
4	109945301	109945500	*	9.70E-08	-19.6638	ENSSSCG00000006811	2.265	1.235	0.00864307	Genebody	SLC6A17	solute carrier family 6 member 17 [Source:VGNC Symbol;Acc:VGNC:93158]	-	-	-	-	GO:0005887//integral component of plasma membrane;GO:0016021//integral component of membrane	-	GO:0007420//brain development	--
4	123435101	123435300	*	5.92E-07	15.082	ENSSSCG00000006892	0.5875	0.85	0.00162999	Genebody	DNTTIP2	deoxynucleotidyltransferase terminal interacting protein 2 [Source:VGNC Symbol;Acc:VGNC:87387]	-	-	-	-	GO:0005654//nucleoplasm;GO:0005694//chromosome;GO:0005730//nucleolus	-	-	--
4	125270601	125270800	*	2.19E-06	15.3679	ENSSSCG00000006911	8.5425	6.8075	0.029068	Genebody	TGFBR3	transforming growth factor beta receptor 3 [Source:VGNC Symbol;Acc:VGNC:93932]	-	-	-	-	GO:0009897//external side of plasma membrane;GO:0034673//inhibin-betaglycan-ActRII complex;GO:0043235//receptor complex	GO:0005024//transforming growth factor beta-activated receptor activity;GO:0005114//type II transforming growth factor beta receptor binding;GO:0015026//coreceptor activity;GO:0046332//SMAD binding;GO:0050431//transforming growth factor beta binding;GO:0070123//transforming growth factor beta receptor activity, type III	GO:0001837//epithelial to mesenchymal transition;GO:0006955//immune response;GO:0007179//transforming growth factor beta receptor signaling pathway;GO:0030509//BMP signaling pathway;GO:0032354//response to follicle-stimulating hormone;GO:0034695//response to prostaglandin E;GO:0034699//response to luteinizing hormone;GO:0035556//intracellular signal transduction;GO:0051271//negative regulation of…	--
4	125270801	125271000	*	0.000370351	15.5882	ENSSSCG00000006911	8.5425	6.8075	0.029068	Genebody	TGFBR3	transforming growth factor beta receptor 3 [Source:VGNC Symbol;Acc:VGNC:93932]	-	-	-	-	GO:0009897//external side of plasma membrane;GO:0034673//inhibin-betaglycan-ActRII complex;GO:0043235//receptor complex	GO:0005024//transforming growth factor beta-activated receptor activity;GO:0005114//type II transforming growth factor beta receptor binding;GO:0015026//coreceptor activity;GO:0046332//SMAD binding;GO:0050431//transforming growth factor beta binding;GO:0070123//transforming growth factor beta receptor activity, type III	GO:0001837//epithelial to mesenchymal transition;GO:0006955//immune response;GO:0007179//transforming growth factor beta receptor signaling pathway;GO:0030509//BMP signaling pathway;GO:0032354//response to follicle-stimulating hormone;GO:0034695//response to prostaglandin E;GO:0034699//response to luteinizing hormone;GO:0035556//intracellular signal transduction;GO:0051271//negative regulation of…	--
4	125837501	125837700	*	4.92E-05	-15.2063	ENSSSCG00000022534	4.1575	5.9525	0.00194412	Genebody	ZNF644	zinc finger protein 644 [Source:VGNC Symbol;Acc:VGNC:95283]	-	-	-	-	-	GO:0000978//RNA polymerase II core promoter proximal region sequence-specific DNA binding;GO:0000981//RNA polymerase II transcription factor activity, sequence-specific DNA binding;GO:0001226//RNA polymerase II transcription corepressor binding	-	zf-C2H2
4	126836301	126836500	*	0.000529045	15.2011	ENSSSCG00000038417	4.3575	3.15	0.00300919	Genebody	LRRC8D	leucine rich repeat containing 8 VRAC subunit D [Source:VGNC Symbol;Acc:VGNC:98088]	-	-	-	-	GO:0005737//cytoplasm;GO:0005886//plasma membrane;GO:0005887//integral component of plasma membrane;GO:0016021//integral component of membrane;GO:0034702//ion channel complex	GO:0005225//volume-sensitive anion channel activity;GO:0005515//protein binding	GO:0001678//cellular glucose homeostasis;GO:0015734//taurine transport;GO:0015810//aspartate transport;GO:0034214//protein hexamerization;GO:0071470//cellular response to osmotic stress;GO:0098656//anion transmembrane transport	--
4	126871701	126871900	*	8.58E-07	16.0795	ENSSSCG00000038417	4.3575	3.15	0.00300919	Genebody	LRRC8D	leucine rich repeat containing 8 VRAC subunit D [Source:VGNC Symbol;Acc:VGNC:98088]	-	-	-	-	GO:0005737//cytoplasm;GO:0005886//plasma membrane;GO:0005887//integral component of plasma membrane;GO:0016021//integral component of membrane;GO:0034702//ion channel complex	GO:0005225//volume-sensitive anion channel activity;GO:0005515//protein binding	GO:0001678//cellular glucose homeostasis;GO:0015734//taurine transport;GO:0015810//aspartate transport;GO:0034214//protein hexamerization;GO:0071470//cellular response to osmotic stress;GO:0098656//anion transmembrane transport	--
4	127588001	127588200	*	3.47E-06	15.9725	ENSSSCG00000006927	1.99	2.91	2.79E-05	Genebody	PKN2	protein kinase N2 [Source:VGNC Symbol;Acc:VGNC:91482]	Environmental Information Processing;Human Diseases;Organismal Systems	Signal transduction;Infectious disease: bacterial;Immune system	ko04151//PI3K-Akt signaling pathway;ko05135//Yersinia infection;ko04621//NOD-like receptor signaling pathway	K23691;K23691;K23691	GO:0005634//nucleus;GO:0005654//nucleoplasm;GO:0005737//cytoplasm;GO:0005813//centrosome;GO:0005829//cytosol;GO:0005886//plasma membrane;GO:0016604//nuclear body;GO:0030027//lamellipodium;GO:0030496//midbody;GO:0032154//cleavage furrow;GO:0032991//macromolecular complex;GO:0043296//apical junction complex;GO:0045111//intermediate filament cytoskeleton;GO:0048471//perinuclear region of cytoplasm	GO:0004672//protein kinase activity;GO:0004674//protein serine/threonine kinase activity;GO:0005524//ATP binding;GO:0016301//kinase activity;GO:0042826//histone deacetylase binding;GO:0070063//RNA polymerase binding	GO:0006468//protein phosphorylation;GO:0007165//signal transduction;GO:0010631//epithelial cell migration;GO:0032467//positive regulation of cytokinesis;GO:0043297//apical junction assembly;GO:0045070//positive regulation of viral genome replication;GO:0045931//positive regulation of mitotic cell cycle;GO:2000145//regulation of cell motility	--
4	127588101	127588300	*	2.90E-05	20.2299	ENSSSCG00000006927	1.99	2.91	2.79E-05	Genebody	PKN2	protein kinase N2 [Source:VGNC Symbol;Acc:VGNC:91482]	Environmental Information Processing;Human Diseases;Organismal Systems	Signal transduction;Infectious disease: bacterial;Immune system	ko04151//PI3K-Akt signaling pathway;ko05135//Yersinia infection;ko04621//NOD-like receptor signaling pathway	K23691;K23691;K23691	GO:0005634//nucleus;GO:0005654//nucleoplasm;GO:0005737//cytoplasm;GO:0005813//centrosome;GO:0005829//cytosol;GO:0005886//plasma membrane;GO:0016604//nuclear body;GO:0030027//lamellipodium;GO:0030496//midbody;GO:0032154//cleavage furrow;GO:0032991//macromolecular complex;GO:0043296//apical junction complex;GO:0045111//intermediate filament cytoskeleton;GO:0048471//perinuclear region of cytoplasm	GO:0004672//protein kinase activity;GO:0004674//protein serine/threonine kinase activity;GO:0005524//ATP binding;GO:0016301//kinase activity;GO:0042826//histone deacetylase binding;GO:0070063//RNA polymerase binding	GO:0006468//protein phosphorylation;GO:0007165//signal transduction;GO:0010631//epithelial cell migration;GO:0032467//positive regulation of cytokinesis;GO:0043297//apical junction assembly;GO:0045070//positive regulation of viral genome replication;GO:0045931//positive regulation of mitotic cell cycle;GO:2000145//regulation of cell motility	--
4	127651001	127651200	*	6.79E-06	16.9439	ENSSSCG00000006927	1.99	2.91	2.79E-05	Genebody	PKN2	protein kinase N2 [Source:VGNC Symbol;Acc:VGNC:91482]	Environmental Information Processing;Human Diseases;Organismal Systems	Signal transduction;Infectious disease: bacterial;Immune system	ko04151//PI3K-Akt signaling pathway;ko05135//Yersinia infection;ko04621//NOD-like receptor signaling pathway	K23691;K23691;K23691	GO:0005634//nucleus;GO:0005654//nucleoplasm;GO:0005737//cytoplasm;GO:0005813//centrosome;GO:0005829//cytosol;GO:0005886//plasma membrane;GO:0016604//nuclear body;GO:0030027//lamellipodium;GO:0030496//midbody;GO:0032154//cleavage furrow;GO:0032991//macromolecular complex;GO:0043296//apical junction complex;GO:0045111//intermediate filament cytoskeleton;GO:0048471//perinuclear region of cytoplasm	GO:0004672//protein kinase activity;GO:0004674//protein serine/threonine kinase activity;GO:0005524//ATP binding;GO:0016301//kinase activity;GO:0042826//histone deacetylase binding;GO:0070063//RNA polymerase binding	GO:0006468//protein phosphorylation;GO:0007165//signal transduction;GO:0010631//epithelial cell migration;GO:0032467//positive regulation of cytokinesis;GO:0043297//apical junction assembly;GO:0045070//positive regulation of viral genome replication;GO:0045931//positive regulation of mitotic cell cycle;GO:2000145//regulation of cell motility	--
4	127651101	127651300	*	4.01E-06	15.9028	ENSSSCG00000006927	1.99	2.91	2.79E-05	Genebody	PKN2	protein kinase N2 [Source:VGNC Symbol;Acc:VGNC:91482]	Environmental Information Processing;Human Diseases;Organismal Systems	Signal transduction;Infectious disease: bacterial;Immune system	ko04151//PI3K-Akt signaling pathway;ko05135//Yersinia infection;ko04621//NOD-like receptor signaling pathway	K23691;K23691;K23691	GO:0005634//nucleus;GO:0005654//nucleoplasm;GO:0005737//cytoplasm;GO:0005813//centrosome;GO:0005829//cytosol;GO:0005886//plasma membrane;GO:0016604//nuclear body;GO:0030027//lamellipodium;GO:0030496//midbody;GO:0032154//cleavage furrow;GO:0032991//macromolecular complex;GO:0043296//apical junction complex;GO:0045111//intermediate filament cytoskeleton;GO:0048471//perinuclear region of cytoplasm	GO:0004672//protein kinase activity;GO:0004674//protein serine/threonine kinase activity;GO:0005524//ATP binding;GO:0016301//kinase activity;GO:0042826//histone deacetylase binding;GO:0070063//RNA polymerase binding	GO:0006468//protein phosphorylation;GO:0007165//signal transduction;GO:0010631//epithelial cell migration;GO:0032467//positive regulation of cytokinesis;GO:0043297//apical junction assembly;GO:0045070//positive regulation of viral genome replication;GO:0045931//positive regulation of mitotic cell cycle;GO:2000145//regulation of cell motility	--
4	127671501	127671700	*	2.69E-06	16.1084	ENSSSCG00000006927	1.99	2.91	2.79E-05	Genebody	PKN2	protein kinase N2 [Source:VGNC Symbol;Acc:VGNC:91482]	Environmental Information Processing;Human Diseases;Organismal Systems	Signal transduction;Infectious disease: bacterial;Immune system	ko04151//PI3K-Akt signaling pathway;ko05135//Yersinia infection;ko04621//NOD-like receptor signaling pathway	K23691;K23691;K23691	GO:0005634//nucleus;GO:0005654//nucleoplasm;GO:0005737//cytoplasm;GO:0005813//centrosome;GO:0005829//cytosol;GO:0005886//plasma membrane;GO:0016604//nuclear body;GO:0030027//lamellipodium;GO:0030496//midbody;GO:0032154//cleavage furrow;GO:0032991//macromolecular complex;GO:0043296//apical junction complex;GO:0045111//intermediate filament cytoskeleton;GO:0048471//perinuclear region of cytoplasm	GO:0004672//protein kinase activity;GO:0004674//protein serine/threonine kinase activity;GO:0005524//ATP binding;GO:0016301//kinase activity;GO:0042826//histone deacetylase binding;GO:0070063//RNA polymerase binding	GO:0006468//protein phosphorylation;GO:0007165//signal transduction;GO:0010631//epithelial cell migration;GO:0032467//positive regulation of cytokinesis;GO:0043297//apical junction assembly;GO:0045070//positive regulation of viral genome replication;GO:0045931//positive regulation of mitotic cell cycle;GO:2000145//regulation of cell motility	--
4	127671601	127671800	*	4.83E-06	16.3355	ENSSSCG00000006927	1.99	2.91	2.79E-05	Genebody	PKN2	protein kinase N2 [Source:VGNC Symbol;Acc:VGNC:91482]	Environmental Information Processing;Human Diseases;Organismal Systems	Signal transduction;Infectious disease: bacterial;Immune system	ko04151//PI3K-Akt signaling pathway;ko05135//Yersinia infection;ko04621//NOD-like receptor signaling pathway	K23691;K23691;K23691	GO:0005634//nucleus;GO:0005654//nucleoplasm;GO:0005737//cytoplasm;GO:0005813//centrosome;GO:0005829//cytosol;GO:0005886//plasma membrane;GO:0016604//nuclear body;GO:0030027//lamellipodium;GO:0030496//midbody;GO:0032154//cleavage furrow;GO:0032991//macromolecular complex;GO:0043296//apical junction complex;GO:0045111//intermediate filament cytoskeleton;GO:0048471//perinuclear region of cytoplasm	GO:0004672//protein kinase activity;GO:0004674//protein serine/threonine kinase activity;GO:0005524//ATP binding;GO:0016301//kinase activity;GO:0042826//histone deacetylase binding;GO:0070063//RNA polymerase binding	GO:0006468//protein phosphorylation;GO:0007165//signal transduction;GO:0010631//epithelial cell migration;GO:0032467//positive regulation of cytokinesis;GO:0043297//apical junction assembly;GO:0045070//positive regulation of viral genome replication;GO:0045931//positive regulation of mitotic cell cycle;GO:2000145//regulation of cell motility	--
5	5584901	5585100	*	0.00112298	15.21	ENSSSCG00000000029	0.84	0.49	0.00426842	Genebody	SCUBE1	signal peptide, CUB domain and EGF like domain containing 1 [Source:VGNC Symbol;Acc:VGNC:92650]	-	-	-	-	GO:0005615//extracellular space;GO:0009897//external side of plasma membrane;GO:0009986//cell surface;GO:0019897//extrinsic component of plasma membrane	GO:0005509//calcium ion binding;GO:0042802//identical protein binding	GO:0045880//positive regulation of smoothened signaling pathway	--
5	11350001	11350200	*	0.00019029	16.3223	ENSSSCG00000000145	115.275	103.365	0.00512523	Genebody	-	myosin heavy chain 9 [Source:VGNC Symbol;Acc:VGNC:90512]	Human Diseases;Human Diseases;Cellular Processes	Infectious disease: bacterial;Infectious disease: bacterial;Cellular community - eukaryotes	ko05132//Salmonella infection;ko05130//Pathogenic Escherichia coli infection;ko04530//Tight junction	K10352;K10352;K10352	GO:0016459//myosin complex	GO:0000166//nucleotide binding;GO:0003774//motor activity;GO:0003779//actin binding;GO:0005524//ATP binding;GO:0051015//actin filament binding	-	--
5	11399401	11399600	*	1.01E-06	17.0523	ENSSSCG00000000145	115.275	103.365	0.00512523	Genebody	-	myosin heavy chain 9 [Source:VGNC Symbol;Acc:VGNC:90512]	Human Diseases;Human Diseases;Cellular Processes	Infectious disease: bacterial;Infectious disease: bacterial;Cellular community - eukaryotes	ko05132//Salmonella infection;ko05130//Pathogenic Escherichia coli infection;ko04530//Tight junction	K10352;K10352;K10352	GO:0016459//myosin complex	GO:0000166//nucleotide binding;GO:0003774//motor activity;GO:0003779//actin binding;GO:0005524//ATP binding;GO:0051015//actin filament binding	-	--
5	14980101	14980300	*	0.000284499	18.8248	ENSSSCG00000031381	12.3025	8.96	0.000278218	Genebody	-	ADP ribosylation factor 3 [Source:NCBI gene (formerly Entrezgene);Acc:100301570]	-	-	-	-	-	GO:0000166//nucleotide binding;GO:0003755//peptidyl-prolyl cis-trans isomerase activity;GO:0005525//GTP binding;GO:0016853//isomerase activity	GO:0000413//protein peptidyl-prolyl isomerization;GO:0061077//chaperone-mediated protein folding	--
5	19246401	19246600	*	1.69E-16	22.37	ENSSSCG00000040798	2.67	1.1425	0.00844918	Genebody	-	homeobox C5 [Source:VGNC Symbol;Acc:VGNC:103288]	-	-	-	-	GO:0005634//nucleus	GO:0000981//RNA polymerase II transcription factor activity, sequence-specific DNA binding;GO:0003677//DNA binding;GO:0003700//transcription factor activity, sequence-specific DNA binding	GO:0006355//regulation of transcription, DNA-templated	TF_Otx
5	28334701	28334900	*	5.56E-05	-17.6587	ENSSSCG00000029815	0.375	0.2375	0.0220372	Genebody	SRGAP1	SLIT-ROBO Rho GTPase activating protein 1 [Source:VGNC Symbol;Acc:VGNC:93454]	Organismal Systems	Development and regeneration	ko04360//Axon guidance	K07526	-	GO:0005096//GTPase activator activity;GO:0005515//protein binding	GO:0007165//signal transduction;GO:0043547//positive regulation of GTPase activity	--
5	28430201	28430400	*	5.50E-07	-15.6658	ENSSSCG00000029815	0.375	0.2375	0.0220372	Genebody	SRGAP1	SLIT-ROBO Rho GTPase activating protein 1 [Source:VGNC Symbol;Acc:VGNC:93454]	Organismal Systems	Development and regeneration	ko04360//Axon guidance	K07526	-	GO:0005096//GTPase activator activity;GO:0005515//protein binding	GO:0007165//signal transduction;GO:0043547//positive regulation of GTPase activity	--
5	28513001	28513200	*	2.45E-05	15.4127	ENSSSCG00000029815	0.375	0.2375	0.0220372	Genebody	SRGAP1	SLIT-ROBO Rho GTPase activating protein 1 [Source:VGNC Symbol;Acc:VGNC:93454]	Organismal Systems	Development and regeneration	ko04360//Axon guidance	K07526	-	GO:0005096//GTPase activator activity;GO:0005515//protein binding	GO:0007165//signal transduction;GO:0043547//positive regulation of GTPase activity	--
5	44335301	44335500	*	4.74E-05	16.6008	ENSSSCG00000000536	2.925	4.4225	3.25E-05	Genebody	ERGIC2	ERGIC and golgi 2 [Source:VGNC Symbol;Acc:VGNC:87771]	-	-	-	-	GO:0005634//nucleus;GO:0005730//nucleolus;GO:0005737//cytoplasm;GO:0005794//Golgi apparatus;GO:0043231//intracellular membrane-bounded organelle	-	GO:0006890//retrograde vesicle-mediated transport, Golgi to ER	--
5	60406001	60406200	*	4.37E-06	18.8641	ENSSSCG00000024152	1.1825	0.6475	0.0327765	Genebody	ETV6	ETS variant transcription factor 6 [Source:VGNC Symbol;Acc:VGNC:87815]	Human Diseases;Environmental Information Processing;Organismal Systems	Cancer: overview;Signal transduction;Development and regeneration	ko05202//Transcriptional misregulation in cancer;ko04013//MAPK signaling pathway - fly;ko04320//Dorso-ventral axis formation	K03211;K03211;K03211	GO:0005730//nucleolus;GO:0005829//cytosol	GO:0000977//RNA polymerase II regulatory region sequence-specific DNA binding;GO:0000978//RNA polymerase II core promoter proximal region sequence-specific DNA binding;GO:0001227//transcriptional repressor activity, RNA polymerase II transcription regulatory region sequence-specific binding;GO:0001228//transcriptional activator activity, RNA polymerase II transcription regulatory region sequence-…	GO:0000122//negative regulation of transcription from RNA polymerase II promoter;GO:0006355//regulation of transcription, DNA-templated;GO:0007296//vitellogenesis;GO:0022008//neurogenesis;GO:0030154//cell differentiation;GO:0045944//positive regulation of transcription from RNA polymerase II promoter;GO:0071425//hematopoietic stem cell proliferation;GO:0097152//mesenchymal cell apoptotic process	ETS
5	60440301	60440500	*	3.84E-06	-16.113	ENSSSCG00000024152	1.1825	0.6475	0.0327765	Genebody	ETV6	ETS variant transcription factor 6 [Source:VGNC Symbol;Acc:VGNC:87815]	Human Diseases;Environmental Information Processing;Organismal Systems	Cancer: overview;Signal transduction;Development and regeneration	ko05202//Transcriptional misregulation in cancer;ko04013//MAPK signaling pathway - fly;ko04320//Dorso-ventral axis formation	K03211;K03211;K03211	GO:0005730//nucleolus;GO:0005829//cytosol	GO:0000977//RNA polymerase II regulatory region sequence-specific DNA binding;GO:0000978//RNA polymerase II core promoter proximal region sequence-specific DNA binding;GO:0001227//transcriptional repressor activity, RNA polymerase II transcription regulatory region sequence-specific binding;GO:0001228//transcriptional activator activity, RNA polymerase II transcription regulatory region sequence-…	GO:0000122//negative regulation of transcription from RNA polymerase II promoter;GO:0006355//regulation of transcription, DNA-templated;GO:0007296//vitellogenesis;GO:0022008//neurogenesis;GO:0030154//cell differentiation;GO:0045944//positive regulation of transcription from RNA polymerase II promoter;GO:0071425//hematopoietic stem cell proliferation;GO:0097152//mesenchymal cell apoptotic process	ETS
5	60543101	60543300	*	3.63E-07	-16.9257	ENSSSCG00000024152	1.1825	0.6475	0.0327765	Genebody	ETV6	ETS variant transcription factor 6 [Source:VGNC Symbol;Acc:VGNC:87815]	Human Diseases;Environmental Information Processing;Organismal Systems	Cancer: overview;Signal transduction;Development and regeneration	ko05202//Transcriptional misregulation in cancer;ko04013//MAPK signaling pathway - fly;ko04320//Dorso-ventral axis formation	K03211;K03211;K03211	GO:0005730//nucleolus;GO:0005829//cytosol	GO:0000977//RNA polymerase II regulatory region sequence-specific DNA binding;GO:0000978//RNA polymerase II core promoter proximal region sequence-specific DNA binding;GO:0001227//transcriptional repressor activity, RNA polymerase II transcription regulatory region sequence-specific binding;GO:0001228//transcriptional activator activity, RNA polymerase II transcription regulatory region sequence-…	GO:0000122//negative regulation of transcription from RNA polymerase II promoter;GO:0006355//regulation of transcription, DNA-templated;GO:0007296//vitellogenesis;GO:0022008//neurogenesis;GO:0030154//cell differentiation;GO:0045944//positive regulation of transcription from RNA polymerase II promoter;GO:0071425//hematopoietic stem cell proliferation;GO:0097152//mesenchymal cell apoptotic process	ETS
5	62473401	62473600	*	5.97E-05	-15.8066	ENSSSCG00000000660	0.92	0.2075	0.0370424	Genebody	A2M	alpha-2-macroglobulin [Source:VGNC Symbol;Acc:VGNC:103209]	Organismal Systems	Immune system	ko04610//Complement and coagulation cascades	K03910	GO:0005576//extracellular region;GO:0005615//extracellular space	GO:0002020//protease binding;GO:0004866//endopeptidase inhibitor activity;GO:0004867//serine-type endopeptidase inhibitor activity;GO:0005102//receptor binding;GO:0019838//growth factor binding;GO:0019899//enzyme binding;GO:0019959//interleukin-8 binding;GO:0019966//interleukin-1 binding;GO:0043120//tumor necrosis factor binding;GO:0048306//calcium-dependent protein binding	GO:0001869//negative regulation of complement activation, lectin pathway	--
5	63794601	63794800	*	8.78E-05	-15.6151	ENSSSCG00000025537	4.5675	3.215	0.0385329	Genebody	PTPN6	protein tyrosine phosphatase non-receptor type 6 [Source:VGNC Symbol;Acc:VGNC:91982]	Human Diseases;Human Diseases;Organismal Systems;Human Diseases;Environmental Information Processing;Organismal Systems;Human Diseases;Organismal Systems;Cellular Processes	Infectious disease: bacterial;Cancer: overview;Immune system;Infectious disease: parasitic;Signal transduction;Immune system;Cancer: overview;Immune system;Cellular community - eukaryotes	ko05130//Pathogenic Escherichia coli infection;ko05205//Proteoglycans in cancer;ko04650//Natural killer cell mediated cytotoxicity;ko05140//Leishmaniasis;ko04630//JAK-STAT signaling pathway;ko04660//T cell receptor signaling pathway;ko05235//PD-L1 expression and PD-1 checkpoint pathway in cancer;ko04662//B cell receptor signaling pathway;ko04520//Adherens junction	K05697;K05697;K05697;K05697;K05697;K05697;K05697;K05697;K05697	GO:0005634//nucleus;GO:0005654//nucleoplasm;GO:0005730//nucleolus;GO:0005737//cytoplasm;GO:0005911//cell-cell junction;GO:0032991//macromolecular complex;GO:0042105//alpha-beta T cell receptor complex	GO:0001784//phosphotyrosine binding;GO:0004725//protein tyrosine phosphatase activity;GO:0005001//transmembrane receptor protein tyrosine phosphatase activity;GO:0016791//phosphatase activity;GO:0017124//SH3 domain binding;GO:0019901//protein kinase binding;GO:0042169//SH2 domain binding;GO:0050839//cell adhesion molecule binding	GO:0002244//hematopoietic progenitor cell differentiation;GO:0002924//negative regulation of humoral immune response mediated by circulating immunoglobulin;GO:0006470//protein dephosphorylation;GO:0008284//positive regulation of cell proliferation;GO:0014068//positive regulation of phosphatidylinositol 3-kinase signaling;GO:0016311//dephosphorylation;GO:0018108//peptidyl-tyrosine phosphorylation;…	--
5	64284401	64284600	*	1.12E-06	15.1493	ENSSSCG00000000706	30.3275	24.85	0.0337631	Genebody	LTBR	lymphotoxin beta receptor [Source:VGNC Symbol;Acc:VGNC:89889]	Human Diseases;Environmental Information Processing;Human Diseases;Environmental Information Processing;Environmental Information Processing;Organismal Systems;Environmental Information Processing	Infectious disease: viral;Signaling molecules and interaction;Cancer: overview;Signal transduction;Signal transduction;Immune system;Signaling molecules and interaction	ko05166//Human T-cell leukemia virus 1 infection;ko04060//Cytokine-cytokine receptor interaction;ko05203//Viral carcinogenesis;ko04064//NF-kappa B signaling pathway;ko04066//HIF-1 signaling pathway;ko04672//Intestinal immune network for IgA production;ko04061//Viral protein interaction with cytokine and cytokine receptor	K03159;K03159;K03159;K03159;K03159;K03159;K03159	GO:0005794//Golgi apparatus	GO:0005515//protein binding;GO:0031625//ubiquitin protein ligase binding;GO:0042802//identical protein binding	GO:0006955//immune response;GO:0043011//myeloid dendritic cell differentiation;GO:0043123//positive regulation of I-kappaB kinase/NF-kappaB signaling;GO:0046330//positive regulation of JNK cascade;GO:0048534//hematopoietic or lymphoid organ development;GO:0071260//cellular response to mechanical stimulus;GO:2001238//positive regulation of extrinsic apoptotic signaling pathway	--
5	92972101	92972300	*	0.000401342	-15.2532	ENSSSCG00000027898	4.83	6.285	0.000454018	Genebody	ATP2B1	ATPase plasma membrane Ca2+ transporting 1 [Source:VGNC Symbol;Acc:VGNC:103219]	Environmental Information Processing;Environmental Information Processing;Environmental Information Processing;Organismal Systems;Organismal Systems;Organismal Systems;Organismal Systems;Organismal Systems;Organismal Systems	Signal transduction;Signal transduction;Signal transduction;Circulatory system;Endocrine system;Digestive system;Digestive system;Digestive system;Excretory system	ko04020//Calcium signaling pathway;ko04024//cAMP signaling pathway;ko04022//cGMP-PKG signaling pathway;ko04261//Adrenergic signaling in cardiomyocytes;ko04925//Aldosterone synthesis and secretion;ko04972//Pancreatic secretion;ko04970//Salivary secretion;ko04978//Mineral absorption;ko04961//Endocrine and other factor-regulated calcium reabsorption	K05850;K05850;K05850;K05850;K05850;K05850;K05850;K05850;K05850	GO:0001772//immunological synapse;GO:0005654//nucleoplasm;GO:0005886//plasma membrane;GO:0016020//membrane;GO:0016021//integral component of membrane;GO:0016323//basolateral plasma membrane	GO:0000166//nucleotide binding;GO:0005388//calcium-transporting ATPase activity;GO:0005524//ATP binding;GO:0015085//calcium ion transmembrane transporter activity	GO:0001818//negative regulation of cytokine production;GO:0003056//regulation of vascular smooth muscle contraction;GO:0006874//cellular calcium ion homeostasis;GO:0008217//regulation of blood pressure;GO:0030501//positive regulation of bone mineralization;GO:0051480//regulation of cytosolic calcium ion concentration;GO:0051481//negative regulation of cytosolic calcium ion concentration;GO:005192…	--
5	93032801	93033000	*	1.83E-13	24.1477	ENSSSCG00000027898	4.83	6.285	0.000454018	Genebody	ATP2B1	ATPase plasma membrane Ca2+ transporting 1 [Source:VGNC Symbol;Acc:VGNC:103219]	Environmental Information Processing;Environmental Information Processing;Environmental Information Processing;Organismal Systems;Organismal Systems;Organismal Systems;Organismal Systems;Organismal Systems;Organismal Systems	Signal transduction;Signal transduction;Signal transduction;Circulatory system;Endocrine system;Digestive system;Digestive system;Digestive system;Excretory system	ko04020//Calcium signaling pathway;ko04024//cAMP signaling pathway;ko04022//cGMP-PKG signaling pathway;ko04261//Adrenergic signaling in cardiomyocytes;ko04925//Aldosterone synthesis and secretion;ko04972//Pancreatic secretion;ko04970//Salivary secretion;ko04978//Mineral absorption;ko04961//Endocrine and other factor-regulated calcium reabsorption	K05850;K05850;K05850;K05850;K05850;K05850;K05850;K05850;K05850	GO:0001772//immunological synapse;GO:0005654//nucleoplasm;GO:0005886//plasma membrane;GO:0016020//membrane;GO:0016021//integral component of membrane;GO:0016323//basolateral plasma membrane	GO:0000166//nucleotide binding;GO:0005388//calcium-transporting ATPase activity;GO:0005524//ATP binding;GO:0015085//calcium ion transmembrane transporter activity	GO:0001818//negative regulation of cytokine production;GO:0003056//regulation of vascular smooth muscle contraction;GO:0006874//cellular calcium ion homeostasis;GO:0008217//regulation of blood pressure;GO:0030501//positive regulation of bone mineralization;GO:0051480//regulation of cytosolic calcium ion concentration;GO:0051481//negative regulation of cytosolic calcium ion concentration;GO:005192…	--
5	93035501	93035700	*	3.29E-05	15.5675	ENSSSCG00000027898	4.83	6.285	0.000454018	Genebody	ATP2B1	ATPase plasma membrane Ca2+ transporting 1 [Source:VGNC Symbol;Acc:VGNC:103219]	Environmental Information Processing;Environmental Information Processing;Environmental Information Processing;Organismal Systems;Organismal Systems;Organismal Systems;Organismal Systems;Organismal Systems;Organismal Systems	Signal transduction;Signal transduction;Signal transduction;Circulatory system;Endocrine system;Digestive system;Digestive system;Digestive system;Excretory system	ko04020//Calcium signaling pathway;ko04024//cAMP signaling pathway;ko04022//cGMP-PKG signaling pathway;ko04261//Adrenergic signaling in cardiomyocytes;ko04925//Aldosterone synthesis and secretion;ko04972//Pancreatic secretion;ko04970//Salivary secretion;ko04978//Mineral absorption;ko04961//Endocrine and other factor-regulated calcium reabsorption	K05850;K05850;K05850;K05850;K05850;K05850;K05850;K05850;K05850	GO:0001772//immunological synapse;GO:0005654//nucleoplasm;GO:0005886//plasma membrane;GO:0016020//membrane;GO:0016021//integral component of membrane;GO:0016323//basolateral plasma membrane	GO:0000166//nucleotide binding;GO:0005388//calcium-transporting ATPase activity;GO:0005524//ATP binding;GO:0015085//calcium ion transmembrane transporter activity	GO:0001818//negative regulation of cytokine production;GO:0003056//regulation of vascular smooth muscle contraction;GO:0006874//cellular calcium ion homeostasis;GO:0008217//regulation of blood pressure;GO:0030501//positive regulation of bone mineralization;GO:0051480//regulation of cytosolic calcium ion concentration;GO:0051481//negative regulation of cytosolic calcium ion concentration;GO:005192…	--
5	101541001	101541200	*	0.000120344	15.7757	ENSSSCG00000038973	2.16	2.98	9.87E-05	Genebody	PPP1R12A	protein phosphatase 1 regulatory subunit 12A [Source:VGNC Symbol;Acc:VGNC:91719]	Cellular Processes;Environmental Information Processing;Human Diseases;Cellular Processes;Environmental Information Processing;Organismal Systems;Organismal Systems;Organismal Systems	Cell motility;Signal transduction;Cancer: overview;Cellular community - eukaryotes;Signal transduction;Endocrine system;Circulatory system;Immune system	ko04810//Regulation of actin cytoskeleton;ko04024//cAMP signaling pathway;ko05205//Proteoglycans in cancer;ko04510//Focal adhesion;ko04022//cGMP-PKG signaling pathway;ko04921//Oxytocin signaling pathway;ko04270//Vascular smooth muscle contraction;ko04611//Platelet activation	K06270;K06270;K06270;K06270;K06270;K06270;K06270;K06270	GO:0000776//kinetochore;GO:0005730//nucleolus;GO:0005737//cytoplasm;GO:0005813//centrosome;GO:0005829//cytosol;GO:0005886//plasma membrane;GO:0015629//actin cytoskeleton;GO:0030018//Z disc;GO:0031672//A band;GO:0043292//contractile fiber;GO:0072357//PTW/PP1 phosphatase complex	GO:0004857//enzyme inhibitor activity;GO:0005515//protein binding;GO:0019208//phosphatase regulator activity;GO:0019901//protein kinase binding;GO:0071889//14-3-3 protein binding	GO:0000278//mitotic cell cycle;GO:0006470//protein dephosphorylation;GO:0007098//centrosome cycle;GO:0007165//signal transduction;GO:0030155//regulation of cell adhesion;GO:0035507//regulation of myosin-light-chain-phosphatase activity;GO:0035508//positive regulation of myosin-light-chain-phosphatase activity;GO:0035690//cellular response to drug;GO:0043086//negative regulation of catalytic activ…	--
5	103176001	103176200	*	6.58E-10	17.2929	ENSSSCG00000029249	0.7525	0.5425	0.0271901	Genebody	NAV3	neuron navigator 3 [Source:VGNC Symbol;Acc:VGNC:90589]	-	-	-	-	GO:1990752//microtubule end	GO:0005515//protein binding;GO:0005524//ATP binding;GO:0008017//microtubule binding;GO:0016887//ATPase activity	GO:0007026//negative regulation of microtubule depolymerization;GO:0022008//neurogenesis;GO:0030336//negative regulation of cell migration;GO:0031116//positive regulation of microtubule polymerization;GO:0032703//negative regulation of interleukin-2 production	--
5	103176101	103176300	*	8.02E-05	15.1083	ENSSSCG00000029249	0.7525	0.5425	0.0271901	Genebody	NAV3	neuron navigator 3 [Source:VGNC Symbol;Acc:VGNC:90589]	-	-	-	-	GO:1990752//microtubule end	GO:0005515//protein binding;GO:0005524//ATP binding;GO:0008017//microtubule binding;GO:0016887//ATPase activity	GO:0007026//negative regulation of microtubule depolymerization;GO:0022008//neurogenesis;GO:0030336//negative regulation of cell migration;GO:0031116//positive regulation of microtubule polymerization;GO:0032703//negative regulation of interleukin-2 production	--
5	103177701	103177900	*	3.55E-13	18.3747	ENSSSCG00000029249	0.7525	0.5425	0.0271901	Genebody	NAV3	neuron navigator 3 [Source:VGNC Symbol;Acc:VGNC:90589]	-	-	-	-	GO:1990752//microtubule end	GO:0005515//protein binding;GO:0005524//ATP binding;GO:0008017//microtubule binding;GO:0016887//ATPase activity	GO:0007026//negative regulation of microtubule depolymerization;GO:0022008//neurogenesis;GO:0030336//negative regulation of cell migration;GO:0031116//positive regulation of microtubule polymerization;GO:0032703//negative regulation of interleukin-2 production	--
5	103351901	103352100	*	1.73E-06	24.0777	ENSSSCG00000029249	0.7525	0.5425	0.0271901	Genebody	NAV3	neuron navigator 3 [Source:VGNC Symbol;Acc:VGNC:90589]	-	-	-	-	GO:1990752//microtubule end	GO:0005515//protein binding;GO:0005524//ATP binding;GO:0008017//microtubule binding;GO:0016887//ATPase activity	GO:0007026//negative regulation of microtubule depolymerization;GO:0022008//neurogenesis;GO:0030336//negative regulation of cell migration;GO:0031116//positive regulation of microtubule polymerization;GO:0032703//negative regulation of interleukin-2 production	--
5	103356601	103356800	*	0.00122683	15.5211	ENSSSCG00000029249	0.7525	0.5425	0.0271901	Genebody	NAV3	neuron navigator 3 [Source:VGNC Symbol;Acc:VGNC:90589]	-	-	-	-	GO:1990752//microtubule end	GO:0005515//protein binding;GO:0005524//ATP binding;GO:0008017//microtubule binding;GO:0016887//ATPase activity	GO:0007026//negative regulation of microtubule depolymerization;GO:0022008//neurogenesis;GO:0030336//negative regulation of cell migration;GO:0031116//positive regulation of microtubule polymerization;GO:0032703//negative regulation of interleukin-2 production	--
6	943401	943600	*	2.21E-16	15.269	ENSSSCG00000035230	4.9375	3.6125	0.000678912	Genebody	PIEZO1	piezo type mechanosensitive ion channel component 1 [Source:VGNC Symbol;Acc:VGNC:91417]	-	-	-	-	GO:0005783//endoplasmic reticulum;GO:0016021//integral component of membrane	GO:0008381//mechanically-gated ion channel activity	GO:0010831//positive regulation of myotube differentiation;GO:0033625//positive regulation of integrin activation;GO:0033634//positive regulation of cell-cell adhesion mediated by integrin	--
6	6756601	6756800	*	1.54E-07	20.8812	ENSSSCG00000002689	5.2	3.8775	0.00927013	Genebody	CMIP	c-Maf inducing protein [Source:VGNC Symbol;Acc:VGNC:86799]	-	-	-	-	GO:0005654//nucleoplasm;GO:0005829//cytosol	-	GO:0001701//in utero embryonic development	--
6	8924401	8924600	*	1.08E-05	15.9168	ENSSSCG00000027415	1.02	0.5025	0.0420737	Genebody	WWOX	WW domain containing oxidoreductase [Source:VGNC Symbol;Acc:VGNC:94988]	-	-	-	-	GO:0005634//nucleus;GO:0005654//nucleoplasm;GO:0005737//cytoplasm;GO:0005739//mitochondrion;GO:0005794//Golgi apparatus;GO:0005829//cytosol;GO:0005886//plasma membrane;GO:0005902//microvillus;GO:0090575//RNA polymerase II transcription factor complex	GO:0003713//transcription coactivator activity;GO:0005515//protein binding;GO:0016491//oxidoreductase activity;GO:0019899//enzyme binding	GO:0001649//osteoblast differentiation;GO:0006915//apoptotic process;GO:0016055//Wnt signaling pathway;GO:0030178//negative regulation of Wnt signaling pathway;GO:0045944//positive regulation of transcription from RNA polymerase II promoter;GO:0048705//skeletal system morphogenesis;GO:0055114//oxidation-reduction process;GO:0071560//cellular response to transforming growth factor beta stimulus;GO…	--
6	9210301	9210500	*	2.40E-08	20.754	ENSSSCG00000027415	1.02	0.5025	0.0420737	Genebody	WWOX	WW domain containing oxidoreductase [Source:VGNC Symbol;Acc:VGNC:94988]	-	-	-	-	GO:0005634//nucleus;GO:0005654//nucleoplasm;GO:0005737//cytoplasm;GO:0005739//mitochondrion;GO:0005794//Golgi apparatus;GO:0005829//cytosol;GO:0005886//plasma membrane;GO:0005902//microvillus;GO:0090575//RNA polymerase II transcription factor complex	GO:0003713//transcription coactivator activity;GO:0005515//protein binding;GO:0016491//oxidoreductase activity;GO:0019899//enzyme binding	GO:0001649//osteoblast differentiation;GO:0006915//apoptotic process;GO:0016055//Wnt signaling pathway;GO:0030178//negative regulation of Wnt signaling pathway;GO:0045944//positive regulation of transcription from RNA polymerase II promoter;GO:0048705//skeletal system morphogenesis;GO:0055114//oxidation-reduction process;GO:0071560//cellular response to transforming growth factor beta stimulus;GO…	--
6	9615201	9615400	*	1.86E-05	-17.4385	ENSSSCG00000027415	1.02	0.5025	0.0420737	Genebody	WWOX	WW domain containing oxidoreductase [Source:VGNC Symbol;Acc:VGNC:94988]	-	-	-	-	GO:0005634//nucleus;GO:0005654//nucleoplasm;GO:0005737//cytoplasm;GO:0005739//mitochondrion;GO:0005794//Golgi apparatus;GO:0005829//cytosol;GO:0005886//plasma membrane;GO:0005902//microvillus;GO:0090575//RNA polymerase II transcription factor complex	GO:0003713//transcription coactivator activity;GO:0005515//protein binding;GO:0016491//oxidoreductase activity;GO:0019899//enzyme binding	GO:0001649//osteoblast differentiation;GO:0006915//apoptotic process;GO:0016055//Wnt signaling pathway;GO:0030178//negative regulation of Wnt signaling pathway;GO:0045944//positive regulation of transcription from RNA polymerase II promoter;GO:0048705//skeletal system morphogenesis;GO:0055114//oxidation-reduction process;GO:0071560//cellular response to transforming growth factor beta stimulus;GO…	--
6	9627901	9628100	*	6.98E-05	16.9288	ENSSSCG00000027415	1.02	0.5025	0.0420737	Genebody	WWOX	WW domain containing oxidoreductase [Source:VGNC Symbol;Acc:VGNC:94988]	-	-	-	-	GO:0005634//nucleus;GO:0005654//nucleoplasm;GO:0005737//cytoplasm;GO:0005739//mitochondrion;GO:0005794//Golgi apparatus;GO:0005829//cytosol;GO:0005886//plasma membrane;GO:0005902//microvillus;GO:0090575//RNA polymerase II transcription factor complex	GO:0003713//transcription coactivator activity;GO:0005515//protein binding;GO:0016491//oxidoreductase activity;GO:0019899//enzyme binding	GO:0001649//osteoblast differentiation;GO:0006915//apoptotic process;GO:0016055//Wnt signaling pathway;GO:0030178//negative regulation of Wnt signaling pathway;GO:0045944//positive regulation of transcription from RNA polymerase II promoter;GO:0048705//skeletal system morphogenesis;GO:0055114//oxidation-reduction process;GO:0071560//cellular response to transforming growth factor beta stimulus;GO…	--
6	9791001	9791200	*	0.00029522	15.5365	ENSSSCG00000027415	1.02	0.5025	0.0420737	Genebody	WWOX	WW domain containing oxidoreductase [Source:VGNC Symbol;Acc:VGNC:94988]	-	-	-	-	GO:0005634//nucleus;GO:0005654//nucleoplasm;GO:0005737//cytoplasm;GO:0005739//mitochondrion;GO:0005794//Golgi apparatus;GO:0005829//cytosol;GO:0005886//plasma membrane;GO:0005902//microvillus;GO:0090575//RNA polymerase II transcription factor complex	GO:0003713//transcription coactivator activity;GO:0005515//protein binding;GO:0016491//oxidoreductase activity;GO:0019899//enzyme binding	GO:0001649//osteoblast differentiation;GO:0006915//apoptotic process;GO:0016055//Wnt signaling pathway;GO:0030178//negative regulation of Wnt signaling pathway;GO:0045944//positive regulation of transcription from RNA polymerase II promoter;GO:0048705//skeletal system morphogenesis;GO:0055114//oxidation-reduction process;GO:0071560//cellular response to transforming growth factor beta stimulus;GO…	--
6	12239801	12240000	*	7.93E-06	16.907	ENSSSCG00000033842	5.0375	6.495	0.00577393	Genebody	CFDP1	craniofacial development protein 1 [Source:VGNC Symbol;Acc:VGNC:86610]	-	-	-	-	-	-	GO:0007155//cell adhesion;GO:0008360//regulation of cell shape;GO:0042127//regulation of cell proliferation;GO:2000270//negative regulation of fibroblast apoptotic process	--
6	12322401	12322600	*	0.000223521	16.0993	ENSSSCG00000033842	5.0375	6.495	0.00577393	Genebody	CFDP1	craniofacial development protein 1 [Source:VGNC Symbol;Acc:VGNC:86610]	-	-	-	-	-	-	GO:0007155//cell adhesion;GO:0008360//regulation of cell shape;GO:0042127//regulation of cell proliferation;GO:2000270//negative regulation of fibroblast apoptotic process	--
6	12968301	12968500	*	9.75E-29	37.5097	ENSSSCG00000002715	1	0.7025	0.0447702	Genebody	RFWD3	ring finger and WD repeat domain 3 [Source:VGNC Symbol;Acc:VGNC:92242]	-	-	-	-	GO:0005634//nucleus;GO:0005654//nucleoplasm;GO:0035861//site of double-strand break	GO:0002039//p53 binding;GO:0004842//ubiquitin-protein transferase activity;GO:0005515//protein binding;GO:0061630//ubiquitin protein ligase activity;GO:0097371//MDM2/MDM4 family protein binding	GO:0000724//double-strand break repair via homologous recombination;GO:0006974//cellular response to DNA damage stimulus;GO:0010212//response to ionizing radiation;GO:0016567//protein ubiquitination;GO:0031052//chromosome breakage;GO:0031297//replication fork processing;GO:0031571//mitotic G1 DNA damage checkpoint;GO:0036297//interstrand cross-link repair;GO:2000001//regulation of DNA damage chec…	--
6	12970701	12970900	*	2.57E-31	26.6754	ENSSSCG00000002715	1	0.7025	0.0447702	Genebody	RFWD3	ring finger and WD repeat domain 3 [Source:VGNC Symbol;Acc:VGNC:92242]	-	-	-	-	GO:0005634//nucleus;GO:0005654//nucleoplasm;GO:0035861//site of double-strand break	GO:0002039//p53 binding;GO:0004842//ubiquitin-protein transferase activity;GO:0005515//protein binding;GO:0061630//ubiquitin protein ligase activity;GO:0097371//MDM2/MDM4 family protein binding	GO:0000724//double-strand break repair via homologous recombination;GO:0006974//cellular response to DNA damage stimulus;GO:0010212//response to ionizing radiation;GO:0016567//protein ubiquitination;GO:0031052//chromosome breakage;GO:0031297//replication fork processing;GO:0031571//mitotic G1 DNA damage checkpoint;GO:0036297//interstrand cross-link repair;GO:2000001//regulation of DNA damage chec…	--
6	12970801	12971000	*	7.20E-32	25.8044	ENSSSCG00000002715	1	0.7025	0.0447702	Genebody	RFWD3	ring finger and WD repeat domain 3 [Source:VGNC Symbol;Acc:VGNC:92242]	-	-	-	-	GO:0005634//nucleus;GO:0005654//nucleoplasm;GO:0035861//site of double-strand break	GO:0002039//p53 binding;GO:0004842//ubiquitin-protein transferase activity;GO:0005515//protein binding;GO:0061630//ubiquitin protein ligase activity;GO:0097371//MDM2/MDM4 family protein binding	GO:0000724//double-strand break repair via homologous recombination;GO:0006974//cellular response to DNA damage stimulus;GO:0010212//response to ionizing radiation;GO:0016567//protein ubiquitination;GO:0031052//chromosome breakage;GO:0031297//replication fork processing;GO:0031571//mitotic G1 DNA damage checkpoint;GO:0036297//interstrand cross-link repair;GO:2000001//regulation of DNA damage chec…	--
6	27965701	27965900	*	1.70E-05	-17.4751	ENSSSCG00000002781	0.01	0.085	0.0242551	Genebody	KCTD19	potassium channel tetramerization domain containing 19 [Source:VGNC Symbol;Acc:VGNC:89397]	-	-	-	-	-	-	GO:0051260//protein homooligomerization	--
6	27965801	27966000	*	3.62E-06	-16.4755	ENSSSCG00000002781	0.01	0.085	0.0242551	Genebody	KCTD19	potassium channel tetramerization domain containing 19 [Source:VGNC Symbol;Acc:VGNC:89397]	-	-	-	-	-	-	GO:0051260//protein homooligomerization	--
6	37303001	37303200	*	1.19E-06	16.0595	ENSSSCG00000033527	2.43	2.9675	0.0207024	Genebody	ITFG1	integrin alpha FG-GAP repeat containing 1 [Source:VGNC Symbol;Acc:VGNC:89229]	-	-	-	-	-	-	-	--
6	40044801	40045000	*	0.000541867	15.776	ENSSSCG00000025912	1.26	1.9075	0.0156152	Genebody	URI1	URI1 prefoldin like chaperone [Source:VGNC Symbol;Acc:VGNC:94731]	-	-	-	-	GO:0005634//nucleus;GO:0005654//nucleoplasm;GO:0005737//cytoplasm;GO:0005829//cytosol	GO:0000993//RNA polymerase II core binding;GO:0003682//chromatin binding;GO:0003714//transcription corepressor activity;GO:0051219//phosphoprotein binding	GO:0000122//negative regulation of transcription from RNA polymerase II promoter;GO:0001558//regulation of cell growth;GO:0006357//regulation of transcription from RNA polymerase II promoter;GO:0009615//response to virus;GO:0010923//negative regulation of phosphatase activity;GO:0071363//cellular response to growth factor stimulus;GO:0071383//cellular response to steroid hormone stimulus;GO:20012…	--
6	43271001	43271200	*	4.42E-05	-18.985	ENSSSCG00000002868	19.9725	15.92	0.0144455	Genebody	PEPD	peptidase D [Source:VGNC Symbol;Acc:VGNC:91313]	-	-	-	-	-	GO:0008233//peptidase activity;GO:0030145//manganese ion binding;GO:0070006//metalloaminopeptidase activity	-	--
6	58094901	58095100	*	4.71E-07	15.759	ENSSSCG00000040419	0.595	1.015	0.0123502	Genebody	-	-	Human Diseases	Infectious disease: viral	ko05168//Herpes simplex virus 1 infection	K09228	-	-	GO:0006355//regulation of transcription, DNA-templated	zf-C2H2
6	58497601	58497800	*	0.000405086	-16.2849	ENSSSCG00000003231	3.1675	0.87	0.000311096	Genebody	NKG7	natural killer cell granule protein 7 [Source:VGNC Symbol;Acc:VGNC:90761]	-	-	-	-	GO:0016021//integral component of membrane	-	-	--
6	58945101	58945300	*	6.86E-07	15.8271	ENSSSCG00000034284	2.6075	1.2925	0.0125873	Genebody	-	-	-	-	-	-	-	-	-	--
6	58945201	58945400	*	8.00E-07	15.232	ENSSSCG00000034284	2.6075	1.2925	0.0125873	Genebody	-	-	-	-	-	-	-	-	-	--
6	70524401	70524600	*	1.17E-06	-19.8493	ENSSSCG00000003401	28.2775	36.6625	0.00026866	Genebody	KIF1B	kinesin family member 1B [Source:VGNC Symbol;Acc:VGNC:89460]	-	-	-	-	-	GO:0003777//microtubule motor activity;GO:0005515//protein binding;GO:0005524//ATP binding;GO:0008017//microtubule binding	GO:0007018//microtubule-based movement	--
6	70524501	70524700	*	2.36E-05	-18.7026	ENSSSCG00000003401	28.2775	36.6625	0.00026866	Genebody	KIF1B	kinesin family member 1B [Source:VGNC Symbol;Acc:VGNC:89460]	-	-	-	-	-	GO:0003777//microtubule motor activity;GO:0005515//protein binding;GO:0005524//ATP binding;GO:0008017//microtubule binding	GO:0007018//microtubule-based movement	--
6	81312301	81312500	*	5.22E-09	15.3088	ENSSSCG00000028108	3.4	2.205	0.0293974	Genebody	ASAP3	ArfGAP with SH3 domain, ankyrin repeat and PH domain 3 [Source:VGNC Symbol;Acc:VGNC:85559]	Cellular Processes;Organismal Systems	Transport and catabolism;Immune system	ko04144//Endocytosis;ko04666//Fc gamma R-mediated phagocytosis	K12488;K12488	GO:0001726//ruffle;GO:0005654//nucleoplasm;GO:0005829//cytosol;GO:0005925//focal adhesion;GO:0043231//intracellular membrane-bounded organelle	GO:0005096//GTPase activator activity	GO:0016477//cell migration;GO:0043547//positive regulation of GTPase activity;GO:0051492//regulation of stress fiber assembly	--
6	83922901	83923100	*	4.14E-05	15.0262	ENSSSCG00000003558	2.4725	1.3625	0.010757	Genebody	RPS6KA1	ribosomal protein S6 kinase A1 [Source:VGNC Symbol;Acc:VGNC:92440]	Environmental Information Processing;Organismal Systems;Human Diseases;Environmental Information Processing;Cellular Processes;Organismal Systems;Human Diseases;Organismal Systems;Organismal Systems	Signal transduction;Environmental adaptation;Infectious disease: bacterial;Signal transduction;Cell growth and death;Nervous system;Endocrine and metabolic disease;Endocrine system;Nervous system	ko04010//MAPK signaling pathway;ko04714//Thermogenesis;ko05135//Yersinia infection;ko04150//mTOR signaling pathway;ko04114//Oocyte meiosis;ko04722//Neurotrophin signaling pathway;ko04931//Insulin resistance;ko04914//Progesterone-mediated oocyte maturation;ko04720//Long-term potentiation	K04373;K04373;K04373;K04373;K04373;K04373;K04373;K04373;K04373	GO:0005654//nucleoplasm;GO:0005829//cytosol	GO:0000287//magnesium ion binding;GO:0004672//protein kinase activity;GO:0004674//protein serine/threonine kinase activity;GO:0004712//protein serine/threonine/tyrosine kinase activity;GO:0005524//ATP binding;GO:0043027//cysteine-type endopeptidase inhibitor activity involved in apoptotic process	GO:0006468//protein phosphorylation;GO:0035556//intracellular signal transduction;GO:0043066//negative regulation of apoptotic process;GO:0043154//negative regulation of cysteine-type endopeptidase activity involved in apoptotic process;GO:0045944//positive regulation of transcription from RNA polymerase II promoter;GO:2000491//positive regulation of hepatic stellate cell activation	--
6	85858801	85859000	*	9.47E-05	15.7315	ENSSSCG00000003586	4.115	5.1675	0.0110448	Genebody	EPB41	erythrocyte membrane protein band 4.1 [Source:VGNC Symbol;Acc:VGNC:87722]	-	-	-	-	GO:0005829//cytosol;GO:0005856//cytoskeleton;GO:0005886//plasma membrane;GO:0016604//nuclear body;GO:0030054//cell junction;GO:0030863//cortical cytoskeleton;GO:0032991//macromolecular complex;GO:0045171//intercellular bridge;GO:0072686//mitotic spindle;GO:0099738//cell cortex region	GO:0003779//actin binding;GO:0005198//structural molecule activity;GO:0005545//1-phosphatidylinositol binding;GO:0008022//protein C-terminus binding;GO:0008092//cytoskeletal protein binding;GO:0047485//protein N-terminus binding;GO:0051219//phosphoprotein binding	GO:0008360//regulation of cell shape;GO:0030866//cortical actin cytoskeleton organization;GO:0032092//positive regulation of protein binding;GO:1904778//positive regulation of protein localization to cell cortex	--
6	87511101	87511300	*	2.13E-06	-19.8291	ENSSSCG00000003592	4.215	3.115	0.0180754	Genebody	SDC3	syndecan 3 [Source:VGNC Symbol;Acc:VGNC:92656]	Environmental Information Processing	Signaling molecules and interaction	ko04514//Cell adhesion molecules	K16337	GO:0016020//membrane;GO:0044393//microspike	GO:0042802//identical protein binding	-	--
6	87512301	87512500	*	0.000178459	-16.237	ENSSSCG00000003592	4.215	3.115	0.0180754	Genebody	SDC3	syndecan 3 [Source:VGNC Symbol;Acc:VGNC:92656]	Environmental Information Processing	Signaling molecules and interaction	ko04514//Cell adhesion molecules	K16337	GO:0016020//membrane;GO:0044393//microspike	GO:0042802//identical protein binding	-	--
6	87512401	87512600	*	0.00047299	-16.0698	ENSSSCG00000003592	4.215	3.115	0.0180754	Genebody	SDC3	syndecan 3 [Source:VGNC Symbol;Acc:VGNC:92656]	Environmental Information Processing	Signaling molecules and interaction	ko04514//Cell adhesion molecules	K16337	GO:0016020//membrane;GO:0044393//microspike	GO:0042802//identical protein binding	-	--
6	92123001	92123200	*	0.000341248	-16.9326	ENSSSCG00000003630	6.6675	6.245	0.0182228	Genebody	AGO1	argonaute RISC component 1 [Source:NCBI gene (formerly Entrezgene);Acc:100499510]	Organismal Systems	Development and regeneration	ko04361//Axon regeneration	K11593	GO:0005737//cytoplasm;GO:0005829//cytosol;GO:0005844//polysome;GO:0016442//RISC complex;GO:0036464//cytoplasmic ribonucleoprotein granule;GO:0070578//RISC-loading complex;GO:1990904//ribonucleoprotein complex	GO:0000993//RNA polymerase II core binding;GO:0001046//core promoter sequence-specific DNA binding;GO:0003676//nucleic acid binding;GO:0003723//RNA binding;GO:0003725//double-stranded RNA binding;GO:0003727//single-stranded RNA binding;GO:0005515//protein binding;GO:0035198//miRNA binding	GO:0000956//nuclear-transcribed mRNA catabolic process;GO:0010501//RNA secondary structure unwinding;GO:0016525//negative regulation of angiogenesis;GO:0031047//gene silencing by RNA;GO:0031054//pre-miRNA processing;GO:0035196//production of miRNAs involved in gene silencing by miRNA;GO:0035278//miRNA mediated inhibition of translation;GO:0035280//miRNA loading onto RISC involved in gene silencin…	--
6	103758801	103759000	*	0.00253471	15.1732	ENSSSCG00000003694	9.4825	6.3025	5.80E-06	Genebody	EMILIN2	elastin microfibril interfacer 2 [Source:VGNC Symbol;Acc:VGNC:87681]	-	-	-	-	GO:0005576//extracellular region	GO:0005515//protein binding	-	--
6	116243301	116243500	*	7.45E-05	15.4611	ENSSSCG00000003731	1.775	2.4325	0.0355804	Genebody	GAREM1	GRB2 associated regulator of MAPK1 subtype 1 [Source:VGNC Symbol;Acc:VGNC:88349]	-	-	-	-	-	GO:0070064//proline-rich region binding	GO:0007173//epidermal growth factor receptor signaling pathway;GO:0008284//positive regulation of cell proliferation;GO:0070374//positive regulation of ERK1 and ERK2 cascade;GO:0071364//cellular response to epidermal growth factor stimulus	--
6	132025201	132025400	*	0.000104908	17.1394	ENSSSCG00000003761	2.51	2.9275	0.038863	Genebody	ADGRL2	adhesion G protein-coupled receptor L2 [Source:VGNC Symbol;Acc:VGNC:85136]	-	-	-	-	GO:0016020//membrane;GO:0016021//integral component of membrane	GO:0004888//transmembrane signaling receptor activity;GO:0004930//G-protein coupled receptor activity;GO:0030246//carbohydrate binding	GO:0007166//cell surface receptor signaling pathway;GO:0007186//G-protein coupled receptor signaling pathway;GO:0009617//response to bacterium;GO:0050808//synapse organization;GO:0051965//positive regulation of synapse assembly	--
6	150889601	150889800	*	0.000337141	16.2922	ENSSSCG00000023243	6.8275	8.995	0.00216876	Genebody	NFIA	nuclear factor I A [Source:VGNC Symbol;Acc:VGNC:90715]	-	-	-	-	GO:0005634//nucleus;GO:0005654//nucleoplasm;GO:0030054//cell junction	GO:0000978//RNA polymerase II core promoter proximal region sequence-specific DNA binding;GO:0001228//transcriptional activator activity, RNA polymerase II transcription regulatory region sequence-specific binding;GO:0003677//DNA binding;GO:0003682//chromatin binding;GO:0003700//transcription factor activity, sequence-specific DNA binding;GO:0008134//transcription factor binding	GO:0006355//regulation of transcription, DNA-templated;GO:0045944//positive regulation of transcription from RNA polymerase II promoter;GO:0060074//synapse maturation;GO:0072189//ureter development	MH1
6	150896301	150896500	*	0.000250951	17.8886	ENSSSCG00000023243	6.8275	8.995	0.00216876	Genebody	NFIA	nuclear factor I A [Source:VGNC Symbol;Acc:VGNC:90715]	-	-	-	-	GO:0005634//nucleus;GO:0005654//nucleoplasm;GO:0030054//cell junction	GO:0000978//RNA polymerase II core promoter proximal region sequence-specific DNA binding;GO:0001228//transcriptional activator activity, RNA polymerase II transcription regulatory region sequence-specific binding;GO:0003677//DNA binding;GO:0003682//chromatin binding;GO:0003700//transcription factor activity, sequence-specific DNA binding;GO:0008134//transcription factor binding	GO:0006355//regulation of transcription, DNA-templated;GO:0045944//positive regulation of transcription from RNA polymerase II promoter;GO:0060074//synapse maturation;GO:0072189//ureter development	MH1
6	150962301	150962500	*	9.31E-09	-20.5957	ENSSSCG00000023243	6.8275	8.995	0.00216876	Genebody	NFIA	nuclear factor I A [Source:VGNC Symbol;Acc:VGNC:90715]	-	-	-	-	GO:0005634//nucleus;GO:0005654//nucleoplasm;GO:0030054//cell junction	GO:0000978//RNA polymerase II core promoter proximal region sequence-specific DNA binding;GO:0001228//transcriptional activator activity, RNA polymerase II transcription regulatory region sequence-specific binding;GO:0003677//DNA binding;GO:0003682//chromatin binding;GO:0003700//transcription factor activity, sequence-specific DNA binding;GO:0008134//transcription factor binding	GO:0006355//regulation of transcription, DNA-templated;GO:0045944//positive regulation of transcription from RNA polymerase II promoter;GO:0060074//synapse maturation;GO:0072189//ureter development	MH1
6	150991801	150992000	*	2.15E-08	18.914	ENSSSCG00000023243	6.8275	8.995	0.00216876	Genebody	NFIA	nuclear factor I A [Source:VGNC Symbol;Acc:VGNC:90715]	-	-	-	-	GO:0005634//nucleus;GO:0005654//nucleoplasm;GO:0030054//cell junction	GO:0000978//RNA polymerase II core promoter proximal region sequence-specific DNA binding;GO:0001228//transcriptional activator activity, RNA polymerase II transcription regulatory region sequence-specific binding;GO:0003677//DNA binding;GO:0003682//chromatin binding;GO:0003700//transcription factor activity, sequence-specific DNA binding;GO:0008134//transcription factor binding	GO:0006355//regulation of transcription, DNA-templated;GO:0045944//positive regulation of transcription from RNA polymerase II promoter;GO:0060074//synapse maturation;GO:0072189//ureter development	MH1
6	151123201	151123400	*	3.31E-05	16.8763	ENSSSCG00000023243	6.8275	8.995	0.00216876	Genebody	NFIA	nuclear factor I A [Source:VGNC Symbol;Acc:VGNC:90715]	-	-	-	-	GO:0005634//nucleus;GO:0005654//nucleoplasm;GO:0030054//cell junction	GO:0000978//RNA polymerase II core promoter proximal region sequence-specific DNA binding;GO:0001228//transcriptional activator activity, RNA polymerase II transcription regulatory region sequence-specific binding;GO:0003677//DNA binding;GO:0003682//chromatin binding;GO:0003700//transcription factor activity, sequence-specific DNA binding;GO:0008134//transcription factor binding	GO:0006355//regulation of transcription, DNA-templated;GO:0045944//positive regulation of transcription from RNA polymerase II promoter;GO:0060074//synapse maturation;GO:0072189//ureter development	MH1
6	151244201	151244400	*	8.28E-06	15.8725	ENSSSCG00000023243	6.8275	8.995	0.00216876	Genebody	NFIA	nuclear factor I A [Source:VGNC Symbol;Acc:VGNC:90715]	-	-	-	-	GO:0005634//nucleus;GO:0005654//nucleoplasm;GO:0030054//cell junction	GO:0000978//RNA polymerase II core promoter proximal region sequence-specific DNA binding;GO:0001228//transcriptional activator activity, RNA polymerase II transcription regulatory region sequence-specific binding;GO:0003677//DNA binding;GO:0003682//chromatin binding;GO:0003700//transcription factor activity, sequence-specific DNA binding;GO:0008134//transcription factor binding	GO:0006355//regulation of transcription, DNA-templated;GO:0045944//positive regulation of transcription from RNA polymerase II promoter;GO:0060074//synapse maturation;GO:0072189//ureter development	MH1
6	151339601	151339800	*	2.14E-05	15.9057	ENSSSCG00000023243	6.8275	8.995	0.00216876	Genebody	NFIA	nuclear factor I A [Source:VGNC Symbol;Acc:VGNC:90715]	-	-	-	-	GO:0005634//nucleus;GO:0005654//nucleoplasm;GO:0030054//cell junction	GO:0000978//RNA polymerase II core promoter proximal region sequence-specific DNA binding;GO:0001228//transcriptional activator activity, RNA polymerase II transcription regulatory region sequence-specific binding;GO:0003677//DNA binding;GO:0003682//chromatin binding;GO:0003700//transcription factor activity, sequence-specific DNA binding;GO:0008134//transcription factor binding	GO:0006355//regulation of transcription, DNA-templated;GO:0045944//positive regulation of transcription from RNA polymerase II promoter;GO:0060074//synapse maturation;GO:0072189//ureter development	MH1
6	151339701	151339900	*	3.73E-06	15.1397	ENSSSCG00000023243	6.8275	8.995	0.00216876	Genebody	NFIA	nuclear factor I A [Source:VGNC Symbol;Acc:VGNC:90715]	-	-	-	-	GO:0005634//nucleus;GO:0005654//nucleoplasm;GO:0030054//cell junction	GO:0000978//RNA polymerase II core promoter proximal region sequence-specific DNA binding;GO:0001228//transcriptional activator activity, RNA polymerase II transcription regulatory region sequence-specific binding;GO:0003677//DNA binding;GO:0003682//chromatin binding;GO:0003700//transcription factor activity, sequence-specific DNA binding;GO:0008134//transcription factor binding	GO:0006355//regulation of transcription, DNA-templated;GO:0045944//positive regulation of transcription from RNA polymerase II promoter;GO:0060074//synapse maturation;GO:0072189//ureter development	MH1
6	157231801	157232000	*	5.53E-07	15.981	ENSSSCG00000029633	10.435	12.92	0.000178969	Genebody	USP24	ubiquitin specific peptidase 24 [Source:VGNC Symbol;Acc:VGNC:94754]	-	-	-	-	-	GO:0004843//thiol-dependent ubiquitin-specific protease activity;GO:0005515//protein binding	GO:0006511//ubiquitin-dependent protein catabolic process;GO:0016579//protein deubiquitination	--
6	157989701	157989900	*	1.03E-17	33.0958	ENSSSCG00000039594	3.8525	2.8525	0.0195658	Genebody	SSBP3	single stranded DNA binding protein 3 [Source:VGNC Symbol;Acc:VGNC:93481]	-	-	-	-	GO:0005667//transcription factor complex;GO:0032991//macromolecular complex	GO:0003697//single-stranded DNA binding;GO:0003713//transcription coactivator activity;GO:0005515//protein binding	GO:0002244//hematopoietic progenitor cell differentiation;GO:0008284//positive regulation of cell proliferation;GO:0021501//prechordal plate formation;GO:0021547//midbrain-hindbrain boundary initiation;GO:0045893//positive regulation of transcription, DNA-templated;GO:0045944//positive regulation of transcription from RNA polymerase II promoter;GO:0048382//mesendoderm development;GO:0060322//head…	--
6	157989801	157990000	*	3.01E-10	26.0321	ENSSSCG00000039594	3.8525	2.8525	0.0195658	Genebody	SSBP3	single stranded DNA binding protein 3 [Source:VGNC Symbol;Acc:VGNC:93481]	-	-	-	-	GO:0005667//transcription factor complex;GO:0032991//macromolecular complex	GO:0003697//single-stranded DNA binding;GO:0003713//transcription coactivator activity;GO:0005515//protein binding	GO:0002244//hematopoietic progenitor cell differentiation;GO:0008284//positive regulation of cell proliferation;GO:0021501//prechordal plate formation;GO:0021547//midbrain-hindbrain boundary initiation;GO:0045893//positive regulation of transcription, DNA-templated;GO:0045944//positive regulation of transcription from RNA polymerase II promoter;GO:0048382//mesendoderm development;GO:0060322//head…	--
6	159660701	159660900	*	0.000933442	15.2015	ENSSSCG00000003859	1.6925	2.4975	0.000389448	Genebody	TUT4	terminal uridylyl transferase 4 [Source:VGNC Symbol;Acc:VGNC:94593]	-	-	-	-	GO:0005730//nucleolus;GO:0005829//cytosol	GO:0003676//nucleic acid binding;GO:0008270//zinc ion binding	-	--
6	159660801	159661000	*	0.000933442	15.2015	ENSSSCG00000003859	1.6925	2.4975	0.000389448	Genebody	TUT4	terminal uridylyl transferase 4 [Source:VGNC Symbol;Acc:VGNC:94593]	-	-	-	-	GO:0005730//nucleolus;GO:0005829//cytosol	GO:0003676//nucleic acid binding;GO:0008270//zinc ion binding	-	--
6	163716001	163716200	*	3.21E-08	20.9287	ENSSSCG00000037318	0.9575	0.5875	0.00240509	Genebody	TRABD2B	TraB domain containing 2B [Source:VGNC Symbol;Acc:VGNC:94356]	-	-	-	-	GO:0005887//integral component of plasma membrane;GO:0031301//integral component of organelle membrane	GO:0004222//metalloendopeptidase activity;GO:0017147//Wnt-protein binding	GO:0006508//proteolysis;GO:0030178//negative regulation of Wnt signaling pathway;GO:0031334//positive regulation of protein complex assembly;GO:1904808//positive regulation of protein oxidation	--
6	163799801	163800000	*	8.32E-05	18.4	ENSSSCG00000037318	0.9575	0.5875	0.00240509	Genebody	TRABD2B	TraB domain containing 2B [Source:VGNC Symbol;Acc:VGNC:94356]	-	-	-	-	GO:0005887//integral component of plasma membrane;GO:0031301//integral component of organelle membrane	GO:0004222//metalloendopeptidase activity;GO:0017147//Wnt-protein binding	GO:0006508//proteolysis;GO:0030178//negative regulation of Wnt signaling pathway;GO:0031334//positive regulation of protein complex assembly;GO:1904808//positive regulation of protein oxidation	--
6	163799901	163800100	*	1.37E-05	15.5949	ENSSSCG00000037318	0.9575	0.5875	0.00240509	Genebody	TRABD2B	TraB domain containing 2B [Source:VGNC Symbol;Acc:VGNC:94356]	-	-	-	-	GO:0005887//integral component of plasma membrane;GO:0031301//integral component of organelle membrane	GO:0004222//metalloendopeptidase activity;GO:0017147//Wnt-protein binding	GO:0006508//proteolysis;GO:0030178//negative regulation of Wnt signaling pathway;GO:0031334//positive regulation of protein complex assembly;GO:1904808//positive regulation of protein oxidation	--
6	163826401	163826600	*	2.83E-07	20.483	ENSSSCG00000037318	0.9575	0.5875	0.00240509	Genebody	TRABD2B	TraB domain containing 2B [Source:VGNC Symbol;Acc:VGNC:94356]	-	-	-	-	GO:0005887//integral component of plasma membrane;GO:0031301//integral component of organelle membrane	GO:0004222//metalloendopeptidase activity;GO:0017147//Wnt-protein binding	GO:0006508//proteolysis;GO:0030178//negative regulation of Wnt signaling pathway;GO:0031334//positive regulation of protein complex assembly;GO:1904808//positive regulation of protein oxidation	--
6	167278801	167279000	*	7.92E-08	-24.775	ENSSSCG00000039770	0.6875	0.37	0.0252379	Genebody	SLC6A9	solute carrier family 6 member 9 [Source:VGNC Symbol;Acc:VGNC:93168]	Organismal Systems	Nervous system	ko04721//Synaptic vesicle cycle	K05038	GO:0005887//integral component of plasma membrane;GO:0009925//basal plasma membrane;GO:0016020//membrane;GO:0016021//integral component of membrane;GO:0016323//basolateral plasma membrane;GO:0016324//apical plasma membrane;GO:0016328//lateral plasma membrane	GO:0005283//sodium:amino acid symporter activity	GO:0006836//neurotransmitter transport	--
6	167670701	167670900	*	0.000530143	-17.1221	ENSSSCG00000035849	1.19	0.8475	0.0247093	Genebody	PTPRF	protein tyrosine phosphatase receptor type F [Source:VGNC Symbol;Acc:VGNC:91987]	Environmental Information Processing;Organismal Systems;Human Diseases;Cellular Processes	Signaling molecules and interaction;Endocrine system;Endocrine and metabolic disease;Cellular community - eukaryotes	ko04514//Cell adhesion molecules;ko04910//Insulin signaling pathway;ko04931//Insulin resistance;ko04520//Adherens junction	K05695;K05695;K05695;K05695	GO:0043005//neuron projection;GO:0043025//neuronal cell body	GO:0004721//phosphoprotein phosphatase activity;GO:0004725//protein tyrosine phosphatase activity;GO:0005515//protein binding;GO:0016791//phosphatase activity;GO:0035373//chondroitin sulfate proteoglycan binding;GO:0044877//macromolecular complex binding;GO:0050839//cell adhesion molecule binding	GO:0006470//protein dephosphorylation;GO:0010975//regulation of neuron projection development;GO:0016311//dephosphorylation;GO:0016477//cell migration;GO:0031102//neuron projection regeneration;GO:0035335//peptidyl-tyrosine dephosphorylation;GO:0048679//regulation of axon regeneration;GO:0099560//synaptic membrane adhesion;GO:1900121//negative regulation of receptor binding	--
7	12314001	12314200	*	1.18E-05	16.0096	ENSSSCG00000001065	8.6525	11.47	0.00716364	Genebody	ATXN1	ataxin 1 [Source:VGNC Symbol;Acc:VGNC:85687]	Human Diseases;Environmental Information Processing	Neurodegenerative disease;Signal transduction	ko05017//Spinocerebellar ataxia;ko04330//Notch signaling pathway	K23616;K23616	GO:0005634//nucleus;GO:0005654//nucleoplasm;GO:0005730//nucleolus;GO:0005737//cytoplasm;GO:0005829//cytosol;GO:0016363//nuclear matrix;GO:0042405//nuclear inclusion body	GO:0003723//RNA binding;GO:0005515//protein binding;GO:0008022//protein C-terminus binding;GO:0008266//poly(U) RNA binding;GO:0034046//poly(G) binding;GO:0042802//identical protein binding;GO:0043621//protein self-association	GO:0006355//regulation of transcription, DNA-templated;GO:0045892//negative regulation of transcription, DNA-templated;GO:0051168//nuclear export	--
7	12355001	12355200	*	3.32E-07	15.6661	ENSSSCG00000001065	8.6525	11.47	0.00716364	Genebody	ATXN1	ataxin 1 [Source:VGNC Symbol;Acc:VGNC:85687]	Human Diseases;Environmental Information Processing	Neurodegenerative disease;Signal transduction	ko05017//Spinocerebellar ataxia;ko04330//Notch signaling pathway	K23616;K23616	GO:0005634//nucleus;GO:0005654//nucleoplasm;GO:0005730//nucleolus;GO:0005737//cytoplasm;GO:0005829//cytosol;GO:0016363//nuclear matrix;GO:0042405//nuclear inclusion body	GO:0003723//RNA binding;GO:0005515//protein binding;GO:0008022//protein C-terminus binding;GO:0008266//poly(U) RNA binding;GO:0034046//poly(G) binding;GO:0042802//identical protein binding;GO:0043621//protein self-association	GO:0006355//regulation of transcription, DNA-templated;GO:0045892//negative regulation of transcription, DNA-templated;GO:0051168//nuclear export	--
7	12533901	12534100	*	1.34E-05	16.4428	ENSSSCG00000001065	8.6525	11.47	0.00716364	Genebody	ATXN1	ataxin 1 [Source:VGNC Symbol;Acc:VGNC:85687]	Human Diseases;Environmental Information Processing	Neurodegenerative disease;Signal transduction	ko05017//Spinocerebellar ataxia;ko04330//Notch signaling pathway	K23616;K23616	GO:0005634//nucleus;GO:0005654//nucleoplasm;GO:0005730//nucleolus;GO:0005737//cytoplasm;GO:0005829//cytosol;GO:0016363//nuclear matrix;GO:0042405//nuclear inclusion body	GO:0003723//RNA binding;GO:0005515//protein binding;GO:0008022//protein C-terminus binding;GO:0008266//poly(U) RNA binding;GO:0034046//poly(G) binding;GO:0042802//identical protein binding;GO:0043621//protein self-association	GO:0006355//regulation of transcription, DNA-templated;GO:0045892//negative regulation of transcription, DNA-templated;GO:0051168//nuclear export	--
7	12571901	12572100	*	4.97E-06	17.6413	ENSSSCG00000001065	8.6525	11.47	0.00716364	Genebody	ATXN1	ataxin 1 [Source:VGNC Symbol;Acc:VGNC:85687]	Human Diseases;Environmental Information Processing	Neurodegenerative disease;Signal transduction	ko05017//Spinocerebellar ataxia;ko04330//Notch signaling pathway	K23616;K23616	GO:0005634//nucleus;GO:0005654//nucleoplasm;GO:0005730//nucleolus;GO:0005737//cytoplasm;GO:0005829//cytosol;GO:0016363//nuclear matrix;GO:0042405//nuclear inclusion body	GO:0003723//RNA binding;GO:0005515//protein binding;GO:0008022//protein C-terminus binding;GO:0008266//poly(U) RNA binding;GO:0034046//poly(G) binding;GO:0042802//identical protein binding;GO:0043621//protein self-association	GO:0006355//regulation of transcription, DNA-templated;GO:0045892//negative regulation of transcription, DNA-templated;GO:0051168//nuclear export	--
7	12618601	12618800	*	2.41E-07	15.4617	ENSSSCG00000001065	8.6525	11.47	0.00716364	Genebody	ATXN1	ataxin 1 [Source:VGNC Symbol;Acc:VGNC:85687]	Human Diseases;Environmental Information Processing	Neurodegenerative disease;Signal transduction	ko05017//Spinocerebellar ataxia;ko04330//Notch signaling pathway	K23616;K23616	GO:0005634//nucleus;GO:0005654//nucleoplasm;GO:0005730//nucleolus;GO:0005737//cytoplasm;GO:0005829//cytosol;GO:0016363//nuclear matrix;GO:0042405//nuclear inclusion body	GO:0003723//RNA binding;GO:0005515//protein binding;GO:0008022//protein C-terminus binding;GO:0008266//poly(U) RNA binding;GO:0034046//poly(G) binding;GO:0042802//identical protein binding;GO:0043621//protein self-association	GO:0006355//regulation of transcription, DNA-templated;GO:0045892//negative regulation of transcription, DNA-templated;GO:0051168//nuclear export	--
7	12649901	12650100	*	4.15E-08	-18.0307	ENSSSCG00000001065	8.6525	11.47	0.00716364	Genebody	ATXN1	ataxin 1 [Source:VGNC Symbol;Acc:VGNC:85687]	Human Diseases;Environmental Information Processing	Neurodegenerative disease;Signal transduction	ko05017//Spinocerebellar ataxia;ko04330//Notch signaling pathway	K23616;K23616	GO:0005634//nucleus;GO:0005654//nucleoplasm;GO:0005730//nucleolus;GO:0005737//cytoplasm;GO:0005829//cytosol;GO:0016363//nuclear matrix;GO:0042405//nuclear inclusion body	GO:0003723//RNA binding;GO:0005515//protein binding;GO:0008022//protein C-terminus binding;GO:0008266//poly(U) RNA binding;GO:0034046//poly(G) binding;GO:0042802//identical protein binding;GO:0043621//protein self-association	GO:0006355//regulation of transcription, DNA-templated;GO:0045892//negative regulation of transcription, DNA-templated;GO:0051168//nuclear export	--
7	13230601	13230800	*	0.000330066	-17.0213	ENSSSCG00000001068	19.2525	24.3375	0.00260845	Genebody	CAP2	cyclase associated actin cytoskeleton regulatory protein 2 [Source:VGNC Symbol;Acc:VGNC:86168]	-	-	-	-	GO:0014069//postsynaptic density	GO:0003779//actin binding;GO:0042802//identical protein binding	GO:0000902//cell morphogenesis;GO:0007010//cytoskeleton organization	--
7	14021101	14021300	*	0.000106015	-16.7721	ENSSSCG00000001076	3.13	4.3675	0.00791204	Genebody	RNF144B	ring finger protein 144B [Source:VGNC Symbol;Acc:VGNC:92359]	-	-	-	-	GO:0005737//cytoplasm;GO:0031966//mitochondrial membrane	GO:0004842//ubiquitin-protein transferase activity	GO:0006511//ubiquitin-dependent protein catabolic process;GO:0016567//protein ubiquitination;GO:0043066//negative regulation of apoptotic process	--
7	14186701	14186900	*	4.76E-05	16.527	ENSSSCG00000001076	3.13	4.3675	0.00791204	Genebody	RNF144B	ring finger protein 144B [Source:VGNC Symbol;Acc:VGNC:92359]	-	-	-	-	GO:0005737//cytoplasm;GO:0031966//mitochondrial membrane	GO:0004842//ubiquitin-protein transferase activity	GO:0006511//ubiquitin-dependent protein catabolic process;GO:0016567//protein ubiquitination;GO:0043066//negative regulation of apoptotic process	--
7	14198601	14198800	*	0.000241774	15.4645	ENSSSCG00000001076	3.13	4.3675	0.00791204	Genebody	RNF144B	ring finger protein 144B [Source:VGNC Symbol;Acc:VGNC:92359]	-	-	-	-	GO:0005737//cytoplasm;GO:0031966//mitochondrial membrane	GO:0004842//ubiquitin-protein transferase activity	GO:0006511//ubiquitin-dependent protein catabolic process;GO:0016567//protein ubiquitination;GO:0043066//negative regulation of apoptotic process	--
7	16474801	16475000	*	9.21E-06	17.229	ENSSSCG00000001080	1.6925	2.3075	0.0483254	Genebody	CDKAL1	CDK5 regulatory subunit associated protein 1 like 1 [Source:VGNC Symbol;Acc:VGNC:86509]	-	-	-	-	GO:0005783//endoplasmic reticulum;GO:0005791//rough endoplasmic reticulum	GO:0003824//catalytic activity;GO:0016740//transferase activity;GO:0035596//methylthiotransferase activity;GO:0035598//N6-threonylcarbomyladenosine methylthiotransferase activity;GO:0046872//metal ion binding;GO:0051536//iron-sulfur cluster binding;GO:0051539//4 iron, 4 sulfur cluster binding;GO:0061712//tRNA (N(6)-L-threonylcarbamoyladenosine(37)-C(2))-methylthiotransferase	GO:0006400//tRNA modification;GO:0035600//tRNA methylthiolation;GO:1990145//maintenance of translational fidelity	--
7	16474901	16475100	*	6.64E-06	16.999	ENSSSCG00000001080	1.6925	2.3075	0.0483254	Genebody	CDKAL1	CDK5 regulatory subunit associated protein 1 like 1 [Source:VGNC Symbol;Acc:VGNC:86509]	-	-	-	-	GO:0005783//endoplasmic reticulum;GO:0005791//rough endoplasmic reticulum	GO:0003824//catalytic activity;GO:0016740//transferase activity;GO:0035596//methylthiotransferase activity;GO:0035598//N6-threonylcarbomyladenosine methylthiotransferase activity;GO:0046872//metal ion binding;GO:0051536//iron-sulfur cluster binding;GO:0051539//4 iron, 4 sulfur cluster binding;GO:0061712//tRNA (N(6)-L-threonylcarbamoyladenosine(37)-C(2))-methylthiotransferase	GO:0006400//tRNA modification;GO:0035600//tRNA methylthiolation;GO:1990145//maintenance of translational fidelity	--
7	27062601	27062800	*	1.36E-05	18.5733	ENSSSCG00000001487	37.705	50.085	8.91E-05	Genebody	KLHL31	kelch like family member 31 [Source:VGNC Symbol;Acc:VGNC:89526]	-	-	-	-	GO:0005634//nucleus;GO:0005737//cytoplasm	GO:0005515//protein binding	GO:0001933//negative regulation of protein phosphorylation;GO:0046329//negative regulation of JNK cascade	--
7	27092301	27092500	*	0.00135502	15.3945	ENSSSCG00000001487	37.705	50.085	8.91E-05	Genebody	KLHL31	kelch like family member 31 [Source:VGNC Symbol;Acc:VGNC:89526]	-	-	-	-	GO:0005634//nucleus;GO:0005737//cytoplasm	GO:0005515//protein binding	GO:0001933//negative regulation of protein phosphorylation;GO:0046329//negative regulation of JNK cascade	--
7	37769701	37769900	*	6.81E-06	17.2368	ENSSSCG00000001641	6.45	7.765	0.000729632	Genebody	UBR2	ubiquitin protein ligase E3 component n-recognin 2 [Source:VGNC Symbol;Acc:VGNC:94669]	-	-	-	-	GO:0000151//ubiquitin ligase complex;GO:0000785//chromatin	GO:0008270//zinc ion binding;GO:0061630//ubiquitin protein ligase activity;GO:0070728//leucine binding	GO:0006342//chromatin silencing;GO:0006511//ubiquitin-dependent protein catabolic process;GO:0007131//reciprocal meiotic recombination;GO:0007140//male meiosis;GO:0007141//male meiosis I;GO:0007283//spermatogenesis;GO:0010529//negative regulation of transposition;GO:0030163//protein catabolic process;GO:0032007//negative regulation of TOR signaling;GO:0033522//histone H2A ubiquitination;GO:007123…	--
7	38154801	38155000	*	0.000134626	-17.3369	ENSSSCG00000001660	1.465	1.2625	0.0106652	Genebody	PTK7	protein tyrosine kinase 7 (inactive) [Source:HGNC Symbol;Acc:HGNC:9618]	-	-	-	-	GO:0005886//plasma membrane;GO:0005911//cell-cell junction;GO:0016020//membrane	GO:0004672//protein kinase activity;GO:0005515//protein binding;GO:0005524//ATP binding	GO:0001736//establishment of planar polarity;GO:0001822//kidney development;GO:0001843//neural tube closure;GO:0003281//ventricular septum development;GO:0003401//axis elongation;GO:0006468//protein phosphorylation;GO:0007155//cell adhesion;GO:0007411//axon guidance;GO:0007507//heart development;GO:0010976//positive regulation of neuron projection development;GO:0016477//cell migration;GO:0031532…	--
7	41032501	41032700	*	1.88E-08	18.9404	ENSSSCG00000001716	2.86	2.0275	0.041668	Genebody	RCAN2	regulator of calcineurin 2 [Source:VGNC Symbol;Acc:VGNC:92171]	Organismal Systems	Endocrine system	ko04919//Thyroid hormone signaling pathway	K17903	-	GO:0003676//nucleic acid binding	GO:0019722//calcium-mediated signaling	--
7	41032601	41032800	*	1.12E-20	26.2983	ENSSSCG00000001716	2.86	2.0275	0.041668	Genebody	RCAN2	regulator of calcineurin 2 [Source:VGNC Symbol;Acc:VGNC:92171]	Organismal Systems	Endocrine system	ko04919//Thyroid hormone signaling pathway	K17903	-	GO:0003676//nucleic acid binding	GO:0019722//calcium-mediated signaling	--
7	41032701	41032900	*	6.73E-13	26.2168	ENSSSCG00000001716	2.86	2.0275	0.041668	Genebody	RCAN2	regulator of calcineurin 2 [Source:VGNC Symbol;Acc:VGNC:92171]	Organismal Systems	Endocrine system	ko04919//Thyroid hormone signaling pathway	K17903	-	GO:0003676//nucleic acid binding	GO:0019722//calcium-mediated signaling	--
7	41112901	41113100	*	7.54E-05	17.5161	ENSSSCG00000001716	2.86	2.0275	0.041668	Genebody	RCAN2	regulator of calcineurin 2 [Source:VGNC Symbol;Acc:VGNC:92171]	Organismal Systems	Endocrine system	ko04919//Thyroid hormone signaling pathway	K17903	-	GO:0003676//nucleic acid binding	GO:0019722//calcium-mediated signaling	--
7	49991101	49991300	*	6.34E-05	15.9023	ENSSSCG00000001787	1.86	1.1425	0.00459639	Genebody	IL16	interleukin 16 [Source:VGNC Symbol;Acc:VGNC:89084]	Environmental Information Processing	Signaling molecules and interaction	ko04060//Cytokine-cytokine receptor interaction	K22628	-	GO:0005125//cytokine activity;GO:0005515//protein binding	GO:0030595//leukocyte chemotaxis;GO:0050930//induction of positive chemotaxis	--
7	49991201	49991400	*	8.15E-08	16.2428	ENSSSCG00000001787	1.86	1.1425	0.00459639	Genebody	IL16	interleukin 16 [Source:VGNC Symbol;Acc:VGNC:89084]	Environmental Information Processing	Signaling molecules and interaction	ko04060//Cytokine-cytokine receptor interaction	K22628	-	GO:0005125//cytokine activity;GO:0005515//protein binding	GO:0030595//leukocyte chemotaxis;GO:0050930//induction of positive chemotaxis	--
7	67016001	67016200	*	3.28E-06	15.582	ENSSSCG00000024517	5.2825	6.51	0.0211088	Genebody	AKAP6	A-kinase anchoring protein 6 [Source:VGNC Symbol;Acc:VGNC:85221]	-	-	-	-	GO:0005635//nuclear envelope;GO:0016529//sarcoplasmic reticulum;GO:0031965//nuclear membrane;GO:0034704//calcium channel complex;GO:0048471//perinuclear region of cytoplasm	GO:0044325//ion channel binding	GO:0060306//regulation of membrane repolarization;GO:0071320//cellular response to cAMP;GO:1901381//positive regulation of potassium ion transmembrane transport;GO:1902261//positive regulation of delayed rectifier potassium channel activity	--
7	67016101	67016300	*	2.72E-06	18.128	ENSSSCG00000024517	5.2825	6.51	0.0211088	Genebody	AKAP6	A-kinase anchoring protein 6 [Source:VGNC Symbol;Acc:VGNC:85221]	-	-	-	-	GO:0005635//nuclear envelope;GO:0016529//sarcoplasmic reticulum;GO:0031965//nuclear membrane;GO:0034704//calcium channel complex;GO:0048471//perinuclear region of cytoplasm	GO:0044325//ion channel binding	GO:0060306//regulation of membrane repolarization;GO:0071320//cellular response to cAMP;GO:1901381//positive regulation of potassium ion transmembrane transport;GO:1902261//positive regulation of delayed rectifier potassium channel activity	--
7	76583501	76583700	*	7.09E-07	20.9687	ENSSSCG00000033721	0.7875	0.425	0.0359044	Genebody	-	-	Environmental Information Processing;Human Diseases;Environmental Information Processing;Environmental Information Processing;Human Diseases;Human Diseases;Environmental Information Processing;Human Diseases;Human Diseases;Human Diseases;Human Diseases;Human Diseases;Human Diseases;Human Diseases;Human Diseases;Organismal Systems;Human Diseases;Environmental Information Processing;Organismal Syst…	Signal transduction;Infectious disease: viral;Signaling molecules and interaction;Signal transduction;Infectious disease: viral;Infectious disease: viral;Signal transduction;Immune disease;Cancer: overview;Infectious disease: bacterial;Cardiovascular disease;Infectious disease: parasitic;Infectious disease: viral;Infectious disease: bacterial;Infectious disease: parasitic;Immune system;Immune dis…	ko04015//Rap1 signaling pathway;ko05166//Human T-cell leukemia virus 1 infection;ko04514//Cell adhesion molecules;ko04014//Ras signaling pathway;ko05170//Human immunodeficiency virus 1 infection;ko05169//Epstein-Barr virus infection;ko04020//Calcium signaling pathway;ko05323//Rheumatoid arthritis;ko05202//Transcriptional misregulation in cancer;ko05150//Staphylococcus aureus infection;ko05416//Vi…	K10784;K10784;K10784;K10784;K10784;K10784;K10784;K10784;K10784;K10784;K10784;K10784;K10784;K10784;K10784;K10784;K10784;K10784;K10784;K10784;K10784;K10784;K10784;K10784;K10784;K10784;K10784;K10784;K10784	-	-	-	--
7	76660401	76660600	*	5.02E-05	-15.9368	ENSSSCG00000033721	0.7875	0.425	0.0359044	Genebody	-	-	Environmental Information Processing;Human Diseases;Environmental Information Processing;Environmental Information Processing;Human Diseases;Human Diseases;Environmental Information Processing;Human Diseases;Human Diseases;Human Diseases;Human Diseases;Human Diseases;Human Diseases;Human Diseases;Human Diseases;Organismal Systems;Human Diseases;Environmental Information Processing;Organismal Syst…	Signal transduction;Infectious disease: viral;Signaling molecules and interaction;Signal transduction;Infectious disease: viral;Infectious disease: viral;Signal transduction;Immune disease;Cancer: overview;Infectious disease: bacterial;Cardiovascular disease;Infectious disease: parasitic;Infectious disease: viral;Infectious disease: bacterial;Infectious disease: parasitic;Immune system;Immune dis…	ko04015//Rap1 signaling pathway;ko05166//Human T-cell leukemia virus 1 infection;ko04514//Cell adhesion molecules;ko04014//Ras signaling pathway;ko05170//Human immunodeficiency virus 1 infection;ko05169//Epstein-Barr virus infection;ko04020//Calcium signaling pathway;ko05323//Rheumatoid arthritis;ko05202//Transcriptional misregulation in cancer;ko05150//Staphylococcus aureus infection;ko05416//Vi…	K10784;K10784;K10784;K10784;K10784;K10784;K10784;K10784;K10784;K10784;K10784;K10784;K10784;K10784;K10784;K10784;K10784;K10784;K10784;K10784;K10784;K10784;K10784;K10784;K10784;K10784;K10784;K10784;K10784	-	-	-	--
7	76770201	76770400	*	0.000182238	15.2293	ENSSSCG00000033721	0.7875	0.425	0.0359044	Genebody	-	-	Environmental Information Processing;Human Diseases;Environmental Information Processing;Environmental Information Processing;Human Diseases;Human Diseases;Environmental Information Processing;Human Diseases;Human Diseases;Human Diseases;Human Diseases;Human Diseases;Human Diseases;Human Diseases;Human Diseases;Organismal Systems;Human Diseases;Environmental Information Processing;Organismal Syst…	Signal transduction;Infectious disease: viral;Signaling molecules and interaction;Signal transduction;Infectious disease: viral;Infectious disease: viral;Signal transduction;Immune disease;Cancer: overview;Infectious disease: bacterial;Cardiovascular disease;Infectious disease: parasitic;Infectious disease: viral;Infectious disease: bacterial;Infectious disease: parasitic;Immune system;Immune dis…	ko04015//Rap1 signaling pathway;ko05166//Human T-cell leukemia virus 1 infection;ko04514//Cell adhesion molecules;ko04014//Ras signaling pathway;ko05170//Human immunodeficiency virus 1 infection;ko05169//Epstein-Barr virus infection;ko04020//Calcium signaling pathway;ko05323//Rheumatoid arthritis;ko05202//Transcriptional misregulation in cancer;ko05150//Staphylococcus aureus infection;ko05416//Vi…	K10784;K10784;K10784;K10784;K10784;K10784;K10784;K10784;K10784;K10784;K10784;K10784;K10784;K10784;K10784;K10784;K10784;K10784;K10784;K10784;K10784;K10784;K10784;K10784;K10784;K10784;K10784;K10784;K10784	-	-	-	--
7	76770301	76770500	*	0.00166855	15.5805	ENSSSCG00000033721	0.7875	0.425	0.0359044	Genebody	-	-	Environmental Information Processing;Human Diseases;Environmental Information Processing;Environmental Information Processing;Human Diseases;Human Diseases;Environmental Information Processing;Human Diseases;Human Diseases;Human Diseases;Human Diseases;Human Diseases;Human Diseases;Human Diseases;Human Diseases;Organismal Systems;Human Diseases;Environmental Information Processing;Organismal Syst…	Signal transduction;Infectious disease: viral;Signaling molecules and interaction;Signal transduction;Infectious disease: viral;Infectious disease: viral;Signal transduction;Immune disease;Cancer: overview;Infectious disease: bacterial;Cardiovascular disease;Infectious disease: parasitic;Infectious disease: viral;Infectious disease: bacterial;Infectious disease: parasitic;Immune system;Immune dis…	ko04015//Rap1 signaling pathway;ko05166//Human T-cell leukemia virus 1 infection;ko04514//Cell adhesion molecules;ko04014//Ras signaling pathway;ko05170//Human immunodeficiency virus 1 infection;ko05169//Epstein-Barr virus infection;ko04020//Calcium signaling pathway;ko05323//Rheumatoid arthritis;ko05202//Transcriptional misregulation in cancer;ko05150//Staphylococcus aureus infection;ko05416//Vi…	K10784;K10784;K10784;K10784;K10784;K10784;K10784;K10784;K10784;K10784;K10784;K10784;K10784;K10784;K10784;K10784;K10784;K10784;K10784;K10784;K10784;K10784;K10784;K10784;K10784;K10784;K10784;K10784;K10784	-	-	-	--
7	76860401	76860600	*	5.23E-05	15.6861	ENSSSCG00000033721	0.7875	0.425	0.0359044	Genebody	-	-	Environmental Information Processing;Human Diseases;Environmental Information Processing;Environmental Information Processing;Human Diseases;Human Diseases;Environmental Information Processing;Human Diseases;Human Diseases;Human Diseases;Human Diseases;Human Diseases;Human Diseases;Human Diseases;Human Diseases;Organismal Systems;Human Diseases;Environmental Information Processing;Organismal Syst…	Signal transduction;Infectious disease: viral;Signaling molecules and interaction;Signal transduction;Infectious disease: viral;Infectious disease: viral;Signal transduction;Immune disease;Cancer: overview;Infectious disease: bacterial;Cardiovascular disease;Infectious disease: parasitic;Infectious disease: viral;Infectious disease: bacterial;Infectious disease: parasitic;Immune system;Immune dis…	ko04015//Rap1 signaling pathway;ko05166//Human T-cell leukemia virus 1 infection;ko04514//Cell adhesion molecules;ko04014//Ras signaling pathway;ko05170//Human immunodeficiency virus 1 infection;ko05169//Epstein-Barr virus infection;ko04020//Calcium signaling pathway;ko05323//Rheumatoid arthritis;ko05202//Transcriptional misregulation in cancer;ko05150//Staphylococcus aureus infection;ko05416//Vi…	K10784;K10784;K10784;K10784;K10784;K10784;K10784;K10784;K10784;K10784;K10784;K10784;K10784;K10784;K10784;K10784;K10784;K10784;K10784;K10784;K10784;K10784;K10784;K10784;K10784;K10784;K10784;K10784;K10784	-	-	-	--
7	76860501	76860700	*	6.78E-06	19.9173	ENSSSCG00000033721	0.7875	0.425	0.0359044	Genebody	-	-	Environmental Information Processing;Human Diseases;Environmental Information Processing;Environmental Information Processing;Human Diseases;Human Diseases;Environmental Information Processing;Human Diseases;Human Diseases;Human Diseases;Human Diseases;Human Diseases;Human Diseases;Human Diseases;Human Diseases;Organismal Systems;Human Diseases;Environmental Information Processing;Organismal Syst…	Signal transduction;Infectious disease: viral;Signaling molecules and interaction;Signal transduction;Infectious disease: viral;Infectious disease: viral;Signal transduction;Immune disease;Cancer: overview;Infectious disease: bacterial;Cardiovascular disease;Infectious disease: parasitic;Infectious disease: viral;Infectious disease: bacterial;Infectious disease: parasitic;Immune system;Immune dis…	ko04015//Rap1 signaling pathway;ko05166//Human T-cell leukemia virus 1 infection;ko04514//Cell adhesion molecules;ko04014//Ras signaling pathway;ko05170//Human immunodeficiency virus 1 infection;ko05169//Epstein-Barr virus infection;ko04020//Calcium signaling pathway;ko05323//Rheumatoid arthritis;ko05202//Transcriptional misregulation in cancer;ko05150//Staphylococcus aureus infection;ko05416//Vi…	K10784;K10784;K10784;K10784;K10784;K10784;K10784;K10784;K10784;K10784;K10784;K10784;K10784;K10784;K10784;K10784;K10784;K10784;K10784;K10784;K10784;K10784;K10784;K10784;K10784;K10784;K10784;K10784;K10784	-	-	-	--
7	91256201	91256400	*	0.000455853	15.476	ENSSSCG00000002292	0.3075	0.1325	0.0333552	Genebody	PLEKHH1	pleckstrin homology, MyTH4 and FERM domain containing H1 [Source:HGNC Symbol;Acc:HGNC:17733]	-	-	-	-	GO:0005856//cytoskeleton	-	-	--
7	97849601	97849800	*	0.00107353	16.0784	ENSSSCG00000002368	2.33	1.3625	4.47E-05	Genebody	LTBP2	latent transforming growth factor beta binding protein 2 [Source:VGNC Symbol;Acc:VGNC:89886]	-	-	-	-	-	GO:0005509//calcium ion binding	GO:0097435//fibril organization	--
7	110384001	110384200	*	9.03E-06	16.5563	ENSSSCG00000002425	5.195	6.65	0.0026151	Genebody	PTPN21	protein tyrosine phosphatase non-receptor type 21 [Source:VGNC Symbol;Acc:VGNC:91977]	-	-	-	-	GO:0005856//cytoskeleton	GO:0004725//protein tyrosine phosphatase activity;GO:0016791//phosphatase activity	GO:0006470//protein dephosphorylation;GO:0016311//dephosphorylation	--
7	110400701	110400900	*	2.37E-13	-20.7028	ENSSSCG00000002425	5.195	6.65	0.0026151	Genebody	PTPN21	protein tyrosine phosphatase non-receptor type 21 [Source:VGNC Symbol;Acc:VGNC:91977]	-	-	-	-	GO:0005856//cytoskeleton	GO:0004725//protein tyrosine phosphatase activity;GO:0016791//phosphatase activity	GO:0006470//protein dephosphorylation;GO:0016311//dephosphorylation	--
7	111259301	111259500	*	0.000174529	18.2836	ENSSSCG00000002429	6.8775	8.67	0.000702861	Genebody	FOXN3	forkhead box N3 [Source:VGNC Symbol;Acc:VGNC:88220]	-	-	-	-	-	GO:0003700//transcription factor activity, sequence-specific DNA binding;GO:0008022//protein C-terminus binding;GO:0043565//sequence-specific DNA binding	GO:0006355//regulation of transcription, DNA-templated;GO:0007095//mitotic G2 DNA damage checkpoint;GO:0045892//negative regulation of transcription, DNA-templated;GO:0097094//craniofacial suture morphogenesis	Fork head
7	111266201	111266400	*	5.27E-05	-15.8677	ENSSSCG00000002429	6.8775	8.67	0.000702861	Genebody	FOXN3	forkhead box N3 [Source:VGNC Symbol;Acc:VGNC:88220]	-	-	-	-	-	GO:0003700//transcription factor activity, sequence-specific DNA binding;GO:0008022//protein C-terminus binding;GO:0043565//sequence-specific DNA binding	GO:0006355//regulation of transcription, DNA-templated;GO:0007095//mitotic G2 DNA damage checkpoint;GO:0045892//negative regulation of transcription, DNA-templated;GO:0097094//craniofacial suture morphogenesis	Fork head
7	113436601	113436800	*	7.76E-06	16.5268	ENSSSCG00000002444	15.79	11.0425	0.00065238	Genebody	FBLN5	fibulin 5 [Source:VGNC Symbol;Acc:VGNC:88024]	-	-	-	-	GO:0005615//extracellular space	GO:0005509//calcium ion binding;GO:0008022//protein C-terminus binding;GO:0042803//protein homodimerization activity	GO:0046903//secretion;GO:0048251//elastic fiber assembly	--
8	3106701	3106900	*	8.70E-06	18.1842	ENSSSCG00000023907	1.8425	1.525	0.0336258	Genebody	AFAP1	actin filament associated protein 1 [Source:VGNC Symbol;Acc:VGNC:85165]	-	-	-	-	GO:0005829//cytosol;GO:0005925//focal adhesion;GO:0015629//actin cytoskeleton	-	GO:0009966//regulation of signal transduction;GO:0051493//regulation of cytoskeleton organization	--
8	3162601	3162800	*	6.89E-12	18.4414	ENSSSCG00000023907	1.8425	1.525	0.0336258	Genebody	AFAP1	actin filament associated protein 1 [Source:VGNC Symbol;Acc:VGNC:85165]	-	-	-	-	GO:0005829//cytosol;GO:0005925//focal adhesion;GO:0015629//actin cytoskeleton	-	GO:0009966//regulation of signal transduction;GO:0051493//regulation of cytoskeleton organization	--
8	6297201	6297400	*	1.88E-05	19.1753	ENSSSCG00000031700	0.0475	0.001	0.0373628	Genebody	SLC2A9	solute carrier family 2 member 9 [Source:VGNC Symbol;Acc:VGNC:93054]	-	-	-	-	GO:0005886//plasma membrane;GO:0016020//membrane;GO:0016021//integral component of membrane;GO:0016323//basolateral plasma membrane;GO:0016324//apical plasma membrane	GO:0005355//glucose transmembrane transporter activity;GO:0015143//urate transmembrane transporter activity;GO:0022857//transmembrane transporter activity	GO:0015747//urate transport;GO:0046415//urate metabolic process;GO:0055085//transmembrane transport;GO:1904659//glucose transmembrane transport	--
8	6297301	6297500	*	2.33E-06	19.0551	ENSSSCG00000031700	0.0475	0.001	0.0373628	Genebody	SLC2A9	solute carrier family 2 member 9 [Source:VGNC Symbol;Acc:VGNC:93054]	-	-	-	-	GO:0005886//plasma membrane;GO:0016020//membrane;GO:0016021//integral component of membrane;GO:0016323//basolateral plasma membrane;GO:0016324//apical plasma membrane	GO:0005355//glucose transmembrane transporter activity;GO:0015143//urate transmembrane transporter activity;GO:0022857//transmembrane transporter activity	GO:0015747//urate transport;GO:0046415//urate metabolic process;GO:0055085//transmembrane transport;GO:1904659//glucose transmembrane transport	--
8	32483801	32484000	*	5.13E-05	-16.4676	ENSSSCG00000008799	12.315	15.5975	0.00319767	Genebody	LIMCH1	LIM and calponin homology domains 1 [Source:VGNC Symbol;Acc:VGNC:89724]	-	-	-	-	-	GO:0003779//actin binding;GO:0005515//protein binding	GO:0031032//actomyosin structure organization	--
8	32665601	32665800	*	5.06E-09	16.4385	ENSSSCG00000008799	12.315	15.5975	0.00319767	Genebody	LIMCH1	LIM and calponin homology domains 1 [Source:VGNC Symbol;Acc:VGNC:89724]	-	-	-	-	-	GO:0003779//actin binding;GO:0005515//protein binding	GO:0031032//actomyosin structure organization	--
8	62588201	62588400	*	7.47E-05	-15.1711	ENSSSCG00000024681	0.45	0.805	0.0445486	Genebody	TECRL	trans-2,3-enoyl-CoA reductase like [Source:VGNC Symbol;Acc:VGNC:93859]	-	-	-	-	GO:0005783//endoplasmic reticulum	GO:0016627//oxidoreductase activity, acting on the CH-CH group of donors	GO:0006629//lipid metabolic process	--
8	66026601	66026800	*	0.000208003	15.5157	ENSSSCG00000035505	2.1375	2.8425	0.0209944	Genebody	YTHDC1	YTH domain containing 1 [Source:VGNC Symbol;Acc:VGNC:95041]	-	-	-	-	GO:0005634//nucleus;GO:0005654//nucleoplasm;GO:0005886//plasma membrane;GO:0016607//nuclear speck	GO:0003723//RNA binding;GO:1990247//N6-methyladenosine-containing RNA binding	GO:0000381//regulation of alternative mRNA splicing, via spliceosome;GO:0001701//in utero embryonic development;GO:0006376//mRNA splice site selection;GO:0006406//mRNA export from nucleus;GO:0007283//spermatogenesis;GO:0009048//dosage compensation by inactivation of X chromosome;GO:0010608//posttranscriptional regulation of gene expression;GO:0048024//regulation of mRNA splicing, via spliceosome;…	--
8	66026701	66026900	*	0.000208003	15.5157	ENSSSCG00000035505	2.1375	2.8425	0.0209944	Genebody	YTHDC1	YTH domain containing 1 [Source:VGNC Symbol;Acc:VGNC:95041]	-	-	-	-	GO:0005634//nucleus;GO:0005654//nucleoplasm;GO:0005886//plasma membrane;GO:0016607//nuclear speck	GO:0003723//RNA binding;GO:1990247//N6-methyladenosine-containing RNA binding	GO:0000381//regulation of alternative mRNA splicing, via spliceosome;GO:0001701//in utero embryonic development;GO:0006376//mRNA splice site selection;GO:0006406//mRNA export from nucleus;GO:0007283//spermatogenesis;GO:0009048//dosage compensation by inactivation of X chromosome;GO:0010608//posttranscriptional regulation of gene expression;GO:0048024//regulation of mRNA splicing, via spliceosome;…	--
8	67607901	67608100	*	0.000184053	-15.0309	ENSSSCG00000008940	2.4775	2.93	0.0481849	Genebody	GRSF1	G-rich RNA sequence binding factor 1 [Source:VGNC Symbol;Acc:VGNC:88710]	-	-	-	-	GO:0005739//mitochondrion;GO:0035770//ribonucleoprotein granule;GO:0042645//mitochondrial nucleoid	GO:0003676//nucleic acid binding;GO:0003723//RNA binding	GO:0000962//positive regulation of mitochondrial RNA catabolic process;GO:0006396//RNA processing;GO:0009952//anterior/posterior pattern specification;GO:0016331//morphogenesis of embryonic epithelium	--
8	69615101	69615300	*	5.53E-07	17.8774	ENSSSCG00000008948	0.5575	0.02	0.0143498	Genebody	ALB	albumin [Source:VGNC Symbol;Acc:VGNC:98911]	Organismal Systems	Endocrine system	ko04918//Thyroid hormone synthesis	K16141	GO:0005576//extracellular region;GO:0005615//extracellular space;GO:0005737//cytoplasm;GO:0005783//endoplasmic reticulum;GO:0005794//Golgi apparatus;GO:0032991//macromolecular complex;GO:0070062//extracellular exosome	GO:0003677//DNA binding;GO:0005504//fatty acid binding;GO:0015643//toxic substance binding;GO:0019825//oxygen binding;GO:0030170//pyridoxal phosphate binding;GO:0042802//identical protein binding;GO:0051087//chaperone binding;GO:1903981//enterobactin binding	GO:0009267//cellular response to starvation;GO:0043066//negative regulation of apoptotic process;GO:0051659//maintenance of mitochondrion location	--
8	71881101	71881300	*	1.64E-08	19.5863	ENSSSCG00000008980	19.155	14.9375	0.0359124	Genebody	SCARB2	scavenger receptor class B member 2 [Source:VGNC Symbol;Acc:VGNC:92614]	Cellular Processes	Transport and catabolism	ko04142//Lysosome	K12384	GO:0005764//lysosome;GO:0005765//lysosomal membrane;GO:0005886//plasma membrane;GO:0016020//membrane;GO:0030666//endocytic vesicle membrane;GO:0043202//lysosomal lumen	GO:0001786//phosphatidylserine binding;GO:0005044//scavenger receptor activity;GO:0015485//cholesterol binding;GO:0019899//enzyme binding;GO:0031210//phosphatidylcholine binding;GO:0038024//cargo receptor activity;GO:0042803//protein homodimerization activity;GO:0051087//chaperone binding	GO:0006622//protein targeting to lysosome;GO:0006898//receptor-mediated endocytosis;GO:0015917//aminophospholipid transport;GO:0043471//regulation of cellular carbohydrate catabolic process	--
8	77710901	77711100	*	5.88E-05	15.6118	ENSSSCG00000009018	1.8475	1.285	0.024694	Genebody	SH3D19	SH3 domain containing 19 [Source:VGNC Symbol;Acc:VGNC:92821]	-	-	-	-	GO:0005654//nucleoplasm;GO:0005829//cytosol	GO:0005515//protein binding	-	--
8	80840901	80841100	*	5.77E-05	16.414	ENSSSCG00000009029	7.9925	9.49	0.0178211	Genebody	ARHGAP10	Rho GTPase activating protein 10 [Source:VGNC Symbol;Acc:VGNC:85458]	Human Diseases	Infectious disease: bacterial	ko05100//Bacterial invasion of epithelial cells	K13736	GO:0005829//cytosol	GO:0005096//GTPase activator activity;GO:0005515//protein binding	GO:0007010//cytoskeleton organization;GO:0007165//signal transduction;GO:0043066//negative regulation of apoptotic process;GO:0043547//positive regulation of GTPase activity	--
8	80841001	80841200	*	1.86E-05	15.2938	ENSSSCG00000009029	7.9925	9.49	0.0178211	Genebody	ARHGAP10	Rho GTPase activating protein 10 [Source:VGNC Symbol;Acc:VGNC:85458]	Human Diseases	Infectious disease: bacterial	ko05100//Bacterial invasion of epithelial cells	K13736	GO:0005829//cytosol	GO:0005096//GTPase activator activity;GO:0005515//protein binding	GO:0007010//cytoskeleton organization;GO:0007165//signal transduction;GO:0043066//negative regulation of apoptotic process;GO:0043547//positive regulation of GTPase activity	--
8	85481201	85481400	*	8.63E-08	-15.0886	ENSSSCG00000009050	1.0725	1.44	0.0496514	Genebody	INPP4B	inositol polyphosphate-4-phosphatase type II B [Source:VGNC Symbol;Acc:VGNC:89141]	Metabolism;Environmental Information Processing;Metabolism	Global and overview maps;Signal transduction;Carbohydrate metabolism	ko01100//Metabolic pathways;ko04070//Phosphatidylinositol signaling system;ko00562//Inositol phosphate metabolism	K01109;K01109;K01109	-	GO:0016316//phosphatidylinositol-3,4-bisphosphate 4-phosphatase activity	-	--
8	102419801	102420000	*	0.000389526	16.1125	ENSSSCG00000009097	10.925	8.0075	0.000289293	Genebody	ANXA5	annexin A5 [Source:VGNC Symbol;Acc:VGNC:85370]	-	-	-	-	GO:0009897//external side of plasma membrane;GO:0072563//endothelial microparticle	GO:0005509//calcium ion binding;GO:0005544//calcium-dependent phospholipid binding	GO:0010033//response to organic substance;GO:0050819//negative regulation of coagulation	--
8	125847801	125848000	*	0.000128158	17.0518	ENSSSCG00000009197	0.015	1.465	0.0142548	Genebody	GRID2	glutamate ionotropic receptor delta type subunit 2 [Source:VGNC Symbol;Acc:VGNC:98932]	Environmental Information Processing;Organismal Systems	Signaling molecules and interaction;Nervous system	ko04080//Neuroactive ligand-receptor interaction;ko04730//Long-term depression	K05207;K05207	GO:0005886//plasma membrane;GO:0008328//ionotropic glutamate receptor complex;GO:0016020//membrane;GO:0036477//somatodendritic compartment;GO:0043197//dendritic spine;GO:0045202//synapse;GO:0045211//postsynaptic membrane	GO:0004970//ionotropic glutamate receptor activity;GO:0005216//ion channel activity;GO:0015276//ligand-gated ion channel activity;GO:0030165//PDZ domain binding;GO:0038023//signaling receptor activity;GO:0097110//scaffold protein binding	GO:0006811//ion transport;GO:0007157//heterophilic cell-cell adhesion via plasma membrane cell adhesion molecules;GO:0010975//regulation of neuron projection development;GO:0021707//cerebellar granule cell differentiation;GO:0034613//cellular protein localization;GO:0035249//synaptic transmission, glutamatergic;GO:0043523//regulation of neuron apoptotic process;GO:0051965//positive regulation of …	--
8	126133001	126133200	*	0.000427344	15.1632	ENSSSCG00000009197	0.015	1.465	0.0142548	Genebody	GRID2	glutamate ionotropic receptor delta type subunit 2 [Source:VGNC Symbol;Acc:VGNC:98932]	Environmental Information Processing;Organismal Systems	Signaling molecules and interaction;Nervous system	ko04080//Neuroactive ligand-receptor interaction;ko04730//Long-term depression	K05207;K05207	GO:0005886//plasma membrane;GO:0008328//ionotropic glutamate receptor complex;GO:0016020//membrane;GO:0036477//somatodendritic compartment;GO:0043197//dendritic spine;GO:0045202//synapse;GO:0045211//postsynaptic membrane	GO:0004970//ionotropic glutamate receptor activity;GO:0005216//ion channel activity;GO:0015276//ligand-gated ion channel activity;GO:0030165//PDZ domain binding;GO:0038023//signaling receptor activity;GO:0097110//scaffold protein binding	GO:0006811//ion transport;GO:0007157//heterophilic cell-cell adhesion via plasma membrane cell adhesion molecules;GO:0010975//regulation of neuron projection development;GO:0021707//cerebellar granule cell differentiation;GO:0034613//cellular protein localization;GO:0035249//synaptic transmission, glutamatergic;GO:0043523//regulation of neuron apoptotic process;GO:0051965//positive regulation of …	--
8	126374901	126375100	*	2.60E-06	16.0516	ENSSSCG00000009197	0.015	1.465	0.0142548	Genebody	GRID2	glutamate ionotropic receptor delta type subunit 2 [Source:VGNC Symbol;Acc:VGNC:98932]	Environmental Information Processing;Organismal Systems	Signaling molecules and interaction;Nervous system	ko04080//Neuroactive ligand-receptor interaction;ko04730//Long-term depression	K05207;K05207	GO:0005886//plasma membrane;GO:0008328//ionotropic glutamate receptor complex;GO:0016020//membrane;GO:0036477//somatodendritic compartment;GO:0043197//dendritic spine;GO:0045202//synapse;GO:0045211//postsynaptic membrane	GO:0004970//ionotropic glutamate receptor activity;GO:0005216//ion channel activity;GO:0015276//ligand-gated ion channel activity;GO:0030165//PDZ domain binding;GO:0038023//signaling receptor activity;GO:0097110//scaffold protein binding	GO:0006811//ion transport;GO:0007157//heterophilic cell-cell adhesion via plasma membrane cell adhesion molecules;GO:0010975//regulation of neuron projection development;GO:0021707//cerebellar granule cell differentiation;GO:0034613//cellular protein localization;GO:0035249//synaptic transmission, glutamatergic;GO:0043523//regulation of neuron apoptotic process;GO:0051965//positive regulation of …	--
8	133721101	133721300	*	1.19E-12	22.3929	ENSSSCG00000009230	5.02	4.0125	0.0351392	Genebody	WDFY3	WD repeat and FYVE domain containing 3 [Source:VGNC Symbol;Acc:VGNC:94903]	-	-	-	-	GO:0005635//nuclear envelope;GO:0005654//nucleoplasm;GO:0005730//nucleolus;GO:0005737//cytoplasm;GO:0005776//autophagosome;GO:0005829//cytosol;GO:0005886//plasma membrane;GO:0016234//inclusion body;GO:0016605//PML body;GO:0019898//extrinsic component of membrane;GO:0034274//Atg12-Atg5-Atg16 complex;GO:0097635//extrinsic component of autophagosome membrane	GO:0005515//protein binding;GO:0005545//1-phosphatidylinositol binding;GO:0046872//metal ion binding	GO:0035973//aggrephagy	--
8	133721201	133721400	*	6.42E-12	24.3388	ENSSSCG00000009230	5.02	4.0125	0.0351392	Genebody	WDFY3	WD repeat and FYVE domain containing 3 [Source:VGNC Symbol;Acc:VGNC:94903]	-	-	-	-	GO:0005635//nuclear envelope;GO:0005654//nucleoplasm;GO:0005730//nucleolus;GO:0005737//cytoplasm;GO:0005776//autophagosome;GO:0005829//cytosol;GO:0005886//plasma membrane;GO:0016234//inclusion body;GO:0016605//PML body;GO:0019898//extrinsic component of membrane;GO:0034274//Atg12-Atg5-Atg16 complex;GO:0097635//extrinsic component of autophagosome membrane	GO:0005515//protein binding;GO:0005545//1-phosphatidylinositol binding;GO:0046872//metal ion binding	GO:0035973//aggrephagy	--
8	133721301	133721500	*	1.30E-17	24.5722	ENSSSCG00000009230	5.02	4.0125	0.0351392	Genebody	WDFY3	WD repeat and FYVE domain containing 3 [Source:VGNC Symbol;Acc:VGNC:94903]	-	-	-	-	GO:0005635//nuclear envelope;GO:0005654//nucleoplasm;GO:0005730//nucleolus;GO:0005737//cytoplasm;GO:0005776//autophagosome;GO:0005829//cytosol;GO:0005886//plasma membrane;GO:0016234//inclusion body;GO:0016605//PML body;GO:0019898//extrinsic component of membrane;GO:0034274//Atg12-Atg5-Atg16 complex;GO:0097635//extrinsic component of autophagosome membrane	GO:0005515//protein binding;GO:0005545//1-phosphatidylinositol binding;GO:0046872//metal ion binding	GO:0035973//aggrephagy	--
8	133721401	133721600	*	3.77E-17	22.2607	ENSSSCG00000009230	5.02	4.0125	0.0351392	Genebody	WDFY3	WD repeat and FYVE domain containing 3 [Source:VGNC Symbol;Acc:VGNC:94903]	-	-	-	-	GO:0005635//nuclear envelope;GO:0005654//nucleoplasm;GO:0005730//nucleolus;GO:0005737//cytoplasm;GO:0005776//autophagosome;GO:0005829//cytosol;GO:0005886//plasma membrane;GO:0016234//inclusion body;GO:0016605//PML body;GO:0019898//extrinsic component of membrane;GO:0034274//Atg12-Atg5-Atg16 complex;GO:0097635//extrinsic component of autophagosome membrane	GO:0005515//protein binding;GO:0005545//1-phosphatidylinositol binding;GO:0046872//metal ion binding	GO:0035973//aggrephagy	--
8	133730601	133730800	*	9.07E-08	-18.0751	ENSSSCG00000009230	5.02	4.0125	0.0351392	Genebody	WDFY3	WD repeat and FYVE domain containing 3 [Source:VGNC Symbol;Acc:VGNC:94903]	-	-	-	-	GO:0005635//nuclear envelope;GO:0005654//nucleoplasm;GO:0005730//nucleolus;GO:0005737//cytoplasm;GO:0005776//autophagosome;GO:0005829//cytosol;GO:0005886//plasma membrane;GO:0016234//inclusion body;GO:0016605//PML body;GO:0019898//extrinsic component of membrane;GO:0034274//Atg12-Atg5-Atg16 complex;GO:0097635//extrinsic component of autophagosome membrane	GO:0005515//protein binding;GO:0005545//1-phosphatidylinositol binding;GO:0046872//metal ion binding	GO:0035973//aggrephagy	--
8	133730701	133730900	*	1.19E-07	-17.2792	ENSSSCG00000009230	5.02	4.0125	0.0351392	Genebody	WDFY3	WD repeat and FYVE domain containing 3 [Source:VGNC Symbol;Acc:VGNC:94903]	-	-	-	-	GO:0005635//nuclear envelope;GO:0005654//nucleoplasm;GO:0005730//nucleolus;GO:0005737//cytoplasm;GO:0005776//autophagosome;GO:0005829//cytosol;GO:0005886//plasma membrane;GO:0016234//inclusion body;GO:0016605//PML body;GO:0019898//extrinsic component of membrane;GO:0034274//Atg12-Atg5-Atg16 complex;GO:0097635//extrinsic component of autophagosome membrane	GO:0005515//protein binding;GO:0005545//1-phosphatidylinositol binding;GO:0046872//metal ion binding	GO:0035973//aggrephagy	--
8	133739501	133739700	*	4.53E-12	17.8398	ENSSSCG00000009230	5.02	4.0125	0.0351392	Genebody	WDFY3	WD repeat and FYVE domain containing 3 [Source:VGNC Symbol;Acc:VGNC:94903]	-	-	-	-	GO:0005635//nuclear envelope;GO:0005654//nucleoplasm;GO:0005730//nucleolus;GO:0005737//cytoplasm;GO:0005776//autophagosome;GO:0005829//cytosol;GO:0005886//plasma membrane;GO:0016234//inclusion body;GO:0016605//PML body;GO:0019898//extrinsic component of membrane;GO:0034274//Atg12-Atg5-Atg16 complex;GO:0097635//extrinsic component of autophagosome membrane	GO:0005515//protein binding;GO:0005545//1-phosphatidylinositol binding;GO:0046872//metal ion binding	GO:0035973//aggrephagy	--
8	133739601	133739800	*	8.53E-11	21.2124	ENSSSCG00000009230	5.02	4.0125	0.0351392	Genebody	WDFY3	WD repeat and FYVE domain containing 3 [Source:VGNC Symbol;Acc:VGNC:94903]	-	-	-	-	GO:0005635//nuclear envelope;GO:0005654//nucleoplasm;GO:0005730//nucleolus;GO:0005737//cytoplasm;GO:0005776//autophagosome;GO:0005829//cytosol;GO:0005886//plasma membrane;GO:0016234//inclusion body;GO:0016605//PML body;GO:0019898//extrinsic component of membrane;GO:0034274//Atg12-Atg5-Atg16 complex;GO:0097635//extrinsic component of autophagosome membrane	GO:0005515//protein binding;GO:0005545//1-phosphatidylinositol binding;GO:0046872//metal ion binding	GO:0035973//aggrephagy	--
8	133740801	133741000	*	1.47E-06	17.5373	ENSSSCG00000009230	5.02	4.0125	0.0351392	Genebody	WDFY3	WD repeat and FYVE domain containing 3 [Source:VGNC Symbol;Acc:VGNC:94903]	-	-	-	-	GO:0005635//nuclear envelope;GO:0005654//nucleoplasm;GO:0005730//nucleolus;GO:0005737//cytoplasm;GO:0005776//autophagosome;GO:0005829//cytosol;GO:0005886//plasma membrane;GO:0016234//inclusion body;GO:0016605//PML body;GO:0019898//extrinsic component of membrane;GO:0034274//Atg12-Atg5-Atg16 complex;GO:0097635//extrinsic component of autophagosome membrane	GO:0005515//protein binding;GO:0005545//1-phosphatidylinositol binding;GO:0046872//metal ion binding	GO:0035973//aggrephagy	--
8	133791101	133791300	*	1.37E-06	-16.4089	ENSSSCG00000009230	5.02	4.0125	0.0351392	Genebody	WDFY3	WD repeat and FYVE domain containing 3 [Source:VGNC Symbol;Acc:VGNC:94903]	-	-	-	-	GO:0005635//nuclear envelope;GO:0005654//nucleoplasm;GO:0005730//nucleolus;GO:0005737//cytoplasm;GO:0005776//autophagosome;GO:0005829//cytosol;GO:0005886//plasma membrane;GO:0016234//inclusion body;GO:0016605//PML body;GO:0019898//extrinsic component of membrane;GO:0034274//Atg12-Atg5-Atg16 complex;GO:0097635//extrinsic component of autophagosome membrane	GO:0005515//protein binding;GO:0005545//1-phosphatidylinositol binding;GO:0046872//metal ion binding	GO:0035973//aggrephagy	--
8	133791201	133791400	*	2.31E-11	-17.2022	ENSSSCG00000009230	5.02	4.0125	0.0351392	Genebody	WDFY3	WD repeat and FYVE domain containing 3 [Source:VGNC Symbol;Acc:VGNC:94903]	-	-	-	-	GO:0005635//nuclear envelope;GO:0005654//nucleoplasm;GO:0005730//nucleolus;GO:0005737//cytoplasm;GO:0005776//autophagosome;GO:0005829//cytosol;GO:0005886//plasma membrane;GO:0016234//inclusion body;GO:0016605//PML body;GO:0019898//extrinsic component of membrane;GO:0034274//Atg12-Atg5-Atg16 complex;GO:0097635//extrinsic component of autophagosome membrane	GO:0005515//protein binding;GO:0005545//1-phosphatidylinositol binding;GO:0046872//metal ion binding	GO:0035973//aggrephagy	--
8	133805601	133805800	*	3.02E-17	-23.9421	ENSSSCG00000009230	5.02	4.0125	0.0351392	Genebody	WDFY3	WD repeat and FYVE domain containing 3 [Source:VGNC Symbol;Acc:VGNC:94903]	-	-	-	-	GO:0005635//nuclear envelope;GO:0005654//nucleoplasm;GO:0005730//nucleolus;GO:0005737//cytoplasm;GO:0005776//autophagosome;GO:0005829//cytosol;GO:0005886//plasma membrane;GO:0016234//inclusion body;GO:0016605//PML body;GO:0019898//extrinsic component of membrane;GO:0034274//Atg12-Atg5-Atg16 complex;GO:0097635//extrinsic component of autophagosome membrane	GO:0005515//protein binding;GO:0005545//1-phosphatidylinositol binding;GO:0046872//metal ion binding	GO:0035973//aggrephagy	--
8	133930501	133930700	*	9.86E-05	-15.6104	ENSSSCG00000009230	5.02	4.0125	0.0351392	Genebody	WDFY3	WD repeat and FYVE domain containing 3 [Source:VGNC Symbol;Acc:VGNC:94903]	-	-	-	-	GO:0005635//nuclear envelope;GO:0005654//nucleoplasm;GO:0005730//nucleolus;GO:0005737//cytoplasm;GO:0005776//autophagosome;GO:0005829//cytosol;GO:0005886//plasma membrane;GO:0016234//inclusion body;GO:0016605//PML body;GO:0019898//extrinsic component of membrane;GO:0034274//Atg12-Atg5-Atg16 complex;GO:0097635//extrinsic component of autophagosome membrane	GO:0005515//protein binding;GO:0005545//1-phosphatidylinositol binding;GO:0046872//metal ion binding	GO:0035973//aggrephagy	--
8	135385901	135386100	*	1.16E-09	-18.087	ENSSSCG00000009242	1.195	1.67	0.0241212	Genebody	LIN54	lin-54 DREAM MuvB core complex component [Source:VGNC Symbol;Acc:VGNC:98072]	Cellular Processes	Cell growth and death	ko04218//Cellular senescence	K21776	-	GO:0001067//regulatory region nucleic acid binding;GO:0003680//AT DNA binding	-	--
8	135386001	135386200	*	4.45E-06	-16.4538	ENSSSCG00000009242	1.195	1.67	0.0241212	Genebody	LIN54	lin-54 DREAM MuvB core complex component [Source:VGNC Symbol;Acc:VGNC:98072]	Cellular Processes	Cell growth and death	ko04218//Cellular senescence	K21776	-	GO:0001067//regulatory region nucleic acid binding;GO:0003680//AT DNA binding	-	--
8	135697301	135697500	*	1.22E-05	-18.566	ENSSSCG00000026729	2.4925	1.6725	0.0028554	Genebody	TMEM150C	transmembrane protein 150C [Source:VGNC Symbol;Acc:VGNC:94096]	-	-	-	-	GO:0005886//plasma membrane;GO:0005887//integral component of plasma membrane	GO:0008381//mechanically-gated ion channel activity	GO:0019230//proprioception;GO:0071260//cellular response to mechanical stimulus	--
8	135702501	135702700	*	3.98E-07	16.9899	ENSSSCG00000026729	2.4925	1.6725	0.0028554	Genebody	TMEM150C	transmembrane protein 150C [Source:VGNC Symbol;Acc:VGNC:94096]	-	-	-	-	GO:0005886//plasma membrane;GO:0005887//integral component of plasma membrane	GO:0008381//mechanically-gated ion channel activity	GO:0019230//proprioception;GO:0071260//cellular response to mechanical stimulus	--
8	135710201	135710400	*	2.32E-05	-16.6667	ENSSSCG00000026729	2.4925	1.6725	0.0028554	Genebody	TMEM150C	transmembrane protein 150C [Source:VGNC Symbol;Acc:VGNC:94096]	-	-	-	-	GO:0005886//plasma membrane;GO:0005887//integral component of plasma membrane	GO:0008381//mechanically-gated ion channel activity	GO:0019230//proprioception;GO:0071260//cellular response to mechanical stimulus	--
8	135710301	135710500	*	1.50E-05	-21.2057	ENSSSCG00000026729	2.4925	1.6725	0.0028554	Genebody	TMEM150C	transmembrane protein 150C [Source:VGNC Symbol;Acc:VGNC:94096]	-	-	-	-	GO:0005886//plasma membrane;GO:0005887//integral component of plasma membrane	GO:0008381//mechanically-gated ion channel activity	GO:0019230//proprioception;GO:0071260//cellular response to mechanical stimulus	--
8	137671401	137671600	*	1.42E-07	-18.8728	ENSSSCG00000009256	14.745	11.2075	0.014923	Genebody	ANTXR2	ANTXR cell adhesion molecule 2 [Source:VGNC Symbol;Acc:VGNC:85365]	Organismal Systems	Immune system	ko04621//NOD-like receptor signaling pathway	K20909	GO:0016021//integral component of membrane	GO:0038023//signaling receptor activity	-	--
9	294601	294800	*	1.53E-07	16.4291	ENSSSCG00000014578	20.535	16.8875	0.0221771	Genebody	DENND5A	DENN domain containing 5A [Source:VGNC Symbol;Acc:VGNC:87254]	-	-	-	-	GO:0005794//Golgi apparatus;GO:0005802//trans-Golgi network;GO:0030904//retromer complex	GO:0005085//guanyl-nucleotide exchange factor activity;GO:0005515//protein binding;GO:0031267//small GTPase binding	GO:0042147//retrograde transport, endosome to Golgi	--
9	2149901	2150100	*	3.79E-08	17.9925	ENSSSCG00000038540	1.035	0.6075	0.033013	Genebody	-	-	-	-	-	-	-	-	-	--
9	2157701	2157900	*	3.26E-05	17.4571	ENSSSCG00000038540	1.035	0.6075	0.033013	Genebody	-	-	-	-	-	-	-	-	-	--
9	8680301	8680500	*	6.09E-07	-16.7052	ENSSSCG00000014838	8.755	10.5025	0.00101355	Genebody	PGM2L1	phosphoglucomutase 2 like 1 [Source:VGNC Symbol;Acc:VGNC:91357]	Metabolism;Metabolism	Global and overview maps;Carbohydrate metabolism	ko01100//Metabolic pathways;ko00500//Starch and sucrose metabolism	K11809;K11809	-	GO:0016853//isomerase activity;GO:0016868//intramolecular transferase activity, phosphotransferases;GO:0046872//metal ion binding;GO:0047933//glucose-1,6-bisphosphate synthase activity	GO:0005975//carbohydrate metabolic process;GO:0006006//glucose metabolic process;GO:0071704//organic substance metabolic process	--
9	21736901	21737100	*	9.38E-05	-18.6727	ENSSSCG00000014924	5.0175	2.955	2.62E-05	Genebody	CTSC	cathepsin C [Source:VGNC Symbol;Acc:VGNC:87075]	Cellular Processes;Cellular Processes	Cell growth and death;Transport and catabolism	ko04210//Apoptosis;ko04142//Lysosome	K01275;K01275	GO:0005654//nucleoplasm;GO:0005737//cytoplasm;GO:0005813//centrosome;GO:0043231//intracellular membrane-bounded organelle	GO:0004252//serine-type endopeptidase activity;GO:0008234//cysteine-type peptidase activity;GO:0016505//peptidase activator activity involved in apoptotic process	GO:0001913//T cell mediated cytotoxicity;GO:0006508//proteolysis;GO:0031642//negative regulation of myelination;GO:1903980//positive regulation of microglial cell activation;GO:2001235//positive regulation of apoptotic signaling pathway	--
9	21737001	21737200	*	0.000177936	-16.2161	ENSSSCG00000014924	5.0175	2.955	2.62E-05	Genebody	CTSC	cathepsin C [Source:VGNC Symbol;Acc:VGNC:87075]	Cellular Processes;Cellular Processes	Cell growth and death;Transport and catabolism	ko04210//Apoptosis;ko04142//Lysosome	K01275;K01275	GO:0005654//nucleoplasm;GO:0005737//cytoplasm;GO:0005813//centrosome;GO:0043231//intracellular membrane-bounded organelle	GO:0004252//serine-type endopeptidase activity;GO:0008234//cysteine-type peptidase activity;GO:0016505//peptidase activator activity involved in apoptotic process	GO:0001913//T cell mediated cytotoxicity;GO:0006508//proteolysis;GO:0031642//negative regulation of myelination;GO:1903980//positive regulation of microglial cell activation;GO:2001235//positive regulation of apoptotic signaling pathway	--
9	38221901	38222100	*	5.73E-08	19.2821	ENSSSCG00000015013	3.32	4.595	0.0022906	Genebody	RDX	radixin [Source:NCBI gene (formerly Entrezgene);Acc:494457]	Cellular Processes;Human Diseases;Cellular Processes;Human Diseases	Cell motility;Cancer: overview;Cellular community - eukaryotes;Cancer: overview	ko04810//Regulation of actin cytoskeleton;ko05205//Proteoglycans in cancer;ko04530//Tight junction;ko05206//MicroRNAs in cancer	K05762;K05762;K05762;K05762	GO:0005737//cytoplasm;GO:0005856//cytoskeleton;GO:0005886//plasma membrane;GO:0005902//microvillus;GO:0005925//focal adhesion;GO:0016020//membrane;GO:0016324//apical plasma membrane;GO:0042995//cell projection;GO:0071944//cell periphery	GO:0003779//actin binding;GO:0008092//cytoskeletal protein binding;GO:0051117//ATPase binding	GO:0008360//regulation of cell shape;GO:0008361//regulation of cell size;GO:0010628//positive regulation of gene expression;GO:0030335//positive regulation of cell migration;GO:0032231//regulation of actin filament bundle assembly;GO:0034111//negative regulation of homotypic cell-cell adhesion;GO:0034260//negative regulation of GTPase activity;GO:0043087//regulation of GTPase activity;GO:0045792/…	--
9	38317201	38317400	*	4.61E-06	18.3601	ENSSSCG00000015013	3.32	4.595	0.0022906	Genebody	RDX	radixin [Source:NCBI gene (formerly Entrezgene);Acc:494457]	Cellular Processes;Human Diseases;Cellular Processes;Human Diseases	Cell motility;Cancer: overview;Cellular community - eukaryotes;Cancer: overview	ko04810//Regulation of actin cytoskeleton;ko05205//Proteoglycans in cancer;ko04530//Tight junction;ko05206//MicroRNAs in cancer	K05762;K05762;K05762;K05762	GO:0005737//cytoplasm;GO:0005856//cytoskeleton;GO:0005886//plasma membrane;GO:0005902//microvillus;GO:0005925//focal adhesion;GO:0016020//membrane;GO:0016324//apical plasma membrane;GO:0042995//cell projection;GO:0071944//cell periphery	GO:0003779//actin binding;GO:0008092//cytoskeletal protein binding;GO:0051117//ATPase binding	GO:0008360//regulation of cell shape;GO:0008361//regulation of cell size;GO:0010628//positive regulation of gene expression;GO:0030335//positive regulation of cell migration;GO:0032231//regulation of actin filament bundle assembly;GO:0034111//negative regulation of homotypic cell-cell adhesion;GO:0034260//negative regulation of GTPase activity;GO:0043087//regulation of GTPase activity;GO:0045792/…	--
9	39441201	39441400	*	2.37E-05	15.2537	ENSSSCG00000032941	7.0575	5.2225	0.0452458	Genebody	SIK2	salt inducible kinase 2 [Source:VGNC Symbol;Acc:VGNC:92872]	Organismal Systems	Endocrine system	ko04922//Glucagon signaling pathway	K16311	-	GO:0000287//magnesium ion binding;GO:0004672//protein kinase activity;GO:0004674//protein serine/threonine kinase activity;GO:0005524//ATP binding	GO:0006468//protein phosphorylation;GO:0035556//intracellular signal transduction;GO:0046777//protein autophosphorylation	--
9	39867701	39867900	*	0.000288491	-17.7447	ENSSSCG00000015039	7.24	8.5675	0.0320077	Genebody	BCO2	beta-carotene oxygenase 2 [Source:VGNC Symbol;Acc:VGNC:85790]	-	-	-	-	GO:0005739//mitochondrion	GO:0016702//oxidoreductase activity, acting on single donors with incorporation of molecular oxygen, incorporation of two atoms of oxygen	GO:0016116//carotenoid metabolic process;GO:0016119//carotene metabolic process;GO:0016121//carotene catabolic process;GO:0016122//xanthophyll metabolic process;GO:0042574//retinal metabolic process;GO:0051881//regulation of mitochondrial membrane potential;GO:0055114//oxidation-reduction process;GO:2000377//regulation of reactive oxygen species metabolic process	--
9	45335701	45335900	*	5.32E-06	15.5541	ENSSSCG00000015085	4.2825	1.705	0.000640237	Genebody	IL10RA	interleukin 10 receptor subunit alpha [Source:VGNC Symbol;Acc:VGNC:89077]	Environmental Information Processing;Human Diseases;Human Diseases;Environmental Information Processing;Human Diseases;Environmental Information Processing	Signaling molecules and interaction;Infectious disease: bacterial;Infectious disease: viral;Signal transduction;Infectious disease: parasitic;Signaling molecules and interaction	ko04060//Cytokine-cytokine receptor interaction;ko05152//Tuberculosis;ko05163//Human cytomegalovirus infection;ko04630//JAK-STAT signaling pathway;ko05145//Toxoplasmosis;ko04061//Viral protein interaction with cytokine and cytokine receptor	K05134;K05134;K05134;K05134;K05134;K05134	GO:0005829//cytosol;GO:0005886//plasma membrane	GO:0005515//protein binding	GO:0010507//negative regulation of autophagy;GO:0046427//positive regulation of JAK-STAT cascade;GO:0070086//ubiquitin-dependent endocytosis	--
9	45647401	45647600	*	0.000727293	15.4609	ENSSSCG00000015094	0.015	0.08	0.00410279	Genebody	CD3G	CD3g molecule [Source:VGNC Symbol;Acc:VGNC:86416]	Human Diseases;Human Diseases;Human Diseases;Human Diseases;Human Diseases;Organismal Systems;Organismal Systems;Human Diseases;Organismal Systems;Organismal Systems	Infectious disease: viral;Infectious disease: viral;Infectious disease: viral;Infectious disease: viral;Infectious disease: parasitic;Immune system;Immune system;Cancer: overview;Immune system;Immune system	ko05166//Human T-cell leukemia virus 1 infection;ko05170//Human immunodeficiency virus 1 infection;ko05169//Epstein-Barr virus infection;ko05162//Measles;ko05142//Chagas disease;ko04659//Th17 cell differentiation;ko04660//T cell receptor signaling pathway;ko05235//PD-L1 expression and PD-1 checkpoint pathway in cancer;ko04658//Th1 and Th2 cell differentiation;ko04640//Hematopoietic cell lineage	K06452;K06452;K06452;K06452;K06452;K06452;K06452;K06452;K06452;K06452	GO:0005829//cytosol;GO:0005886//plasma membrane;GO:0016020//membrane;GO:0016021//integral component of membrane;GO:0042105//alpha-beta T cell receptor complex	GO:0004888//transmembrane signaling receptor activity;GO:0042802//identical protein binding;GO:0046982//protein heterodimerization activity	GO:0002250//adaptive immune response;GO:0007163//establishment or maintenance of cell polarity;GO:0007166//cell surface receptor signaling pathway;GO:0015031//protein transport;GO:0070228//regulation of lymphocyte apoptotic process	--
9	46871101	46871300	*	0.00027411	16.3041	ENSSSCG00000015125	0.4975	0.2875	0.0383197	Genebody	NECTIN1	nectin cell adhesion molecule 1 [Source:NCBI gene (formerly Entrezgene);Acc:397247]	Human Diseases;Environmental Information Processing;Cellular Processes	Infectious disease: viral;Signaling molecules and interaction;Cellular community - eukaryotes	ko05168//Herpes simplex virus 1 infection;ko04514//Cell adhesion molecules;ko04520//Adherens junction	K06081;K06081;K06081	GO:0005911//cell-cell junction;GO:0005912//adherens junction;GO:0016021//integral component of membrane;GO:0043296//apical junction complex;GO:0044291//cell-cell contact zone;GO:0045202//synapse	GO:0038023//signaling receptor activity;GO:0042802//identical protein binding;GO:0042803//protein homodimerization activity;GO:0050839//cell adhesion molecule binding	GO:0002089//lens morphogenesis in camera-type eye;GO:0002934//desmosome organization;GO:0006826//iron ion transport;GO:0007155//cell adhesion;GO:0007156//homophilic cell adhesion via plasma membrane adhesion molecules;GO:0007157//heterophilic cell-cell adhesion via plasma membrane cell adhesion molecules;GO:0019062//virion attachment to host cell;GO:0048593//camera-type eye morphogenesis;GO:00519…	--
9	56981401	56981600	*	2.56E-07	15.6303	ENSSSCG00000015247	24.7025	27.455	0.000313333	Genebody	ZBTB44	zinc finger and BTB domain containing 44 [Source:VGNC Symbol;Acc:VGNC:95076]	-	-	-	-	-	GO:0005515//protein binding	-	ZBTB
9	66886601	66886800	*	2.69E-06	15.7789	ENSSSCG00000015645	1.83	1.3475	0.0417603	Genebody	-	-	Organismal Systems	Development and regeneration	ko04360//Axon guidance	K07526	GO:0005829//cytosol;GO:0005886//plasma membrane;GO:0014069//postsynaptic density;GO:0045211//postsynaptic membrane;GO:0045335//phagocytic vesicle	GO:0005096//GTPase activator activity;GO:0005515//protein binding;GO:0031267//small GTPase binding;GO:0042803//protein homodimerization activity	GO:0007165//signal transduction;GO:0021816//extension of a leading process involved in cell motility in cerebral cortex radial glia guided migration;GO:0043547//positive regulation of GTPase activity;GO:0046847//filopodium assembly;GO:0048812//neuron projection morphogenesis;GO:0060996//dendritic spine development	--
9	66886701	66886900	*	1.52E-08	20.4211	ENSSSCG00000015645	1.83	1.3475	0.0417603	Genebody	-	-	Organismal Systems	Development and regeneration	ko04360//Axon guidance	K07526	GO:0005829//cytosol;GO:0005886//plasma membrane;GO:0014069//postsynaptic density;GO:0045211//postsynaptic membrane;GO:0045335//phagocytic vesicle	GO:0005096//GTPase activator activity;GO:0005515//protein binding;GO:0031267//small GTPase binding;GO:0042803//protein homodimerization activity	GO:0007165//signal transduction;GO:0021816//extension of a leading process involved in cell motility in cerebral cortex radial glia guided migration;GO:0043547//positive regulation of GTPase activity;GO:0046847//filopodium assembly;GO:0048812//neuron projection morphogenesis;GO:0060996//dendritic spine development	--
9	67217601	67217800	*	2.19E-07	-17.0718	ENSSSCG00000031970	0.9625	0.47	0.0161221	Genebody	RASSF5	Ras association domain family member 5 [Source:VGNC Symbol;Acc:VGNC:92125]	Human Diseases;Environmental Information Processing;Environmental Information Processing;Organismal Systems;Cellular Processes;Human Diseases	Cancer: overview;Signal transduction;Signal transduction;Immune system;Cell growth and death;Cancer: specific types	ko05200//Pathways in cancer;ko04015//Rap1 signaling pathway;ko04014//Ras signaling pathway;ko04670//Leukocyte transendothelial migration;ko04218//Cellular senescence;ko05223//Non-small cell lung cancer	K08015;K08015;K08015;K08015;K08015;K08015	GO:0005634//nucleus	-	GO:0007165//signal transduction;GO:0008285//negative regulation of cell proliferation;GO:0031398//positive regulation of protein ubiquitination;GO:0035556//intracellular signal transduction;GO:0042981//regulation of apoptotic process;GO:1900180//regulation of protein localization to nucleus	--
9	67735101	67735300	*	0.000184918	-15.2256	ENSSSCG00000015662	14.88	7.7325	3.37E-05	Genebody	C4BPA	complement component 4 binding protein, alpha [Source:NCBI gene (formerly Entrezgene);Acc:396982]	Human Diseases;Organismal Systems	Infectious disease: bacterial;Immune system	ko05133//Pertussis;ko04610//Complement and coagulation cascades	K04002;K04002	-	-	-	--
9	113255501	113255700	*	1.42E-09	15.7493	ENSSSCG00000015462	3.7175	5.0075	0.0129979	Genebody	TPK1	thiamin pyrophosphokinase 1 [Source:VGNC Symbol;Acc:VGNC:94337]	Metabolism;Metabolism	Global and overview maps;Metabolism of cofactors and vitamins	ko01100//Metabolic pathways;ko00730//Thiamine metabolism	K00949;K00949	-	GO:0004788//thiamine diphosphokinase activity;GO:0005524//ATP binding;GO:0030975//thiamine binding;GO:0042802//identical protein binding	GO:0006772//thiamine metabolic process;GO:0009229//thiamine diphosphate biosynthetic process	--
9	113272601	113272800	*	0.000201072	15.3261	ENSSSCG00000015462	3.7175	5.0075	0.0129979	Genebody	TPK1	thiamin pyrophosphokinase 1 [Source:VGNC Symbol;Acc:VGNC:94337]	Metabolism;Metabolism	Global and overview maps;Metabolism of cofactors and vitamins	ko01100//Metabolic pathways;ko00730//Thiamine metabolism	K00949;K00949	-	GO:0004788//thiamine diphosphokinase activity;GO:0005524//ATP binding;GO:0030975//thiamine binding;GO:0042802//identical protein binding	GO:0006772//thiamine metabolic process;GO:0009229//thiamine diphosphate biosynthetic process	--
9	125406301	125406500	*	1.10E-08	17.0941	ENSSSCG00000031121	1.235	2.3275	0.0199068	Genebody	TSEN15	tRNA splicing endonuclease subunit 15 [Source:HGNC Symbol;Acc:HGNC:16791]	-	-	-	-	-	GO:0003676//nucleic acid binding;GO:0004518//nuclease activity	GO:0006388//tRNA splicing, via endonucleolytic cleavage and ligation	--
10	21082501	21082700	*	0.000551936	17.2466	ENSSSCG00000010904	6.485	8.67	0.00294931	Genebody	NEK7	NIMA related kinase 7 [Source:VGNC Symbol;Acc:VGNC:98152]	Organismal Systems	Immune system	ko04621//NOD-like receptor signaling pathway	K20876	GO:0005634//nucleus;GO:0005654//nucleoplasm;GO:0005737//cytoplasm	GO:0004672//protein kinase activity;GO:0005524//ATP binding	GO:0006468//protein phosphorylation;GO:0032212//positive regulation of telomere maintenance via telomerase;GO:0051973//positive regulation of telomerase activity;GO:1904355//positive regulation of telomere capping	--
10	21082601	21082800	*	1.84E-05	17.9731	ENSSSCG00000010904	6.485	8.67	0.00294931	Genebody	NEK7	NIMA related kinase 7 [Source:VGNC Symbol;Acc:VGNC:98152]	Organismal Systems	Immune system	ko04621//NOD-like receptor signaling pathway	K20876	GO:0005634//nucleus;GO:0005654//nucleoplasm;GO:0005737//cytoplasm	GO:0004672//protein kinase activity;GO:0005524//ATP binding	GO:0006468//protein phosphorylation;GO:0032212//positive regulation of telomere maintenance via telomerase;GO:0051973//positive regulation of telomerase activity;GO:1904355//positive regulation of telomere capping	--
10	21093501	21093700	*	2.67E-08	16.9376	ENSSSCG00000010904	6.485	8.67	0.00294931	Genebody	NEK7	NIMA related kinase 7 [Source:VGNC Symbol;Acc:VGNC:98152]	Organismal Systems	Immune system	ko04621//NOD-like receptor signaling pathway	K20876	GO:0005634//nucleus;GO:0005654//nucleoplasm;GO:0005737//cytoplasm	GO:0004672//protein kinase activity;GO:0005524//ATP binding	GO:0006468//protein phosphorylation;GO:0032212//positive regulation of telomere maintenance via telomerase;GO:0051973//positive regulation of telomerase activity;GO:1904355//positive regulation of telomere capping	--
10	23961001	23961200	*	5.60E-06	-17.3399	ENSSSCG00000010915	6.575	4.96	0.0101628	Genebody	NAV1	neuron navigator 1 [Source:VGNC Symbol;Acc:VGNC:95725]	-	-	-	-	-	-	GO:0022008//neurogenesis	--
10	41290101	41290300	*	4.46E-06	-18.6852	ENSSSCG00000011022	49.0975	62.055	0.0209589	Genebody	SVIL	supervillin [Source:VGNC Symbol;Acc:VGNC:95528]	-	-	-	-	GO:0005634//nucleus;GO:0005737//cytoplasm;GO:0005829//cytosol;GO:0005886//plasma membrane;GO:0015629//actin cytoskeleton;GO:0043034//costamere	GO:0003779//actin binding;GO:0051015//actin filament binding	GO:0007010//cytoskeleton organization;GO:0007519//skeletal muscle tissue development	--
10	41294101	41294300	*	2.60E-06	17.0771	ENSSSCG00000011022	49.0975	62.055	0.0209589	Genebody	SVIL	supervillin [Source:VGNC Symbol;Acc:VGNC:95528]	-	-	-	-	GO:0005634//nucleus;GO:0005737//cytoplasm;GO:0005829//cytosol;GO:0005886//plasma membrane;GO:0015629//actin cytoskeleton;GO:0043034//costamere	GO:0003779//actin binding;GO:0051015//actin filament binding	GO:0007010//cytoskeleton organization;GO:0007519//skeletal muscle tissue development	--
10	48743101	48743300	*	4.56E-06	-20.0304	ENSSSCG00000011068	5.73	7.255	0.00229389	Genebody	-	-	-	-	-	-	GO:0016020//membrane	GO:0004176//ATP-dependent peptidase activity;GO:0004222//metalloendopeptidase activity;GO:0005515//protein binding;GO:0005524//ATP binding;GO:0016887//ATPase activity	GO:0006508//proteolysis	--
10	48743201	48743400	*	4.61E-05	-15.5435	ENSSSCG00000011068	5.73	7.255	0.00229389	Genebody	-	-	-	-	-	-	GO:0016020//membrane	GO:0004176//ATP-dependent peptidase activity;GO:0004222//metalloendopeptidase activity;GO:0005515//protein binding;GO:0005524//ATP binding;GO:0016887//ATPase activity	GO:0006508//proteolysis	--
10	48756701	48756900	*	5.50E-11	-15.2035	ENSSSCG00000011068	5.73	7.255	0.00229389	Genebody	-	-	-	-	-	-	GO:0016020//membrane	GO:0004176//ATP-dependent peptidase activity;GO:0004222//metalloendopeptidase activity;GO:0005515//protein binding;GO:0005524//ATP binding;GO:0016887//ATPase activity	GO:0006508//proteolysis	--
10	48756801	48757000	*	5.50E-11	-15.2035	ENSSSCG00000011068	5.73	7.255	0.00229389	Genebody	-	-	-	-	-	-	GO:0016020//membrane	GO:0004176//ATP-dependent peptidase activity;GO:0004222//metalloendopeptidase activity;GO:0005515//protein binding;GO:0005524//ATP binding;GO:0016887//ATPase activity	GO:0006508//proteolysis	--
10	59990401	59990600	*	1.75E-07	17.9367	ENSSSCG00000011117	1.8075	2.6	0.000127081	Genebody	UPF2	UPF2 regulator of nonsense mediated mRNA decay [Source:VGNC Symbol;Acc:VGNC:98402]	Genetic Information Processing;Genetic Information Processing	Translation;Translation	ko03013//Nucleocytoplasmic transport;ko03015//mRNA surveillance pathway	K14327;K14327	GO:0005634//nucleus;GO:0005737//cytoplasm;GO:0005829//cytosol;GO:0035145//exon-exon junction complex;GO:0036464//cytoplasmic ribonucleoprotein granule	GO:0003723//RNA binding;GO:0005515//protein binding;GO:0042162//telomeric DNA binding	GO:0000184//nuclear-transcribed mRNA catabolic process, nonsense-mediated decay;GO:0001889//liver development;GO:0031100//organ regeneration	--
10	60042201	60042400	*	4.74E-06	17.1609	ENSSSCG00000011117	1.8075	2.6	0.000127081	Genebody	UPF2	UPF2 regulator of nonsense mediated mRNA decay [Source:VGNC Symbol;Acc:VGNC:98402]	Genetic Information Processing;Genetic Information Processing	Translation;Translation	ko03013//Nucleocytoplasmic transport;ko03015//mRNA surveillance pathway	K14327;K14327	GO:0005634//nucleus;GO:0005737//cytoplasm;GO:0005829//cytosol;GO:0035145//exon-exon junction complex;GO:0036464//cytoplasmic ribonucleoprotein granule	GO:0003723//RNA binding;GO:0005515//protein binding;GO:0042162//telomeric DNA binding	GO:0000184//nuclear-transcribed mRNA catabolic process, nonsense-mediated decay;GO:0001889//liver development;GO:0031100//organ regeneration	--
10	63704001	63704200	*	9.66E-05	18.7179	ENSSSCG00000011129	20.7325	15.67	0.0189237	Genebody	ITIH5	inter-alpha-trypsin inhibitor heavy chain 5 [Source:VGNC Symbol;Acc:VGNC:95966]	-	-	-	-	-	GO:0004867//serine-type endopeptidase inhibitor activity	GO:0030212//hyaluronan metabolic process	--
11	11838401	11838600	*	7.16E-06	17.5768	ENSSSCG00000033919	1.065	0.7325	0.0137009	Genebody	DCLK1	doublecortin like kinase 1 [Source:HGNC Symbol;Acc:HGNC:2700]	-	-	-	-	GO:0014069//postsynaptic density	GO:0004672//protein kinase activity;GO:0005524//ATP binding	GO:0001764//neuron migration;GO:0006468//protein phosphorylation;GO:0007409//axonogenesis;GO:0007420//brain development;GO:0009615//response to virus;GO:0018105//peptidyl-serine phosphorylation;GO:0021952//central nervous system projection neuron axonogenesis;GO:0030900//forebrain development;GO:0035556//intracellular signal transduction;GO:0048675//axon extension;GO:0048813//dendrite morphogenes…	--
11	11875401	11875600	*	6.56E-08	15.8489	ENSSSCG00000033919	1.065	0.7325	0.0137009	Genebody	DCLK1	doublecortin like kinase 1 [Source:HGNC Symbol;Acc:HGNC:2700]	-	-	-	-	GO:0014069//postsynaptic density	GO:0004672//protein kinase activity;GO:0005524//ATP binding	GO:0001764//neuron migration;GO:0006468//protein phosphorylation;GO:0007409//axonogenesis;GO:0007420//brain development;GO:0009615//response to virus;GO:0018105//peptidyl-serine phosphorylation;GO:0021952//central nervous system projection neuron axonogenesis;GO:0030900//forebrain development;GO:0035556//intracellular signal transduction;GO:0048675//axon extension;GO:0048813//dendrite morphogenes…	--
11	11898301	11898500	*	9.49E-06	18.638	ENSSSCG00000033919	1.065	0.7325	0.0137009	Genebody	DCLK1	doublecortin like kinase 1 [Source:HGNC Symbol;Acc:HGNC:2700]	-	-	-	-	GO:0014069//postsynaptic density	GO:0004672//protein kinase activity;GO:0005524//ATP binding	GO:0001764//neuron migration;GO:0006468//protein phosphorylation;GO:0007409//axonogenesis;GO:0007420//brain development;GO:0009615//response to virus;GO:0018105//peptidyl-serine phosphorylation;GO:0021952//central nervous system projection neuron axonogenesis;GO:0030900//forebrain development;GO:0035556//intracellular signal transduction;GO:0048675//axon extension;GO:0048813//dendrite morphogenes…	--
11	11938101	11938300	*	2.65E-06	19.2091	ENSSSCG00000033919	1.065	0.7325	0.0137009	Genebody	DCLK1	doublecortin like kinase 1 [Source:HGNC Symbol;Acc:HGNC:2700]	-	-	-	-	GO:0014069//postsynaptic density	GO:0004672//protein kinase activity;GO:0005524//ATP binding	GO:0001764//neuron migration;GO:0006468//protein phosphorylation;GO:0007409//axonogenesis;GO:0007420//brain development;GO:0009615//response to virus;GO:0018105//peptidyl-serine phosphorylation;GO:0021952//central nervous system projection neuron axonogenesis;GO:0030900//forebrain development;GO:0035556//intracellular signal transduction;GO:0048675//axon extension;GO:0048813//dendrite morphogenes…	--
11	12070301	12070500	*	3.52E-06	19.559	ENSSSCG00000033919	1.065	0.7325	0.0137009	Genebody	DCLK1	doublecortin like kinase 1 [Source:HGNC Symbol;Acc:HGNC:2700]	-	-	-	-	GO:0014069//postsynaptic density	GO:0004672//protein kinase activity;GO:0005524//ATP binding	GO:0001764//neuron migration;GO:0006468//protein phosphorylation;GO:0007409//axonogenesis;GO:0007420//brain development;GO:0009615//response to virus;GO:0018105//peptidyl-serine phosphorylation;GO:0021952//central nervous system projection neuron axonogenesis;GO:0030900//forebrain development;GO:0035556//intracellular signal transduction;GO:0048675//axon extension;GO:0048813//dendrite morphogenes…	--
11	19671901	19672100	*	1.64E-06	17.252	ENSSSCG00000009405	14.9875	17.49	0.0466274	Genebody	SUCLA2	succinate-CoA ligase ADP-forming subunit beta [Source:HGNC Symbol;Acc:HGNC:11448]	Metabolism;Metabolism;Metabolism;Metabolism	Global and overview maps;Global and overview maps;Carbohydrate metabolism;Carbohydrate metabolism	ko01100//Metabolic pathways;ko01200//Carbon metabolism;ko00640//Propanoate metabolism;ko00020//Citrate cycle (TCA cycle)	K01900;K01900;K01900;K01900	GO:0005739//mitochondrion	GO:0003824//catalytic activity;GO:0005524//ATP binding;GO:0046872//metal ion binding	GO:0006099//tricarboxylic acid cycle	--
11	21167901	21168100	*	0.000207642	15.8101	ENSSSCG00000009412	3.81	1.605	0.0462944	Genebody	LCP1	lymphocyte cytosolic protein 1 [Source:VGNC Symbol;Acc:VGNC:89663]	-	-	-	-	GO:0001725//stress fiber;GO:0001726//ruffle;GO:0001891//phagocytic cup;GO:0002102//podosome;GO:0005737//cytoplasm;GO:0005829//cytosol;GO:0005884//actin filament;GO:0005886//plasma membrane;GO:0005925//focal adhesion;GO:0015629//actin cytoskeleton;GO:0030175//filopodium;GO:0032432//actin filament bundle;GO:0048471//perinuclear region of cytoplasm	GO:0005178//integrin binding;GO:0005509//calcium ion binding;GO:0005515//protein binding;GO:0042802//identical protein binding;GO:0051015//actin filament binding;GO:0051020//GTPase binding	GO:0002286//T cell activation involved in immune response;GO:0010737//protein kinase A signaling;GO:0016477//cell migration;GO:0022617//extracellular matrix disassembly;GO:0033157//regulation of intracellular protein transport;GO:0051017//actin filament bundle assembly;GO:0071803//positive regulation of podosome assembly	--
11	45046601	45046800	*	3.87E-06	16.0301	ENSSSCG00000009460	0.5425	0.8175	0.0313705	Genebody	DIS3	DIS3 homolog, exosome endoribonuclease and 3'-5' exoribonuclease [Source:VGNC Symbol;Acc:VGNC:87315]	Genetic Information Processing	Folding, sorting and degradation	ko03018//RNA degradation	K12585	GO:0000176//nuclear exosome (RNase complex);GO:0005654//nucleoplasm;GO:0005829//cytosol	GO:0000175//3'-5'-exoribonuclease activity;GO:0003723//RNA binding;GO:0004519//endonuclease activity;GO:0004540//ribonuclease activity;GO:0005085//guanyl-nucleotide exchange factor activity	GO:0016075//rRNA catabolic process;GO:0071034//CUT catabolic process	--
11	46056601	46056800	*	0.00106724	16.7898	ENSSSCG00000025130	0.88	1.135	0.028508	Genebody	KLF12	Kruppel like factor 12 [Source:VGNC Symbol;Acc:VGNC:89492]	-	-	-	-	GO:0005654//nucleoplasm;GO:0005829//cytosol	GO:0000977//RNA polymerase II regulatory region sequence-specific DNA binding;GO:0000978//RNA polymerase II core promoter proximal region sequence-specific DNA binding;GO:0001227//transcriptional repressor activity, RNA polymerase II transcription regulatory region sequence-specific binding;GO:0003677//DNA binding;GO:0003700//transcription factor activity, sequence-specific DNA binding;GO:1990837…	GO:0000122//negative regulation of transcription from RNA polymerase II promoter;GO:0006355//regulation of transcription, DNA-templated;GO:0045944//positive regulation of transcription from RNA polymerase II promoter	zf-C2H2
11	46067101	46067300	*	1.51E-07	-17.1525	ENSSSCG00000025130	0.88	1.135	0.028508	Genebody	KLF12	Kruppel like factor 12 [Source:VGNC Symbol;Acc:VGNC:89492]	-	-	-	-	GO:0005654//nucleoplasm;GO:0005829//cytosol	GO:0000977//RNA polymerase II regulatory region sequence-specific DNA binding;GO:0000978//RNA polymerase II core promoter proximal region sequence-specific DNA binding;GO:0001227//transcriptional repressor activity, RNA polymerase II transcription regulatory region sequence-specific binding;GO:0003677//DNA binding;GO:0003700//transcription factor activity, sequence-specific DNA binding;GO:1990837…	GO:0000122//negative regulation of transcription from RNA polymerase II promoter;GO:0006355//regulation of transcription, DNA-templated;GO:0045944//positive regulation of transcription from RNA polymerase II promoter	zf-C2H2
11	47570001	47570200	*	9.39E-06	15.8052	ENSSSCG00000009464	9.4525	11.3125	0.0337925	Genebody	COMMD6	COMM domain containing 6 [Source:NCBI gene (formerly Entrezgene);Acc:100623421]	Organismal Systems;Human Diseases	Endocrine system;Endocrine and metabolic disease	ko04919//Thyroid hormone signaling pathway;ko04931//Insulin resistance	K17902;K17902	GO:0005829//cytosol	-	GO:0016192//vesicle-mediated transport;GO:0032869//cellular response to insulin stimulus	--
11	47696301	47696500	*	2.68E-07	-16.4813	ENSSSCG00000009464	9.4525	11.3125	0.0337925	Genebody	COMMD6	COMM domain containing 6 [Source:NCBI gene (formerly Entrezgene);Acc:100623421]	Organismal Systems;Human Diseases	Endocrine system;Endocrine and metabolic disease	ko04919//Thyroid hormone signaling pathway;ko04931//Insulin resistance	K17902;K17902	GO:0005829//cytosol	-	GO:0016192//vesicle-mediated transport;GO:0032869//cellular response to insulin stimulus	--
11	66452101	66452300	*	0.000262519	-15.0857	ENSSSCG00000009505	7.05	8.025	0.0174598	Genebody	MBNL2	muscleblind like splicing regulator 2 [Source:VGNC Symbol;Acc:VGNC:90055]	-	-	-	-	-	GO:0046872//metal ion binding	-	zf-CCCH
11	77454801	77455000	*	0.00110209	16.1409	ENSSSCG00000009551	18.79	20.8425	0.0366126	Genebody	ARHGEF7	Rho guanine nucleotide exchange factor 7 [Source:VGNC Symbol;Acc:VGNC:85503]	Cellular Processes;Human Diseases	Cell motility;Infectious disease: bacterial	ko04810//Regulation of actin cytoskeleton;ko05135//Yersinia infection	K13710;K13710	GO:0000322//storage vacuole;GO:0005829//cytosol;GO:0005886//plasma membrane;GO:0030027//lamellipodium;GO:0098794//postsynapse	GO:0005085//guanyl-nucleotide exchange factor activity;GO:0005515//protein binding;GO:0019901//protein kinase binding	GO:0002244//hematopoietic progenitor cell differentiation;GO:0030032//lamellipodium assembly;GO:0032092//positive regulation of protein binding;GO:0043547//positive regulation of GTPase activity;GO:0060124//positive regulation of growth hormone secretion	--
12	3170001	3170200	*	7.93E-06	-15.1986	ENSSSCG00000035511	13.84	10.23	0.0355066	Genebody	C1QTNF1	C1q and TNF related 1 [Source:VGNC Symbol;Acc:VGNC:85981]	-	-	-	-	GO:0005615//extracellular space;GO:0005887//integral component of plasma membrane	GO:0005515//protein binding;GO:0005518//collagen binding;GO:0042802//identical protein binding	GO:0007204//positive regulation of cytosolic calcium ion concentration;GO:0010544//negative regulation of platelet activation;GO:0010628//positive regulation of gene expression;GO:0010906//regulation of glucose metabolic process;GO:0043410//positive regulation of MAPK cascade;GO:0051897//positive regulation of protein kinase B signaling;GO:0090331//negative regulation of platelet aggregation;GO:2…	--
12	3290001	3290200	*	2.44E-07	21.2268	ENSSSCG00000017164	71.15	56.7	0.0155288	Genebody	-	TIMP metallopeptidase inhibitor 2 [Source:VGNC Symbol;Acc:VGNC:93995]	-	-	-	-	-	GO:0005515//protein binding;GO:0008191//metalloendopeptidase inhibitor activity	GO:0010951//negative regulation of endopeptidase activity	--
12	3475001	3475200	*	1.04E-05	-17.2144	ENSSSCG00000036056	0.1275	0.065	0.0173668	Genebody	DNAH17	dynein axonemal heavy chain 17 [Source:VGNC Symbol;Acc:VGNC:87369]	Human Diseases	Neurodegenerative disease	ko05016//Huntington disease	K10408	GO:0005930//axoneme;GO:0030286//dynein complex;GO:0036126//sperm flagellum;GO:0036157//outer dynein arm	GO:0005524//ATP binding;GO:0008569//ATP-dependent microtubule motor activity, minus-end-directed	GO:0007018//microtubule-based movement;GO:0036158//outer dynein arm assembly	--
12	4452001	4452200	*	3.83E-10	-16.4381	ENSSSCG00000017169	7.0575	5.2925	0.0187425	Genebody	SEC14L1	SEC14 like lipid binding 1 [Source:VGNC Symbol;Acc:VGNC:92669]	-	-	-	-	GO:0005654//nucleoplasm;GO:0005737//cytoplasm;GO:0005794//Golgi apparatus;GO:0005829//cytosol	GO:0039552//RIG-I binding	GO:0015871//choline transport;GO:0039536//negative regulation of RIG-I signaling pathway	--
12	4452101	4452300	*	3.43E-07	-15.1992	ENSSSCG00000017169	7.0575	5.2925	0.0187425	Genebody	SEC14L1	SEC14 like lipid binding 1 [Source:VGNC Symbol;Acc:VGNC:92669]	-	-	-	-	GO:0005654//nucleoplasm;GO:0005737//cytoplasm;GO:0005794//Golgi apparatus;GO:0005829//cytosol	GO:0039552//RIG-I binding	GO:0015871//choline transport;GO:0039536//negative regulation of RIG-I signaling pathway	--
12	13706901	13707100	*	3.31E-20	18.6433	ENSSSCG00000017273	5.05	6.525	0.0150943	Genebody	PSMD12	proteasome 26S subunit, non-ATPase 12 [Source:VGNC Symbol;Acc:VGNC:91920]	Human Diseases;Genetic Information Processing	Infectious disease: viral;Folding, sorting and degradation	ko05169//Epstein-Barr virus infection;ko03050//Proteasome	K03035;K03035	GO:0000502//proteasome complex;GO:0005838//proteasome regulatory particle;GO:0022624//proteasome accessory complex	-	-	--
12	17163801	17164000	*	1.76E-08	19.8475	ENSSSCG00000017311	25.625	33.5825	0.000213008	Genebody	MAPT	microtubule associated protein tau [Source:VGNC Symbol;Acc:VGNC:90016]	Human Diseases;Environmental Information Processing	Neurodegenerative disease;Signal transduction	ko05010//Alzheimer disease;ko04010//MAPK signaling pathway	K04380;K04380	GO:0005737//cytoplasm;GO:0005829//cytosol;GO:0005886//plasma membrane;GO:0015630//microtubule cytoskeleton;GO:0016020//membrane;GO:0016607//nuclear speck;GO:0030424//axon;GO:0030425//dendrite;GO:0030426//growth cone;GO:0030673//axolemma;GO:0034399//nuclear periphery;GO:0036464//cytoplasmic ribonucleoprotein granule;GO:0036477//somatodendritic compartment;GO:0043025//neuronal cell body;GO:0044297/…	GO:0008017//microtubule binding;GO:0015631//tubulin binding;GO:0017124//SH3 domain binding;GO:0019899//enzyme binding;GO:0019901//protein kinase binding;GO:0034185//apolipoprotein binding;GO:0042802//identical protein binding;GO:0051087//chaperone binding;GO:0051879//Hsp90 protein binding;GO:0071813//lipoprotein particle binding;GO:0099609//microtubule lateral binding	GO:0000226//microtubule cytoskeleton organization;GO:0007613//memory;GO:0010506//regulation of autophagy;GO:0010629//negative regulation of gene expression;GO:0010917//negative regulation of mitochondrial membrane potential;GO:0031110//regulation of microtubule polymerization or depolymerization;GO:0031116//positive regulation of microtubule polymerization;GO:0032930//positive regulation of super…	--
12	17197501	17197700	*	0.00159473	15.6379	ENSSSCG00000017311	25.625	33.5825	0.000213008	Genebody	MAPT	microtubule associated protein tau [Source:VGNC Symbol;Acc:VGNC:90016]	Human Diseases;Environmental Information Processing	Neurodegenerative disease;Signal transduction	ko05010//Alzheimer disease;ko04010//MAPK signaling pathway	K04380;K04380	GO:0005737//cytoplasm;GO:0005829//cytosol;GO:0005886//plasma membrane;GO:0015630//microtubule cytoskeleton;GO:0016020//membrane;GO:0016607//nuclear speck;GO:0030424//axon;GO:0030425//dendrite;GO:0030426//growth cone;GO:0030673//axolemma;GO:0034399//nuclear periphery;GO:0036464//cytoplasmic ribonucleoprotein granule;GO:0036477//somatodendritic compartment;GO:0043025//neuronal cell body;GO:0044297/…	GO:0008017//microtubule binding;GO:0015631//tubulin binding;GO:0017124//SH3 domain binding;GO:0019899//enzyme binding;GO:0019901//protein kinase binding;GO:0034185//apolipoprotein binding;GO:0042802//identical protein binding;GO:0051087//chaperone binding;GO:0051879//Hsp90 protein binding;GO:0071813//lipoprotein particle binding;GO:0099609//microtubule lateral binding	GO:0000226//microtubule cytoskeleton organization;GO:0007613//memory;GO:0010506//regulation of autophagy;GO:0010629//negative regulation of gene expression;GO:0010917//negative regulation of mitochondrial membrane potential;GO:0031110//regulation of microtubule polymerization or depolymerization;GO:0031116//positive regulation of microtubule polymerization;GO:0032930//positive regulation of super…	--
12	19841101	19841300	*	8.06E-05	15.015	ENSSSCG00000024059	12.9725	9.1575	0.000133336	Genebody	VAT1	vesicle amine transport 1 [Source:VGNC Symbol;Acc:VGNC:94805]	-	-	-	-	-	GO:0008270//zinc ion binding;GO:0016491//oxidoreductase activity	GO:0010637//negative regulation of mitochondrial fusion;GO:0055114//oxidation-reduction process	--
12	19841201	19841400	*	8.06E-05	15.015	ENSSSCG00000024059	12.9725	9.1575	0.000133336	Genebody	VAT1	vesicle amine transport 1 [Source:VGNC Symbol;Acc:VGNC:94805]	-	-	-	-	-	GO:0008270//zinc ion binding;GO:0016491//oxidoreductase activity	GO:0010637//negative regulation of mitochondrial fusion;GO:0055114//oxidation-reduction process	--
12	34832501	34832700	*	2.14E-08	17.4335	ENSSSCG00000017645	1213.69	1807.03	7.42E-05	Genebody	TEX14	testis expressed 14, intercellular bridge forming factor [Source:VGNC Symbol;Acc:VGNC:98365]	-	-	-	-	GO:0000776//kinetochore;GO:0030496//midbody;GO:0045171//intercellular bridge	GO:0004672//protein kinase activity;GO:0005515//protein binding;GO:0005524//ATP binding;GO:0019901//protein kinase binding	GO:0006468//protein phosphorylation;GO:0007094//mitotic spindle assembly checkpoint;GO:0007140//male meiosis;GO:0008608//attachment of spindle microtubules to kinetochore;GO:0032091//negative regulation of protein binding;GO:0032466//negative regulation of cytokinesis;GO:0043063//intercellular bridge organization;GO:0051306//mitotic sister chromatid separation;GO:1990830//cellular response to leu…	--
12	49988301	49988500	*	0.000110524	-15.582	ENSSSCG00000017874	4.9225	3.6575	0.0316501	Genebody	ATP2A3	ATPase sarcoplasmic/endoplasmic reticulum Ca2+ transporting 3 [Source:VGNC Symbol;Acc:VGNC:85648]	Human Diseases;Environmental Information Processing;Environmental Information Processing;Environmental Information Processing;Organismal Systems;Organismal Systems;Organismal Systems;Human Diseases;Human Diseases;Human Diseases;Organismal Systems;Human Diseases	Neurodegenerative disease;Signal transduction;Signal transduction;Signal transduction;Circulatory system;Endocrine system;Digestive system;Cardiovascular disease;Neurodegenerative disease;Cardiovascular disease;Circulatory system;Cardiovascular disease	ko05010//Alzheimer disease;ko04020//Calcium signaling pathway;ko04024//cAMP signaling pathway;ko04022//cGMP-PKG signaling pathway;ko04261//Adrenergic signaling in cardiomyocytes;ko04919//Thyroid hormone signaling pathway;ko04972//Pancreatic secretion;ko05414//Dilated cardiomyopathy;ko05017//Spinocerebellar ataxia;ko05410//Hypertrophic cardiomyopathy;ko04260//Cardiac muscle contraction;ko05412//Ar…	K05853;K05853;K05853;K05853;K05853;K05853;K05853;K05853;K05853;K05853;K05853;K05853	GO:0005783//endoplasmic reticulum;GO:0016021//integral component of membrane;GO:0016529//sarcoplasmic reticulum;GO:0031090//organelle membrane	GO:0000166//nucleotide binding;GO:0005388//calcium-transporting ATPase activity;GO:0008656//cysteine-type endopeptidase activator activity involved in apoptotic process;GO:0015085//calcium ion transmembrane transporter activity;GO:0030899//calcium-dependent ATPase activity;GO:0044325//ion channel binding	GO:0006816//calcium ion transport;GO:0006874//cellular calcium ion homeostasis;GO:0006919//activation of cysteine-type endopeptidase activity involved in apoptotic process;GO:0070059//intrinsic apoptotic signaling pathway in response to endoplasmic reticulum stress;GO:0070588//calcium ion transmembrane transport;GO:1900121//negative regulation of receptor binding;GO:1903515//calcium ion transport…	--
12	49988401	49988600	*	0.000110524	-15.582	ENSSSCG00000017874	4.9225	3.6575	0.0316501	Genebody	ATP2A3	ATPase sarcoplasmic/endoplasmic reticulum Ca2+ transporting 3 [Source:VGNC Symbol;Acc:VGNC:85648]	Human Diseases;Environmental Information Processing;Environmental Information Processing;Environmental Information Processing;Organismal Systems;Organismal Systems;Organismal Systems;Human Diseases;Human Diseases;Human Diseases;Organismal Systems;Human Diseases	Neurodegenerative disease;Signal transduction;Signal transduction;Signal transduction;Circulatory system;Endocrine system;Digestive system;Cardiovascular disease;Neurodegenerative disease;Cardiovascular disease;Circulatory system;Cardiovascular disease	ko05010//Alzheimer disease;ko04020//Calcium signaling pathway;ko04024//cAMP signaling pathway;ko04022//cGMP-PKG signaling pathway;ko04261//Adrenergic signaling in cardiomyocytes;ko04919//Thyroid hormone signaling pathway;ko04972//Pancreatic secretion;ko05414//Dilated cardiomyopathy;ko05017//Spinocerebellar ataxia;ko05410//Hypertrophic cardiomyopathy;ko04260//Cardiac muscle contraction;ko05412//Ar…	K05853;K05853;K05853;K05853;K05853;K05853;K05853;K05853;K05853;K05853;K05853;K05853	GO:0005783//endoplasmic reticulum;GO:0016021//integral component of membrane;GO:0016529//sarcoplasmic reticulum;GO:0031090//organelle membrane	GO:0000166//nucleotide binding;GO:0005388//calcium-transporting ATPase activity;GO:0008656//cysteine-type endopeptidase activator activity involved in apoptotic process;GO:0015085//calcium ion transmembrane transporter activity;GO:0030899//calcium-dependent ATPase activity;GO:0044325//ion channel binding	GO:0006816//calcium ion transport;GO:0006874//cellular calcium ion homeostasis;GO:0006919//activation of cysteine-type endopeptidase activity involved in apoptotic process;GO:0070059//intrinsic apoptotic signaling pathway in response to endoplasmic reticulum stress;GO:0070588//calcium ion transmembrane transport;GO:1900121//negative regulation of receptor binding;GO:1903515//calcium ion transport…	--
12	51726301	51726500	*	3.65E-05	16.6429	ENSSSCG00000017895	3.7025	4.4975	0.0276256	Genebody	RABEP1	rabaptin, RAB GTPase binding effector protein 1 [Source:VGNC Symbol;Acc:VGNC:99032]	Cellular Processes	Transport and catabolism	ko04144//Endocytosis	K12480	GO:0005737//cytoplasm;GO:0005768//endosome;GO:0005769//early endosome;GO:0030139//endocytic vesicle;GO:0032991//macromolecular complex;GO:0043231//intracellular membrane-bounded organelle	GO:0005096//GTPase activator activity;GO:0008083//growth factor activity;GO:0019904//protein domain specific binding;GO:0042803//protein homodimerization activity	GO:0006893//Golgi to plasma membrane transport;GO:0006897//endocytosis;GO:0007165//signal transduction;GO:0015031//protein transport;GO:0016192//vesicle-mediated transport;GO:0043547//positive regulation of GTPase activity;GO:1903441//protein localization to ciliary membrane	--
12	54755201	54755400	*	0.000381062	15.4201	ENSSSCG00000039056	6.1675	3.9075	0.00387033	Genebody	GAS7	growth arrest specific 7 [Source:VGNC Symbol;Acc:VGNC:88359]	-	-	-	-	-	GO:0005515//protein binding	-	--
12	54822301	54822500	*	1.33E-06	15.7833	ENSSSCG00000039056	6.1675	3.9075	0.00387033	Genebody	GAS7	growth arrest specific 7 [Source:VGNC Symbol;Acc:VGNC:88359]	-	-	-	-	-	GO:0005515//protein binding	-	--
12	59439101	59439300	*	1.40E-12	-20.8959	ENSSSCG00000035051	0.9825	0.6725	0.0139896	Genebody	ADORA2B	adenosine A2b receptor [Source:VGNC Symbol;Acc:VGNC:85149]	Environmental Information Processing;Environmental Information Processing;Environmental Information Processing;Human Diseases;Organismal Systems	Signaling molecules and interaction;Signal transduction;Signal transduction;Substance dependence;Circulatory system	ko04080//Neuroactive ligand-receptor interaction;ko04015//Rap1 signaling pathway;ko04020//Calcium signaling pathway;ko05034//Alcoholism;ko04270//Vascular smooth muscle contraction	K04267;K04267;K04267;K04267;K04267	GO:0005886//plasma membrane;GO:0016020//membrane;GO:0016021//integral component of membrane	GO:0001609//G-protein coupled adenosine receptor activity;GO:0004930//G-protein coupled receptor activity	GO:0001973//adenosine receptor signaling pathway;GO:0007165//signal transduction;GO:0007186//G-protein coupled receptor signaling pathway	--
12	59439201	59439400	*	3.60E-06	-16.0192	ENSSSCG00000035051	0.9825	0.6725	0.0139896	Genebody	ADORA2B	adenosine A2b receptor [Source:VGNC Symbol;Acc:VGNC:85149]	Environmental Information Processing;Environmental Information Processing;Environmental Information Processing;Human Diseases;Organismal Systems	Signaling molecules and interaction;Signal transduction;Signal transduction;Substance dependence;Circulatory system	ko04080//Neuroactive ligand-receptor interaction;ko04015//Rap1 signaling pathway;ko04020//Calcium signaling pathway;ko05034//Alcoholism;ko04270//Vascular smooth muscle contraction	K04267;K04267;K04267;K04267;K04267	GO:0005886//plasma membrane;GO:0016020//membrane;GO:0016021//integral component of membrane	GO:0001609//G-protein coupled adenosine receptor activity;GO:0004930//G-protein coupled receptor activity	GO:0001973//adenosine receptor signaling pathway;GO:0007165//signal transduction;GO:0007186//G-protein coupled receptor signaling pathway	--
12	60550601	60550800	*	1.44E-08	16.896	ENSSSCG00000032392	0.14	0.2825	0.0381453	Genebody	-	-	-	-	-	-	GO:0005737//cytoplasm;GO:0015629//actin cytoskeleton;GO:0031982//vesicle;GO:0098858//actin-based cell projection	GO:0000146//microfilament motor activity;GO:0030898//actin-dependent ATPase activity;GO:0051015//actin filament binding	GO:0007015//actin filament organization;GO:0030050//vesicle transport along actin filament	--
13	2957401	2957600	*	1.37E-11	-19.6042	ENSSSCG00000011194	3.275	3.92	0.0297557	Genebody	ANKRD28	ankyrin repeat domain 28 [Source:VGNC Symbol;Acc:VGNC:85331]	-	-	-	-	-	GO:0005515//protein binding	-	--
13	4159101	4159300	*	3.03E-07	16.8188	ENSSSCG00000029811	8.525	13.295	0.00400871	Genebody	PLCL2	phospholipase C like 2 [Source:VGNC Symbol;Acc:VGNC:91523]	-	-	-	-	-	GO:0004435//phosphatidylinositol phospholipase C activity;GO:0008081//phosphoric diester hydrolase activity;GO:0050811//GABA receptor binding;GO:0070679//inositol 1,4,5 trisphosphate binding	GO:0002322//B cell proliferation involved in immune response;GO:0002337//B-1a B cell differentiation;GO:0006629//lipid metabolic process;GO:0007165//signal transduction;GO:0007214//gamma-aminobutyric acid signaling pathway;GO:0032228//regulation of synaptic transmission, GABAergic;GO:0033135//regulation of peptidyl-serine phosphorylation;GO:0035556//intracellular signal transduction;GO:0050859//n…	--
13	18408901	18409100	*	5.05E-05	17.431	ENSSSCG00000022618	3.0275	2.11	0.0422875	Genebody	CMTM8	CKLF like MARVEL transmembrane domain containing 8 [Source:VGNC Symbol;Acc:VGNC:86807]	-	-	-	-	GO:0005654//nucleoplasm;GO:0016020//membrane	-	-	--
13	18409101	18409300	*	2.06E-08	21.9021	ENSSSCG00000022618	3.0275	2.11	0.0422875	Genebody	CMTM8	CKLF like MARVEL transmembrane domain containing 8 [Source:VGNC Symbol;Acc:VGNC:86807]	-	-	-	-	GO:0005654//nucleoplasm;GO:0016020//membrane	-	-	--
13	18409201	18409400	*	1.84E-10	24.1774	ENSSSCG00000022618	3.0275	2.11	0.0422875	Genebody	CMTM8	CKLF like MARVEL transmembrane domain containing 8 [Source:VGNC Symbol;Acc:VGNC:86807]	-	-	-	-	GO:0005654//nucleoplasm;GO:0016020//membrane	-	-	--
13	21921501	21921700	*	2.85E-35	45.8257	ENSSSCG00000011239	1.43	1.0925	0.0135972	Genebody	TRANK1	tetratricopeptide repeat and ankyrin repeat containing 1 [Source:VGNC Symbol;Acc:VGNC:94370]	-	-	-	-	-	GO:0005515//protein binding	-	--
13	21921601	21921800	*	2.85E-35	45.8257	ENSSSCG00000011239	1.43	1.0925	0.0135972	Genebody	TRANK1	tetratricopeptide repeat and ankyrin repeat containing 1 [Source:VGNC Symbol;Acc:VGNC:94370]	-	-	-	-	-	GO:0005515//protein binding	-	--
13	29523901	29524100	*	3.22E-06	15.9726	ENSSSCG00000026945	8.595	11.92	0.0224176	Genebody	LRRC2	leucine rich repeat containing 2 [Source:VGNC Symbol;Acc:VGNC:98079]	-	-	-	-	-	GO:0005515//protein binding	-	--
13	29576101	29576300	*	1.21E-06	15.259	ENSSSCG00000026945	8.595	11.92	0.0224176	Genebody	LRRC2	leucine rich repeat containing 2 [Source:VGNC Symbol;Acc:VGNC:98079]	-	-	-	-	-	GO:0005515//protein binding	-	--
13	33885301	33885500	*	0.000118674	-17.9775	ENSSSCG00000011424	7.6275	5.415	0.0205243	Genebody	TEX264	testis expressed 264, ER-phagy receptor [Source:VGNC Symbol;Acc:VGNC:93895]	-	-	-	-	GO:0000421//autophagosome membrane;GO:0005634//nucleus;GO:0005657//replication fork;GO:0005783//endoplasmic reticulum;GO:0005789//endoplasmic reticulum membrane;GO:0005829//cytosol	GO:0038023//signaling receptor activity	GO:0061709//reticulophagy	--
13	33885301	33885500	*	0.000118674	-17.9775	ENSSSCG00000011425	1.4625	1.865	0.0416812	Genebody	RAD54L2	RAD54 like 2 [Source:VGNC Symbol;Acc:VGNC:92061]	-	-	-	-	-	GO:0005524//ATP binding	-	--
13	54746201	54746400	*	2.63E-05	18.2119	ENSSSCG00000011521	11.735	14.4925	0.0228196	Genebody	PDZRN3	PDZ domain containing ring finger 3 [Source:VGNC Symbol;Acc:VGNC:91298]	-	-	-	-	GO:0031594//neuromuscular junction	GO:0004842//ubiquitin-protein transferase activity;GO:0005515//protein binding;GO:0008270//zinc ion binding;GO:0061630//ubiquitin protein ligase activity	GO:0007528//neuromuscular junction development;GO:0016567//protein ubiquitination	--
13	65731601	65731800	*	2.80E-07	15.114	ENSSSCG00000011542	1.03	1.7075	0.00395629	Genebody	THUMPD3	THUMP domain containing 3 [Source:VGNC Symbol;Acc:VGNC:93972]	-	-	-	-	GO:0005730//nucleolus;GO:0005829//cytosol	GO:0003723//RNA binding	-	--
13	70918201	70918400	*	4.60E-05	-16.6593	ENSSSCG00000011610	1.7575	1.0825	0.00492487	Genebody	NUP210	nucleoporin 210 [Source:VGNC Symbol;Acc:VGNC:90977]	Genetic Information Processing	Translation	ko03013//Nucleocytoplasmic transport	K14314	GO:0005635//nuclear envelope	-	-	--
13	86491601	86491800	*	3.75E-06	16.1319	ENSSSCG00000011689	1.2875	1.615	0.039354	Genebody	PLOD2	procollagen-lysine,2-oxoglutarate 5-dioxygenase 2 [Source:VGNC Symbol;Acc:VGNC:91567]	Metabolism;Metabolism	Global and overview maps;Amino acid metabolism	ko01100//Metabolic pathways;ko00310//Lysine degradation	K13645;K13645	-	GO:0005506//iron ion binding;GO:0008475//procollagen-lysine 5-dioxygenase activity;GO:0016491//oxidoreductase activity;GO:0016705//oxidoreductase activity, acting on paired donors, with incorporation or reduction of molecular oxygen;GO:0031418//L-ascorbic acid binding	GO:0001666//response to hypoxia;GO:0017185//peptidyl-lysine hydroxylation;GO:0046947//hydroxylysine biosynthetic process;GO:0055114//oxidation-reduction process	--
13	86493701	86493900	*	1.23E-05	16.4583	ENSSSCG00000011689	1.2875	1.615	0.039354	Genebody	PLOD2	procollagen-lysine,2-oxoglutarate 5-dioxygenase 2 [Source:VGNC Symbol;Acc:VGNC:91567]	Metabolism;Metabolism	Global and overview maps;Amino acid metabolism	ko01100//Metabolic pathways;ko00310//Lysine degradation	K13645;K13645	-	GO:0005506//iron ion binding;GO:0008475//procollagen-lysine 5-dioxygenase activity;GO:0016491//oxidoreductase activity;GO:0016705//oxidoreductase activity, acting on paired donors, with incorporation or reduction of molecular oxygen;GO:0031418//L-ascorbic acid binding	GO:0001666//response to hypoxia;GO:0017185//peptidyl-lysine hydroxylation;GO:0046947//hydroxylysine biosynthetic process;GO:0055114//oxidation-reduction process	--
13	86493801	86494000	*	0.000600766	15.0198	ENSSSCG00000011689	1.2875	1.615	0.039354	Genebody	PLOD2	procollagen-lysine,2-oxoglutarate 5-dioxygenase 2 [Source:VGNC Symbol;Acc:VGNC:91567]	Metabolism;Metabolism	Global and overview maps;Amino acid metabolism	ko01100//Metabolic pathways;ko00310//Lysine degradation	K13645;K13645	-	GO:0005506//iron ion binding;GO:0008475//procollagen-lysine 5-dioxygenase activity;GO:0016491//oxidoreductase activity;GO:0016705//oxidoreductase activity, acting on paired donors, with incorporation or reduction of molecular oxygen;GO:0031418//L-ascorbic acid binding	GO:0001666//response to hypoxia;GO:0017185//peptidyl-lysine hydroxylation;GO:0046947//hydroxylysine biosynthetic process;GO:0055114//oxidation-reduction process	--
13	99077501	99077700	*	5.96E-05	16.2186	ENSSSCG00000011729	8.125	10.4675	0.0308429	Genebody	-	-	-	-	-	-	GO:0005886//plasma membrane;GO:0030054//cell junction	-	GO:0035332//positive regulation of hippo signaling	--
13	99194601	99194800	*	7.94E-07	20.2044	ENSSSCG00000011729	8.125	10.4675	0.0308429	Genebody	-	-	-	-	-	-	GO:0005886//plasma membrane;GO:0030054//cell junction	-	GO:0035332//positive regulation of hippo signaling	--
13	99194701	99194900	*	7.94E-07	20.2044	ENSSSCG00000011729	8.125	10.4675	0.0308429	Genebody	-	-	-	-	-	-	GO:0005886//plasma membrane;GO:0030054//cell junction	-	GO:0035332//positive regulation of hippo signaling	--
13	109719501	109719700	*	1.12E-05	-18.7456	ENSSSCG00000028905	1.2425	2	0.00171766	Genebody	TNIK	TRAF2 and NCK interacting kinase [Source:VGNC Symbol;Acc:VGNC:98381]	Environmental Information Processing	Signal transduction	ko04013//MAPK signaling pathway - fly	K08840	GO:0005634//nucleus;GO:0005654//nucleoplasm;GO:0005737//cytoplasm;GO:0005829//cytosol;GO:0005856//cytoskeleton;GO:0016324//apical plasma membrane	GO:0004672//protein kinase activity;GO:0004674//protein serine/threonine kinase activity;GO:0005524//ATP binding	GO:0001934//positive regulation of protein phosphorylation;GO:0006468//protein phosphorylation;GO:0007010//cytoskeleton organization;GO:0007256//activation of JNKK activity;GO:0030033//microvillus assembly;GO:0031532//actin cytoskeleton reorganization;GO:0035556//intracellular signal transduction;GO:0046777//protein autophosphorylation;GO:0048814//regulation of dendrite morphogenesis;GO:0072659//…	--
13	109719601	109719800	*	5.03E-12	-26.5381	ENSSSCG00000028905	1.2425	2	0.00171766	Genebody	TNIK	TRAF2 and NCK interacting kinase [Source:VGNC Symbol;Acc:VGNC:98381]	Environmental Information Processing	Signal transduction	ko04013//MAPK signaling pathway - fly	K08840	GO:0005634//nucleus;GO:0005654//nucleoplasm;GO:0005737//cytoplasm;GO:0005829//cytosol;GO:0005856//cytoskeleton;GO:0016324//apical plasma membrane	GO:0004672//protein kinase activity;GO:0004674//protein serine/threonine kinase activity;GO:0005524//ATP binding	GO:0001934//positive regulation of protein phosphorylation;GO:0006468//protein phosphorylation;GO:0007010//cytoskeleton organization;GO:0007256//activation of JNKK activity;GO:0030033//microvillus assembly;GO:0031532//actin cytoskeleton reorganization;GO:0035556//intracellular signal transduction;GO:0046777//protein autophosphorylation;GO:0048814//regulation of dendrite morphogenesis;GO:0072659//…	--
13	109719701	109719900	*	1.61E-08	-24.9653	ENSSSCG00000028905	1.2425	2	0.00171766	Genebody	TNIK	TRAF2 and NCK interacting kinase [Source:VGNC Symbol;Acc:VGNC:98381]	Environmental Information Processing	Signal transduction	ko04013//MAPK signaling pathway - fly	K08840	GO:0005634//nucleus;GO:0005654//nucleoplasm;GO:0005737//cytoplasm;GO:0005829//cytosol;GO:0005856//cytoskeleton;GO:0016324//apical plasma membrane	GO:0004672//protein kinase activity;GO:0004674//protein serine/threonine kinase activity;GO:0005524//ATP binding	GO:0001934//positive regulation of protein phosphorylation;GO:0006468//protein phosphorylation;GO:0007010//cytoskeleton organization;GO:0007256//activation of JNKK activity;GO:0030033//microvillus assembly;GO:0031532//actin cytoskeleton reorganization;GO:0035556//intracellular signal transduction;GO:0046777//protein autophosphorylation;GO:0048814//regulation of dendrite morphogenesis;GO:0072659//…	--
13	109974101	109974300	*	0.000271514	15.0777	ENSSSCG00000028905	1.2425	2	0.00171766	Genebody	TNIK	TRAF2 and NCK interacting kinase [Source:VGNC Symbol;Acc:VGNC:98381]	Environmental Information Processing	Signal transduction	ko04013//MAPK signaling pathway - fly	K08840	GO:0005634//nucleus;GO:0005654//nucleoplasm;GO:0005737//cytoplasm;GO:0005829//cytosol;GO:0005856//cytoskeleton;GO:0016324//apical plasma membrane	GO:0004672//protein kinase activity;GO:0004674//protein serine/threonine kinase activity;GO:0005524//ATP binding	GO:0001934//positive regulation of protein phosphorylation;GO:0006468//protein phosphorylation;GO:0007010//cytoskeleton organization;GO:0007256//activation of JNKK activity;GO:0030033//microvillus assembly;GO:0031532//actin cytoskeleton reorganization;GO:0035556//intracellular signal transduction;GO:0046777//protein autophosphorylation;GO:0048814//regulation of dendrite morphogenesis;GO:0072659//…	--
13	124701301	124701500	*	0.000111272	15.692	ENSSSCG00000025770	0.8375	0.5	0.0325942	Genebody	ST6GAL1	ST6 beta-galactoside alpha-2,6-sialyltransferase 1 [Source:VGNC Symbol;Acc:VGNC:93507]	Metabolism;Metabolism;Metabolism	Global and overview maps;Glycan biosynthesis and metabolism;Glycan biosynthesis and metabolism	ko01100//Metabolic pathways;ko00510//N-Glycan biosynthesis;ko00514//Other types of O-glycan biosynthesis	K00778;K00778;K00778	GO:0000139//Golgi membrane	GO:0003835//beta-galactoside alpha-2,6-sialyltransferase activity;GO:0008373//sialyltransferase activity;GO:0042803//protein homodimerization activity	GO:0006054//N-acetylneuraminate metabolic process;GO:0006486//protein glycosylation;GO:0018279//protein N-linked glycosylation via asparagine;GO:0097503//sialylation	--
13	124701401	124701600	*	2.66E-07	16.7623	ENSSSCG00000025770	0.8375	0.5	0.0325942	Genebody	ST6GAL1	ST6 beta-galactoside alpha-2,6-sialyltransferase 1 [Source:VGNC Symbol;Acc:VGNC:93507]	Metabolism;Metabolism;Metabolism	Global and overview maps;Glycan biosynthesis and metabolism;Glycan biosynthesis and metabolism	ko01100//Metabolic pathways;ko00510//N-Glycan biosynthesis;ko00514//Other types of O-glycan biosynthesis	K00778;K00778;K00778	GO:0000139//Golgi membrane	GO:0003835//beta-galactoside alpha-2,6-sialyltransferase activity;GO:0008373//sialyltransferase activity;GO:0042803//protein homodimerization activity	GO:0006054//N-acetylneuraminate metabolic process;GO:0006486//protein glycosylation;GO:0018279//protein N-linked glycosylation via asparagine;GO:0097503//sialylation	--
13	127429301	127429500	*	0.000320193	15.1095	ENSSSCG00000011813	6.215	4.6675	0.00511878	Genebody	P3H2	prolyl 3-hydroxylase 2 [Source:VGNC Symbol;Acc:VGNC:91130]	-	-	-	-	GO:0005604//basement membrane;GO:0005654//nucleoplasm;GO:0005783//endoplasmic reticulum;GO:0005794//Golgi apparatus;GO:0005829//cytosol;GO:0043231//intracellular membrane-bounded organelle	GO:0005506//iron ion binding;GO:0005515//protein binding;GO:0016491//oxidoreductase activity;GO:0016705//oxidoreductase activity, acting on paired donors, with incorporation or reduction of molecular oxygen;GO:0019797//procollagen-proline 3-dioxygenase activity;GO:0031418//L-ascorbic acid binding	GO:0008285//negative regulation of cell proliferation;GO:0019511//peptidyl-proline hydroxylation;GO:0032963//collagen metabolic process;GO:0055114//oxidation-reduction process	--
13	127507901	127508100	*	2.68E-11	-16.0548	ENSSSCG00000011813	6.215	4.6675	0.00511878	Genebody	P3H2	prolyl 3-hydroxylase 2 [Source:VGNC Symbol;Acc:VGNC:91130]	-	-	-	-	GO:0005604//basement membrane;GO:0005654//nucleoplasm;GO:0005783//endoplasmic reticulum;GO:0005794//Golgi apparatus;GO:0005829//cytosol;GO:0043231//intracellular membrane-bounded organelle	GO:0005506//iron ion binding;GO:0005515//protein binding;GO:0016491//oxidoreductase activity;GO:0016705//oxidoreductase activity, acting on paired donors, with incorporation or reduction of molecular oxygen;GO:0019797//procollagen-proline 3-dioxygenase activity;GO:0031418//L-ascorbic acid binding	GO:0008285//negative regulation of cell proliferation;GO:0019511//peptidyl-proline hydroxylation;GO:0032963//collagen metabolic process;GO:0055114//oxidation-reduction process	--
13	127508001	127508200	*	3.65E-14	-16.8801	ENSSSCG00000011813	6.215	4.6675	0.00511878	Genebody	P3H2	prolyl 3-hydroxylase 2 [Source:VGNC Symbol;Acc:VGNC:91130]	-	-	-	-	GO:0005604//basement membrane;GO:0005654//nucleoplasm;GO:0005783//endoplasmic reticulum;GO:0005794//Golgi apparatus;GO:0005829//cytosol;GO:0043231//intracellular membrane-bounded organelle	GO:0005506//iron ion binding;GO:0005515//protein binding;GO:0016491//oxidoreductase activity;GO:0016705//oxidoreductase activity, acting on paired donors, with incorporation or reduction of molecular oxygen;GO:0019797//procollagen-proline 3-dioxygenase activity;GO:0031418//L-ascorbic acid binding	GO:0008285//negative regulation of cell proliferation;GO:0019511//peptidyl-proline hydroxylation;GO:0032963//collagen metabolic process;GO:0055114//oxidation-reduction process	--
13	132509201	132509400	*	4.87E-05	20.5376	ENSSSCG00000039249	31.635	47.4175	1.92E-07	Genebody	-	-	-	-	-	-	-	GO:0004864//protein phosphatase inhibitor activity	GO:0009966//regulation of signal transduction;GO:0043666//regulation of phosphoprotein phosphatase activity	--
13	132607801	132608000	*	7.97E-07	-16.9018	ENSSSCG00000024109	12.2575	17.575	0.00400659	Genebody	BDH1	3-hydroxybutyrate dehydrogenase 1 [Source:VGNC Symbol;Acc:VGNC:85792]	Metabolism;Metabolism;Metabolism	Global and overview maps;Carbohydrate metabolism;Lipid metabolism	ko01100//Metabolic pathways;ko00650//Butanoate metabolism;ko00072//Synthesis and degradation of ketone bodies	K00019;K00019;K00019	GO:0005739//mitochondrion	GO:0003858//3-hydroxybutyrate dehydrogenase activity;GO:0016491//oxidoreductase activity	GO:0055114//oxidation-reduction process	--
13	132607901	132608100	*	5.38E-07	-18.4364	ENSSSCG00000024109	12.2575	17.575	0.00400659	Genebody	BDH1	3-hydroxybutyrate dehydrogenase 1 [Source:VGNC Symbol;Acc:VGNC:85792]	Metabolism;Metabolism;Metabolism	Global and overview maps;Carbohydrate metabolism;Lipid metabolism	ko01100//Metabolic pathways;ko00650//Butanoate metabolism;ko00072//Synthesis and degradation of ketone bodies	K00019;K00019;K00019	GO:0005739//mitochondrion	GO:0003858//3-hydroxybutyrate dehydrogenase activity;GO:0016491//oxidoreductase activity	GO:0055114//oxidation-reduction process	--
13	138100501	138100700	*	2.24E-06	22.4354	ENSSSCG00000028475	8.9575	11.385	0.000252222	Genebody	KPNA1	karyopherin subunit alpha 1 [Source:VGNC Symbol;Acc:VGNC:89560]	Human Diseases;Human Diseases	Infectious disease: bacterial;Infectious disease: viral	ko05132//Salmonella infection;ko05164//Influenza A	K23940;K23940	GO:0005654//nucleoplasm;GO:0005737//cytoplasm;GO:0005829//cytosol;GO:0014069//postsynaptic density	GO:0005515//protein binding;GO:0061608//nuclear import signal receptor activity	GO:0006606//protein import into nucleus;GO:0006607//NLS-bearing protein import into nucleus;GO:0014841//skeletal muscle satellite cell proliferation;GO:0014901//satellite cell activation involved in skeletal muscle regeneration;GO:0042981//regulation of apoptotic process;GO:0043403//skeletal muscle tissue regeneration;GO:0060828//regulation of canonical Wnt signaling pathway;GO:0099527//postsynap…	--
14	7446601	7446800	*	0.00167675	-15.253	ENSSSCG00000033608	8.91	4.6625	5.81E-05	Genebody	LOXL2	lysyl oxidase like 2 [Source:VGNC Symbol;Acc:VGNC:89781]	-	-	-	-	GO:0000785//chromatin;GO:0005615//extracellular space;GO:0005634//nucleus;GO:0005654//nucleoplasm;GO:0005783//endoplasmic reticulum;GO:0016020//membrane	GO:0004720//protein-lysine 6-oxidase activity;GO:0005044//scavenger receptor activity;GO:0005507//copper ion binding;GO:0005509//calcium ion binding;GO:0016641//oxidoreductase activity, acting on the CH-NH2 group of donors, oxygen as acceptor;GO:0070492//oligosaccharide binding	GO:0000122//negative regulation of transcription from RNA polymerase II promoter;GO:0001666//response to hypoxia;GO:0001837//epithelial to mesenchymal transition;GO:0001935//endothelial cell proliferation;GO:0002040//sprouting angiogenesis;GO:0006464//cellular protein modification process;GO:0010718//positive regulation of epithelial to mesenchymal transition;GO:0018057//peptidyl-lysine oxidation…	--
14	7446701	7446900	*	0.000120667	-16.5161	ENSSSCG00000033608	8.91	4.6625	5.81E-05	Genebody	LOXL2	lysyl oxidase like 2 [Source:VGNC Symbol;Acc:VGNC:89781]	-	-	-	-	GO:0000785//chromatin;GO:0005615//extracellular space;GO:0005634//nucleus;GO:0005654//nucleoplasm;GO:0005783//endoplasmic reticulum;GO:0016020//membrane	GO:0004720//protein-lysine 6-oxidase activity;GO:0005044//scavenger receptor activity;GO:0005507//copper ion binding;GO:0005509//calcium ion binding;GO:0016641//oxidoreductase activity, acting on the CH-NH2 group of donors, oxygen as acceptor;GO:0070492//oligosaccharide binding	GO:0000122//negative regulation of transcription from RNA polymerase II promoter;GO:0001666//response to hypoxia;GO:0001837//epithelial to mesenchymal transition;GO:0001935//endothelial cell proliferation;GO:0002040//sprouting angiogenesis;GO:0006464//cellular protein modification process;GO:0010718//positive regulation of epithelial to mesenchymal transition;GO:0018057//peptidyl-lysine oxidation…	--
14	7538801	7539000	*	1.47E-07	19.5355	ENSSSCG00000033608	8.91	4.6625	5.81E-05	Genebody	LOXL2	lysyl oxidase like 2 [Source:VGNC Symbol;Acc:VGNC:89781]	-	-	-	-	GO:0000785//chromatin;GO:0005615//extracellular space;GO:0005634//nucleus;GO:0005654//nucleoplasm;GO:0005783//endoplasmic reticulum;GO:0016020//membrane	GO:0004720//protein-lysine 6-oxidase activity;GO:0005044//scavenger receptor activity;GO:0005507//copper ion binding;GO:0005509//calcium ion binding;GO:0016641//oxidoreductase activity, acting on the CH-NH2 group of donors, oxygen as acceptor;GO:0070492//oligosaccharide binding	GO:0000122//negative regulation of transcription from RNA polymerase II promoter;GO:0001666//response to hypoxia;GO:0001837//epithelial to mesenchymal transition;GO:0001935//endothelial cell proliferation;GO:0002040//sprouting angiogenesis;GO:0006464//cellular protein modification process;GO:0010718//positive regulation of epithelial to mesenchymal transition;GO:0018057//peptidyl-lysine oxidation…	--
14	7538901	7539100	*	3.03E-06	17.9626	ENSSSCG00000033608	8.91	4.6625	5.81E-05	Genebody	LOXL2	lysyl oxidase like 2 [Source:VGNC Symbol;Acc:VGNC:89781]	-	-	-	-	GO:0000785//chromatin;GO:0005615//extracellular space;GO:0005634//nucleus;GO:0005654//nucleoplasm;GO:0005783//endoplasmic reticulum;GO:0016020//membrane	GO:0004720//protein-lysine 6-oxidase activity;GO:0005044//scavenger receptor activity;GO:0005507//copper ion binding;GO:0005509//calcium ion binding;GO:0016641//oxidoreductase activity, acting on the CH-NH2 group of donors, oxygen as acceptor;GO:0070492//oligosaccharide binding	GO:0000122//negative regulation of transcription from RNA polymerase II promoter;GO:0001666//response to hypoxia;GO:0001837//epithelial to mesenchymal transition;GO:0001935//endothelial cell proliferation;GO:0002040//sprouting angiogenesis;GO:0006464//cellular protein modification process;GO:0010718//positive regulation of epithelial to mesenchymal transition;GO:0018057//peptidyl-lysine oxidation…	--
14	10542401	10542600	*	1.21E-07	-19.1206	ENSSSCG00000030130	18.07	14.2225	0.0030183	Genebody	DPYSL2	dihydropyrimidinase like 2 [Source:VGNC Symbol;Acc:VGNC:87430]	Organismal Systems	Development and regeneration	ko04360//Axon guidance	K07528	GO:0005737//cytoplasm;GO:0005829//cytosol;GO:0005886//plasma membrane;GO:0030424//axon;GO:0030425//dendrite;GO:0043025//neuronal cell body	GO:0008017//microtubule binding;GO:0016787//hydrolase activity;GO:0016810//hydrolase activity, acting on carbon-nitrogen (but not peptide) bonds;GO:0019901//protein kinase binding	GO:0007010//cytoskeleton organization;GO:0007411//axon guidance;GO:0007420//brain development;GO:0010975//regulation of neuron projection development;GO:0030516//regulation of axon extension;GO:0045664//regulation of neuron differentiation	--
14	11396101	11396300	*	1.03E-05	15.0074	ENSSSCG00000020846	8.2775	6.06	0.000874123	Genebody	SCARA3	scavenger receptor class A member 3 [Source:HGNC Symbol;Acc:HGNC:19000]	-	-	-	-	GO:0005783//endoplasmic reticulum	-	-	--
14	11396201	11396400	*	0.000208648	15.0527	ENSSSCG00000020846	8.2775	6.06	0.000874123	Genebody	SCARA3	scavenger receptor class A member 3 [Source:HGNC Symbol;Acc:HGNC:19000]	-	-	-	-	GO:0005783//endoplasmic reticulum	-	-	--
14	23444801	23445000	*	3.44E-05	-16.1394	ENSSSCG00000009742	43.5	30.93	0.0166497	Genebody	ULK1	unc-51 like autophagy activating kinase 1 [Source:VGNC Symbol;Acc:VGNC:94694]	Human Diseases;Human Diseases;Environmental Information Processing;Cellular Processes;Environmental Information Processing;Human Diseases;Organismal Systems;Cellular Processes	Neurodegenerative disease;Neurodegenerative disease;Signal transduction;Transport and catabolism;Signal transduction;Neurodegenerative disease;Aging;Transport and catabolism	ko05010//Alzheimer disease;ko05016//Huntington disease;ko04150//mTOR signaling pathway;ko04140//Autophagy - animal;ko04152//AMPK signaling pathway;ko05017//Spinocerebellar ataxia;ko04211//Longevity regulating pathway;ko04137//Mitophagy - animal	K21357;K21357;K21357;K21357;K21357;K21357;K21357;K21357	GO:0005776//autophagosome;GO:0005829//cytosol;GO:0032045//guanyl-nucleotide exchange factor complex;GO:0034045//pre-autophagosomal structure membrane;GO:0097629//extrinsic component of omegasome membrane;GO:0097632//extrinsic component of pre-autophagosomal structure membrane;GO:0097635//extrinsic component of autophagosome membrane;GO:1990316//ATG1/ULK1 kinase complex	GO:0004672//protein kinase activity;GO:0004674//protein serine/threonine kinase activity;GO:0005524//ATP binding;GO:0031267//small GTPase binding;GO:0042802//identical protein binding;GO:0044877//macromolecular complex binding;GO:0051020//GTPase binding	GO:0000045//autophagosome assembly;GO:0006468//protein phosphorylation;GO:0006914//autophagy;GO:0007165//signal transduction;GO:0007409//axonogenesis;GO:0008104//protein localization;GO:0010508//positive regulation of autophagy;GO:0016236//macroautophagy;GO:0018105//peptidyl-serine phosphorylation;GO:0018107//peptidyl-threonine phosphorylation;GO:0031175//neuron projection development;GO:0031333/…	--
14	26417101	26417300	*	0.000380175	15.0586	ENSSSCG00000009753	0.045	0.005	0.0355485	Genebody	TMEM132C	transmembrane protein 132C [Source:VGNC Symbol;Acc:VGNC:94081]	-	-	-	-	-	-	-	--
14	28768401	28768600	*	5.66E-05	22.0968	ENSSSCG00000009761	35.455	28.54	0.00685122	Genebody	NCOR2	nuclear receptor corepressor 2 [Source:VGNC Symbol;Acc:VGNC:98148]	Human Diseases;Environmental Information Processing	Infectious disease: viral;Signal transduction	ko05169//Epstein-Barr virus infection;ko04330//Notch signaling pathway	K06065;K06065	GO:0000785//chromatin;GO:0005634//nucleus;GO:0005654//nucleoplasm;GO:0016363//nuclear matrix;GO:0016604//nuclear body;GO:0017053//transcriptional repressor complex	GO:0003714//transcription corepressor activity;GO:0005112//Notch binding;GO:0042826//histone deacetylase binding;GO:0047485//protein N-terminus binding	GO:0000122//negative regulation of transcription from RNA polymerase II promoter;GO:0010565//regulation of cellular ketone metabolic process;GO:0045892//negative regulation of transcription, DNA-templated;GO:0060766//negative regulation of androgen receptor signaling pathway;GO:1903799//negative regulation of production of miRNAs involved in gene silencing by miRNA	MYB
14	59149701	59149900	*	1.13E-06	15.0483	ENSSSCG00000010172	11.2025	15.525	0.000111667	Genebody	-	egl-9 family hypoxia inducible factor 1 [Source:VGNC Symbol;Acc:VGNC:87588]	Human Diseases;Environmental Information Processing;Human Diseases	Cancer: overview;Signal transduction;Cancer: specific types	ko05200//Pathways in cancer;ko04066//HIF-1 signaling pathway;ko05211//Renal cell carcinoma	K09592;K09592;K09592	GO:0014069//postsynaptic density	GO:0005506//iron ion binding;GO:0016491//oxidoreductase activity;GO:0016705//oxidoreductase activity, acting on paired donors, with incorporation or reduction of molecular oxygen;GO:0031418//L-ascorbic acid binding	GO:0006879//cellular iron ion homeostasis;GO:0045765//regulation of angiogenesis;GO:0045944//positive regulation of transcription from RNA polymerase II promoter;GO:0055008//cardiac muscle tissue morphogenesis;GO:0055114//oxidation-reduction process;GO:0060347//heart trabecula formation;GO:0060412//ventricular septum morphogenesis;GO:0060711//labyrinthine layer development;GO:0099576//regulation …	--
14	59974301	59974500	*	5.56E-08	22.0983	ENSSSCG00000010185	9.1975	7.2375	0.00643308	Genebody	GALNT2	polypeptide N-acetylgalactosaminyltransferase 2 [Source:VGNC Symbol;Acc:VGNC:88334]	Metabolism;Metabolism;Metabolism	Global and overview maps;Glycan biosynthesis and metabolism;Glycan biosynthesis and metabolism	ko01100//Metabolic pathways;ko00514//Other types of O-glycan biosynthesis;ko00512//Mucin type O-glycan biosynthesis	K00710;K00710;K00710	GO:0005794//Golgi apparatus;GO:0005795//Golgi stack;GO:0048471//perinuclear region of cytoplasm	GO:0004653//polypeptide N-acetylgalactosaminyltransferase activity;GO:0030145//manganese ion binding	GO:0006493//protein O-linked glycosylation;GO:0016266//O-glycan processing;GO:0018242//protein O-linked glycosylation via serine;GO:0018243//protein O-linked glycosylation via threonine;GO:0051604//protein maturation	--
14	60008801	60009000	*	3.22E-09	18.8163	ENSSSCG00000010185	9.1975	7.2375	0.00643308	Genebody	GALNT2	polypeptide N-acetylgalactosaminyltransferase 2 [Source:VGNC Symbol;Acc:VGNC:88334]	Metabolism;Metabolism;Metabolism	Global and overview maps;Glycan biosynthesis and metabolism;Glycan biosynthesis and metabolism	ko01100//Metabolic pathways;ko00514//Other types of O-glycan biosynthesis;ko00512//Mucin type O-glycan biosynthesis	K00710;K00710;K00710	GO:0005794//Golgi apparatus;GO:0005795//Golgi stack;GO:0048471//perinuclear region of cytoplasm	GO:0004653//polypeptide N-acetylgalactosaminyltransferase activity;GO:0030145//manganese ion binding	GO:0006493//protein O-linked glycosylation;GO:0016266//O-glycan processing;GO:0018242//protein O-linked glycosylation via serine;GO:0018243//protein O-linked glycosylation via threonine;GO:0051604//protein maturation	--
14	60034901	60035100	*	8.54E-13	23.7827	ENSSSCG00000010185	9.1975	7.2375	0.00643308	Genebody	GALNT2	polypeptide N-acetylgalactosaminyltransferase 2 [Source:VGNC Symbol;Acc:VGNC:88334]	Metabolism;Metabolism;Metabolism	Global and overview maps;Glycan biosynthesis and metabolism;Glycan biosynthesis and metabolism	ko01100//Metabolic pathways;ko00514//Other types of O-glycan biosynthesis;ko00512//Mucin type O-glycan biosynthesis	K00710;K00710;K00710	GO:0005794//Golgi apparatus;GO:0005795//Golgi stack;GO:0048471//perinuclear region of cytoplasm	GO:0004653//polypeptide N-acetylgalactosaminyltransferase activity;GO:0030145//manganese ion binding	GO:0006493//protein O-linked glycosylation;GO:0016266//O-glycan processing;GO:0018242//protein O-linked glycosylation via serine;GO:0018243//protein O-linked glycosylation via threonine;GO:0051604//protein maturation	--
14	60092201	60092400	*	3.06E-05	16.2403	ENSSSCG00000010185	9.1975	7.2375	0.00643308	Genebody	GALNT2	polypeptide N-acetylgalactosaminyltransferase 2 [Source:VGNC Symbol;Acc:VGNC:88334]	Metabolism;Metabolism;Metabolism	Global and overview maps;Glycan biosynthesis and metabolism;Glycan biosynthesis and metabolism	ko01100//Metabolic pathways;ko00514//Other types of O-glycan biosynthesis;ko00512//Mucin type O-glycan biosynthesis	K00710;K00710;K00710	GO:0005794//Golgi apparatus;GO:0005795//Golgi stack;GO:0048471//perinuclear region of cytoplasm	GO:0004653//polypeptide N-acetylgalactosaminyltransferase activity;GO:0030145//manganese ion binding	GO:0006493//protein O-linked glycosylation;GO:0016266//O-glycan processing;GO:0018242//protein O-linked glycosylation via serine;GO:0018243//protein O-linked glycosylation via threonine;GO:0051604//protein maturation	--
14	60115201	60115400	*	3.25E-12	15.3569	ENSSSCG00000010185	9.1975	7.2375	0.00643308	Genebody	GALNT2	polypeptide N-acetylgalactosaminyltransferase 2 [Source:VGNC Symbol;Acc:VGNC:88334]	Metabolism;Metabolism;Metabolism	Global and overview maps;Glycan biosynthesis and metabolism;Glycan biosynthesis and metabolism	ko01100//Metabolic pathways;ko00514//Other types of O-glycan biosynthesis;ko00512//Mucin type O-glycan biosynthesis	K00710;K00710;K00710	GO:0005794//Golgi apparatus;GO:0005795//Golgi stack;GO:0048471//perinuclear region of cytoplasm	GO:0004653//polypeptide N-acetylgalactosaminyltransferase activity;GO:0030145//manganese ion binding	GO:0006493//protein O-linked glycosylation;GO:0016266//O-glycan processing;GO:0018242//protein O-linked glycosylation via serine;GO:0018243//protein O-linked glycosylation via threonine;GO:0051604//protein maturation	--
14	63656901	63657100	*	1.48E-06	19.8488	ENSSSCG00000010212	4.55	5.7075	0.0093939	Genebody	-	-	Human Diseases;Organismal Systems	Cancer: overview;Immune system	ko05205//Proteoglycans in cancer;ko04624//Toll and Imd signaling pathway	K10380;K10380	GO:0005856//cytoskeleton;GO:0016020//membrane	GO:0005515//protein binding	GO:0007165//signal transduction	--
14	63660701	63660900	*	2.69E-10	15.4241	ENSSSCG00000010212	4.55	5.7075	0.0093939	Genebody	-	-	Human Diseases;Organismal Systems	Cancer: overview;Immune system	ko05205//Proteoglycans in cancer;ko04624//Toll and Imd signaling pathway	K10380;K10380	GO:0005856//cytoskeleton;GO:0016020//membrane	GO:0005515//protein binding	GO:0007165//signal transduction	--
14	63889001	63889200	*	1.78E-06	-15.9359	ENSSSCG00000010212	4.55	5.7075	0.0093939	Genebody	-	-	Human Diseases;Organismal Systems	Cancer: overview;Immune system	ko05205//Proteoglycans in cancer;ko04624//Toll and Imd signaling pathway	K10380;K10380	GO:0005856//cytoskeleton;GO:0016020//membrane	GO:0005515//protein binding	GO:0007165//signal transduction	--
14	71693301	71693500	*	8.89E-06	17.1242	ENSSSCG00000010241	0.325	0.485	0.0227618	Genebody	TET1	tet methylcytosine dioxygenase 1 [Source:VGNC Symbol;Acc:VGNC:93888]	-	-	-	-	-	GO:0003677//DNA binding;GO:0005506//iron ion binding;GO:0008270//zinc ion binding;GO:0008327//methyl-CpG binding;GO:0070579//methylcytosine dioxygenase activity	GO:0006211//5-methylcytosine catabolic process;GO:0008284//positive regulation of cell proliferation;GO:0031062//positive regulation of histone methylation;GO:0080111//DNA demethylation;GO:0090310//negative regulation of methylation-dependent chromatin silencing	--
14	71737501	71737700	*	1.49E-11	16.7343	ENSSSCG00000010241	0.325	0.485	0.0227618	Genebody	TET1	tet methylcytosine dioxygenase 1 [Source:VGNC Symbol;Acc:VGNC:93888]	-	-	-	-	-	GO:0003677//DNA binding;GO:0005506//iron ion binding;GO:0008270//zinc ion binding;GO:0008327//methyl-CpG binding;GO:0070579//methylcytosine dioxygenase activity	GO:0006211//5-methylcytosine catabolic process;GO:0008284//positive regulation of cell proliferation;GO:0031062//positive regulation of histone methylation;GO:0080111//DNA demethylation;GO:0090310//negative regulation of methylation-dependent chromatin silencing	--
14	71750701	71750900	*	3.08E-08	17.0052	ENSSSCG00000010241	0.325	0.485	0.0227618	Genebody	TET1	tet methylcytosine dioxygenase 1 [Source:VGNC Symbol;Acc:VGNC:93888]	-	-	-	-	-	GO:0003677//DNA binding;GO:0005506//iron ion binding;GO:0008270//zinc ion binding;GO:0008327//methyl-CpG binding;GO:0070579//methylcytosine dioxygenase activity	GO:0006211//5-methylcytosine catabolic process;GO:0008284//positive regulation of cell proliferation;GO:0031062//positive regulation of histone methylation;GO:0080111//DNA demethylation;GO:0090310//negative regulation of methylation-dependent chromatin silencing	--
14	71750801	71751000	*	5.17E-06	15.1493	ENSSSCG00000010241	0.325	0.485	0.0227618	Genebody	TET1	tet methylcytosine dioxygenase 1 [Source:VGNC Symbol;Acc:VGNC:93888]	-	-	-	-	-	GO:0003677//DNA binding;GO:0005506//iron ion binding;GO:0008270//zinc ion binding;GO:0008327//methyl-CpG binding;GO:0070579//methylcytosine dioxygenase activity	GO:0006211//5-methylcytosine catabolic process;GO:0008284//positive regulation of cell proliferation;GO:0031062//positive regulation of histone methylation;GO:0080111//DNA demethylation;GO:0090310//negative regulation of methylation-dependent chromatin silencing	--
14	87753201	87753400	*	7.96E-07	-19.5461	ENSSSCG00000010360	6.4675	8.6175	0.00116385	Genebody	BMPR1A	bone morphotic protein receptor type 1A [Source:VGNC Symbol;Acc:VGNC:85846]	Environmental Information Processing;Environmental Information Processing;Human Diseases;Cellular Processes;Environmental Information Processing	Signaling molecules and interaction;Signal transduction;Cardiovascular disease;Cellular community - eukaryotes;Signal transduction	ko04060//Cytokine-cytokine receptor interaction;ko04390//Hippo signaling pathway;ko05418//Fluid shear stress and atherosclerosis;ko04550//Signaling pathways regulating pluripotency of stem cells;ko04350//TGF-beta signaling pathway	K04673;K04673;K04673;K04673;K04673	GO:0005886//plasma membrane;GO:0005901//caveola;GO:0009897//external side of plasma membrane;GO:0009986//cell surface;GO:0016020//membrane	GO:0004672//protein kinase activity;GO:0004674//protein serine/threonine kinase activity;GO:0004675//transmembrane receptor protein serine/threonine kinase activity;GO:0005524//ATP binding;GO:0036122//BMP binding;GO:0042803//protein homodimerization activity;GO:0046332//SMAD binding;GO:0098821//BMP receptor activity	GO:0001649//osteoblast differentiation;GO:0001701//in utero embryonic development;GO:0001707//mesoderm formation;GO:0001756//somitogenesis;GO:0001880//Mullerian duct regression;GO:0002053//positive regulation of mesenchymal cell proliferation;GO:0002062//chondrocyte differentiation;GO:0003007//heart morphogenesis;GO:0003148//outflow tract septum morphogenesis;GO:0003151//outflow tract morphogenes…	--
14	87771401	87771600	*	7.26E-06	16.9715	ENSSSCG00000010360	6.4675	8.6175	0.00116385	Genebody	BMPR1A	bone morphotic protein receptor type 1A [Source:VGNC Symbol;Acc:VGNC:85846]	Environmental Information Processing;Environmental Information Processing;Human Diseases;Cellular Processes;Environmental Information Processing	Signaling molecules and interaction;Signal transduction;Cardiovascular disease;Cellular community - eukaryotes;Signal transduction	ko04060//Cytokine-cytokine receptor interaction;ko04390//Hippo signaling pathway;ko05418//Fluid shear stress and atherosclerosis;ko04550//Signaling pathways regulating pluripotency of stem cells;ko04350//TGF-beta signaling pathway	K04673;K04673;K04673;K04673;K04673	GO:0005886//plasma membrane;GO:0005901//caveola;GO:0009897//external side of plasma membrane;GO:0009986//cell surface;GO:0016020//membrane	GO:0004672//protein kinase activity;GO:0004674//protein serine/threonine kinase activity;GO:0004675//transmembrane receptor protein serine/threonine kinase activity;GO:0005524//ATP binding;GO:0036122//BMP binding;GO:0042803//protein homodimerization activity;GO:0046332//SMAD binding;GO:0098821//BMP receptor activity	GO:0001649//osteoblast differentiation;GO:0001701//in utero embryonic development;GO:0001707//mesoderm formation;GO:0001756//somitogenesis;GO:0001880//Mullerian duct regression;GO:0002053//positive regulation of mesenchymal cell proliferation;GO:0002062//chondrocyte differentiation;GO:0003007//heart morphogenesis;GO:0003148//outflow tract septum morphogenesis;GO:0003151//outflow tract morphogenes…	--
14	87821501	87821700	*	0.000449063	-16.4773	ENSSSCG00000010360	6.4675	8.6175	0.00116385	Genebody	BMPR1A	bone morphotic protein receptor type 1A [Source:VGNC Symbol;Acc:VGNC:85846]	Environmental Information Processing;Environmental Information Processing;Human Diseases;Cellular Processes;Environmental Information Processing	Signaling molecules and interaction;Signal transduction;Cardiovascular disease;Cellular community - eukaryotes;Signal transduction	ko04060//Cytokine-cytokine receptor interaction;ko04390//Hippo signaling pathway;ko05418//Fluid shear stress and atherosclerosis;ko04550//Signaling pathways regulating pluripotency of stem cells;ko04350//TGF-beta signaling pathway	K04673;K04673;K04673;K04673;K04673	GO:0005886//plasma membrane;GO:0005901//caveola;GO:0009897//external side of plasma membrane;GO:0009986//cell surface;GO:0016020//membrane	GO:0004672//protein kinase activity;GO:0004674//protein serine/threonine kinase activity;GO:0004675//transmembrane receptor protein serine/threonine kinase activity;GO:0005524//ATP binding;GO:0036122//BMP binding;GO:0042803//protein homodimerization activity;GO:0046332//SMAD binding;GO:0098821//BMP receptor activity	GO:0001649//osteoblast differentiation;GO:0001701//in utero embryonic development;GO:0001707//mesoderm formation;GO:0001756//somitogenesis;GO:0001880//Mullerian duct regression;GO:0002053//positive regulation of mesenchymal cell proliferation;GO:0002062//chondrocyte differentiation;GO:0003007//heart morphogenesis;GO:0003148//outflow tract septum morphogenesis;GO:0003151//outflow tract morphogenes…	--
14	87899001	87899200	*	3.10E-11	18.1806	ENSSSCG00000024048	5.81	4.0575	0.00604627	Genebody	MMRN2	multimerin 2 [Source:VGNC Symbol;Acc:VGNC:90282]	-	-	-	-	GO:0005604//basement membrane;GO:0005615//extracellular space	GO:0005515//protein binding	GO:0002042//cell migration involved in sprouting angiogenesis;GO:0030948//negative regulation of vascular endothelial growth factor receptor signaling pathway;GO:0090051//negative regulation of cell migration involved in sprouting angiogenesis	--
14	87899101	87899300	*	1.84E-07	15.2548	ENSSSCG00000024048	5.81	4.0575	0.00604627	Genebody	MMRN2	multimerin 2 [Source:VGNC Symbol;Acc:VGNC:90282]	-	-	-	-	GO:0005604//basement membrane;GO:0005615//extracellular space	GO:0005515//protein binding	GO:0002042//cell migration involved in sprouting angiogenesis;GO:0030948//negative regulation of vascular endothelial growth factor receptor signaling pathway;GO:0090051//negative regulation of cell migration involved in sprouting angiogenesis	--
14	91525901	91526100	*	2.61E-07	18.6117	ENSSSCG00000034973	30.1025	25.725	0.0408047	Genebody	CXCL12	C-X-C motif chemokine ligand 12 [Source:VGNC Symbol;Acc:VGNC:87103]	Human Diseases;Cellular Processes;Environmental Information Processing;Human Diseases;Human Diseases;Organismal Systems;Organismal Systems;Organismal Systems;Environmental Information Processing;Organismal Systems;Environmental Information Processing	Cancer: overview;Cell motility;Signaling molecules and interaction;Infectious disease: viral;Immune disease;Immune system;Development and regeneration;Immune system;Signal transduction;Immune system;Signaling molecules and interaction	ko05200//Pathways in cancer;ko04810//Regulation of actin cytoskeleton;ko04060//Cytokine-cytokine receptor interaction;ko05163//Human cytomegalovirus infection;ko05323//Rheumatoid arthritis;ko04670//Leukocyte transendothelial migration;ko04360//Axon guidance;ko04062//Chemokine signaling pathway;ko04064//NF-kappa B signaling pathway;ko04672//Intestinal immune network for IgA production;ko04061//Vir…	K10031;K10031;K10031;K10031;K10031;K10031;K10031;K10031;K10031;K10031;K10031	GO:0005576//extracellular region	GO:0005178//integrin binding;GO:0008009//chemokine activity;GO:0042379//chemokine receptor binding;GO:0045236//CXCR chemokine receptor binding	GO:0006935//chemotaxis;GO:0006952//defense response;GO:0006955//immune response;GO:0033622//integrin activation;GO:0038146//chemokine (C-X-C motif) ligand 12 signaling pathway;GO:0045785//positive regulation of cell adhesion;GO:0060326//cell chemotaxis;GO:0070098//chemokine-mediated signaling pathway;GO:0090026//positive regulation of monocyte chemotaxis;GO:1902230//negative regulation of intrins…	--
14	92316601	92316800	*	0.00125725	16.9764	ENSSSCG00000035762	2.3925	3.67	1.20E-05	Genebody	-	-	-	-	-	-	GO:0043231//intracellular membrane-bounded organelle	GO:0051537//2 iron, 2 sulfur cluster binding	-	--
14	97573901	97574100	*	1.18E-07	19.1011	ENSSSCG00000010429	0.5675	0.8375	0.04145	Genebody	PRKG1	protein kinase cGMP-dependent 1 [Source:VGNC Symbol;Acc:VGNC:91816]	Organismal Systems;Organismal Systems;Environmental Information Processing;Organismal Systems;Organismal Systems;Organismal Systems;Cellular Processes;Organismal Systems;Organismal Systems;Organismal Systems	Sensory system;Environmental adaptation;Signal transduction;Circulatory system;Immune system;Environmental adaptation;Cellular community - eukaryotes;Digestive system;Nervous system;Endocrine system	ko04740//Olfactory transduction;ko04714//Thermogenesis;ko04022//cGMP-PKG signaling pathway;ko04270//Vascular smooth muscle contraction;ko04611//Platelet activation;ko04713//Circadian entrainment;ko04540//Gap junction;ko04970//Salivary secretion;ko04730//Long-term depression;ko04923//Regulation of lipolysis in adipocytes	K07376;K07376;K07376;K07376;K07376;K07376;K07376;K07376;K07376;K07376	GO:0005737//cytoplasm;GO:0005794//Golgi apparatus;GO:0005886//plasma membrane	GO:0004672//protein kinase activity;GO:0004674//protein serine/threonine kinase activity;GO:0004692//cGMP-dependent protein kinase activity;GO:0005246//calcium channel regulator activity;GO:0005524//ATP binding;GO:0030553//cGMP binding	GO:0001764//neuron migration;GO:0006468//protein phosphorylation;GO:0007165//signal transduction;GO:0016358//dendrite development;GO:0019934//cGMP-mediated signaling;GO:0030900//forebrain development;GO:0043087//regulation of GTPase activity;GO:0045986//negative regulation of smooth muscle contraction;GO:0060087//relaxation of vascular smooth muscle;GO:0090331//negative regulation of platelet agg…	--
14	97660501	97660700	*	4.05E-06	17.8133	ENSSSCG00000010429	0.5675	0.8375	0.04145	Genebody	PRKG1	protein kinase cGMP-dependent 1 [Source:VGNC Symbol;Acc:VGNC:91816]	Organismal Systems;Organismal Systems;Environmental Information Processing;Organismal Systems;Organismal Systems;Organismal Systems;Cellular Processes;Organismal Systems;Organismal Systems;Organismal Systems	Sensory system;Environmental adaptation;Signal transduction;Circulatory system;Immune system;Environmental adaptation;Cellular community - eukaryotes;Digestive system;Nervous system;Endocrine system	ko04740//Olfactory transduction;ko04714//Thermogenesis;ko04022//cGMP-PKG signaling pathway;ko04270//Vascular smooth muscle contraction;ko04611//Platelet activation;ko04713//Circadian entrainment;ko04540//Gap junction;ko04970//Salivary secretion;ko04730//Long-term depression;ko04923//Regulation of lipolysis in adipocytes	K07376;K07376;K07376;K07376;K07376;K07376;K07376;K07376;K07376;K07376	GO:0005737//cytoplasm;GO:0005794//Golgi apparatus;GO:0005886//plasma membrane	GO:0004672//protein kinase activity;GO:0004674//protein serine/threonine kinase activity;GO:0004692//cGMP-dependent protein kinase activity;GO:0005246//calcium channel regulator activity;GO:0005524//ATP binding;GO:0030553//cGMP binding	GO:0001764//neuron migration;GO:0006468//protein phosphorylation;GO:0007165//signal transduction;GO:0016358//dendrite development;GO:0019934//cGMP-mediated signaling;GO:0030900//forebrain development;GO:0043087//regulation of GTPase activity;GO:0045986//negative regulation of smooth muscle contraction;GO:0060087//relaxation of vascular smooth muscle;GO:0090331//negative regulation of platelet agg…	--
14	97711801	97712000	*	0.000107783	15.1163	ENSSSCG00000010429	0.5675	0.8375	0.04145	Genebody	PRKG1	protein kinase cGMP-dependent 1 [Source:VGNC Symbol;Acc:VGNC:91816]	Organismal Systems;Organismal Systems;Environmental Information Processing;Organismal Systems;Organismal Systems;Organismal Systems;Cellular Processes;Organismal Systems;Organismal Systems;Organismal Systems	Sensory system;Environmental adaptation;Signal transduction;Circulatory system;Immune system;Environmental adaptation;Cellular community - eukaryotes;Digestive system;Nervous system;Endocrine system	ko04740//Olfactory transduction;ko04714//Thermogenesis;ko04022//cGMP-PKG signaling pathway;ko04270//Vascular smooth muscle contraction;ko04611//Platelet activation;ko04713//Circadian entrainment;ko04540//Gap junction;ko04970//Salivary secretion;ko04730//Long-term depression;ko04923//Regulation of lipolysis in adipocytes	K07376;K07376;K07376;K07376;K07376;K07376;K07376;K07376;K07376;K07376	GO:0005737//cytoplasm;GO:0005794//Golgi apparatus;GO:0005886//plasma membrane	GO:0004672//protein kinase activity;GO:0004674//protein serine/threonine kinase activity;GO:0004692//cGMP-dependent protein kinase activity;GO:0005246//calcium channel regulator activity;GO:0005524//ATP binding;GO:0030553//cGMP binding	GO:0001764//neuron migration;GO:0006468//protein phosphorylation;GO:0007165//signal transduction;GO:0016358//dendrite development;GO:0019934//cGMP-mediated signaling;GO:0030900//forebrain development;GO:0043087//regulation of GTPase activity;GO:0045986//negative regulation of smooth muscle contraction;GO:0060087//relaxation of vascular smooth muscle;GO:0090331//negative regulation of platelet agg…	--
14	98025701	98025900	*	0.000395499	15.5003	ENSSSCG00000010429	0.5675	0.8375	0.04145	Genebody	PRKG1	protein kinase cGMP-dependent 1 [Source:VGNC Symbol;Acc:VGNC:91816]	Organismal Systems;Organismal Systems;Environmental Information Processing;Organismal Systems;Organismal Systems;Organismal Systems;Cellular Processes;Organismal Systems;Organismal Systems;Organismal Systems	Sensory system;Environmental adaptation;Signal transduction;Circulatory system;Immune system;Environmental adaptation;Cellular community - eukaryotes;Digestive system;Nervous system;Endocrine system	ko04740//Olfactory transduction;ko04714//Thermogenesis;ko04022//cGMP-PKG signaling pathway;ko04270//Vascular smooth muscle contraction;ko04611//Platelet activation;ko04713//Circadian entrainment;ko04540//Gap junction;ko04970//Salivary secretion;ko04730//Long-term depression;ko04923//Regulation of lipolysis in adipocytes	K07376;K07376;K07376;K07376;K07376;K07376;K07376;K07376;K07376;K07376	GO:0005737//cytoplasm;GO:0005794//Golgi apparatus;GO:0005886//plasma membrane	GO:0004672//protein kinase activity;GO:0004674//protein serine/threonine kinase activity;GO:0004692//cGMP-dependent protein kinase activity;GO:0005246//calcium channel regulator activity;GO:0005524//ATP binding;GO:0030553//cGMP binding	GO:0001764//neuron migration;GO:0006468//protein phosphorylation;GO:0007165//signal transduction;GO:0016358//dendrite development;GO:0019934//cGMP-mediated signaling;GO:0030900//forebrain development;GO:0043087//regulation of GTPase activity;GO:0045986//negative regulation of smooth muscle contraction;GO:0060087//relaxation of vascular smooth muscle;GO:0090331//negative regulation of platelet agg…	--
14	98087101	98087300	*	0.000158704	16.7036	ENSSSCG00000010429	0.5675	0.8375	0.04145	Genebody	PRKG1	protein kinase cGMP-dependent 1 [Source:VGNC Symbol;Acc:VGNC:91816]	Organismal Systems;Organismal Systems;Environmental Information Processing;Organismal Systems;Organismal Systems;Organismal Systems;Cellular Processes;Organismal Systems;Organismal Systems;Organismal Systems	Sensory system;Environmental adaptation;Signal transduction;Circulatory system;Immune system;Environmental adaptation;Cellular community - eukaryotes;Digestive system;Nervous system;Endocrine system	ko04740//Olfactory transduction;ko04714//Thermogenesis;ko04022//cGMP-PKG signaling pathway;ko04270//Vascular smooth muscle contraction;ko04611//Platelet activation;ko04713//Circadian entrainment;ko04540//Gap junction;ko04970//Salivary secretion;ko04730//Long-term depression;ko04923//Regulation of lipolysis in adipocytes	K07376;K07376;K07376;K07376;K07376;K07376;K07376;K07376;K07376;K07376	GO:0005737//cytoplasm;GO:0005794//Golgi apparatus;GO:0005886//plasma membrane	GO:0004672//protein kinase activity;GO:0004674//protein serine/threonine kinase activity;GO:0004692//cGMP-dependent protein kinase activity;GO:0005246//calcium channel regulator activity;GO:0005524//ATP binding;GO:0030553//cGMP binding	GO:0001764//neuron migration;GO:0006468//protein phosphorylation;GO:0007165//signal transduction;GO:0016358//dendrite development;GO:0019934//cGMP-mediated signaling;GO:0030900//forebrain development;GO:0043087//regulation of GTPase activity;GO:0045986//negative regulation of smooth muscle contraction;GO:0060087//relaxation of vascular smooth muscle;GO:0090331//negative regulation of platelet agg…	--
14	98089901	98090100	*	1.27E-07	16.5434	ENSSSCG00000010429	0.5675	0.8375	0.04145	Genebody	PRKG1	protein kinase cGMP-dependent 1 [Source:VGNC Symbol;Acc:VGNC:91816]	Organismal Systems;Organismal Systems;Environmental Information Processing;Organismal Systems;Organismal Systems;Organismal Systems;Cellular Processes;Organismal Systems;Organismal Systems;Organismal Systems	Sensory system;Environmental adaptation;Signal transduction;Circulatory system;Immune system;Environmental adaptation;Cellular community - eukaryotes;Digestive system;Nervous system;Endocrine system	ko04740//Olfactory transduction;ko04714//Thermogenesis;ko04022//cGMP-PKG signaling pathway;ko04270//Vascular smooth muscle contraction;ko04611//Platelet activation;ko04713//Circadian entrainment;ko04540//Gap junction;ko04970//Salivary secretion;ko04730//Long-term depression;ko04923//Regulation of lipolysis in adipocytes	K07376;K07376;K07376;K07376;K07376;K07376;K07376;K07376;K07376;K07376	GO:0005737//cytoplasm;GO:0005794//Golgi apparatus;GO:0005886//plasma membrane	GO:0004672//protein kinase activity;GO:0004674//protein serine/threonine kinase activity;GO:0004692//cGMP-dependent protein kinase activity;GO:0005246//calcium channel regulator activity;GO:0005524//ATP binding;GO:0030553//cGMP binding	GO:0001764//neuron migration;GO:0006468//protein phosphorylation;GO:0007165//signal transduction;GO:0016358//dendrite development;GO:0019934//cGMP-mediated signaling;GO:0030900//forebrain development;GO:0043087//regulation of GTPase activity;GO:0045986//negative regulation of smooth muscle contraction;GO:0060087//relaxation of vascular smooth muscle;GO:0090331//negative regulation of platelet agg…	--
14	98264101	98264300	*	3.89E-07	20.4755	ENSSSCG00000010429	0.5675	0.8375	0.04145	Genebody	PRKG1	protein kinase cGMP-dependent 1 [Source:VGNC Symbol;Acc:VGNC:91816]	Organismal Systems;Organismal Systems;Environmental Information Processing;Organismal Systems;Organismal Systems;Organismal Systems;Cellular Processes;Organismal Systems;Organismal Systems;Organismal Systems	Sensory system;Environmental adaptation;Signal transduction;Circulatory system;Immune system;Environmental adaptation;Cellular community - eukaryotes;Digestive system;Nervous system;Endocrine system	ko04740//Olfactory transduction;ko04714//Thermogenesis;ko04022//cGMP-PKG signaling pathway;ko04270//Vascular smooth muscle contraction;ko04611//Platelet activation;ko04713//Circadian entrainment;ko04540//Gap junction;ko04970//Salivary secretion;ko04730//Long-term depression;ko04923//Regulation of lipolysis in adipocytes	K07376;K07376;K07376;K07376;K07376;K07376;K07376;K07376;K07376;K07376	GO:0005737//cytoplasm;GO:0005794//Golgi apparatus;GO:0005886//plasma membrane	GO:0004672//protein kinase activity;GO:0004674//protein serine/threonine kinase activity;GO:0004692//cGMP-dependent protein kinase activity;GO:0005246//calcium channel regulator activity;GO:0005524//ATP binding;GO:0030553//cGMP binding	GO:0001764//neuron migration;GO:0006468//protein phosphorylation;GO:0007165//signal transduction;GO:0016358//dendrite development;GO:0019934//cGMP-mediated signaling;GO:0030900//forebrain development;GO:0043087//regulation of GTPase activity;GO:0045986//negative regulation of smooth muscle contraction;GO:0060087//relaxation of vascular smooth muscle;GO:0090331//negative regulation of platelet agg…	--
14	98264201	98264400	*	4.81E-06	19.6614	ENSSSCG00000010429	0.5675	0.8375	0.04145	Genebody	PRKG1	protein kinase cGMP-dependent 1 [Source:VGNC Symbol;Acc:VGNC:91816]	Organismal Systems;Organismal Systems;Environmental Information Processing;Organismal Systems;Organismal Systems;Organismal Systems;Cellular Processes;Organismal Systems;Organismal Systems;Organismal Systems	Sensory system;Environmental adaptation;Signal transduction;Circulatory system;Immune system;Environmental adaptation;Cellular community - eukaryotes;Digestive system;Nervous system;Endocrine system	ko04740//Olfactory transduction;ko04714//Thermogenesis;ko04022//cGMP-PKG signaling pathway;ko04270//Vascular smooth muscle contraction;ko04611//Platelet activation;ko04713//Circadian entrainment;ko04540//Gap junction;ko04970//Salivary secretion;ko04730//Long-term depression;ko04923//Regulation of lipolysis in adipocytes	K07376;K07376;K07376;K07376;K07376;K07376;K07376;K07376;K07376;K07376	GO:0005737//cytoplasm;GO:0005794//Golgi apparatus;GO:0005886//plasma membrane	GO:0004672//protein kinase activity;GO:0004674//protein serine/threonine kinase activity;GO:0004692//cGMP-dependent protein kinase activity;GO:0005246//calcium channel regulator activity;GO:0005524//ATP binding;GO:0030553//cGMP binding	GO:0001764//neuron migration;GO:0006468//protein phosphorylation;GO:0007165//signal transduction;GO:0016358//dendrite development;GO:0019934//cGMP-mediated signaling;GO:0030900//forebrain development;GO:0043087//regulation of GTPase activity;GO:0045986//negative regulation of smooth muscle contraction;GO:0060087//relaxation of vascular smooth muscle;GO:0090331//negative regulation of platelet agg…	--
14	98342901	98343100	*	7.00E-06	17.9206	ENSSSCG00000010429	0.5675	0.8375	0.04145	Genebody	PRKG1	protein kinase cGMP-dependent 1 [Source:VGNC Symbol;Acc:VGNC:91816]	Organismal Systems;Organismal Systems;Environmental Information Processing;Organismal Systems;Organismal Systems;Organismal Systems;Cellular Processes;Organismal Systems;Organismal Systems;Organismal Systems	Sensory system;Environmental adaptation;Signal transduction;Circulatory system;Immune system;Environmental adaptation;Cellular community - eukaryotes;Digestive system;Nervous system;Endocrine system	ko04740//Olfactory transduction;ko04714//Thermogenesis;ko04022//cGMP-PKG signaling pathway;ko04270//Vascular smooth muscle contraction;ko04611//Platelet activation;ko04713//Circadian entrainment;ko04540//Gap junction;ko04970//Salivary secretion;ko04730//Long-term depression;ko04923//Regulation of lipolysis in adipocytes	K07376;K07376;K07376;K07376;K07376;K07376;K07376;K07376;K07376;K07376	GO:0005737//cytoplasm;GO:0005794//Golgi apparatus;GO:0005886//plasma membrane	GO:0004672//protein kinase activity;GO:0004674//protein serine/threonine kinase activity;GO:0004692//cGMP-dependent protein kinase activity;GO:0005246//calcium channel regulator activity;GO:0005524//ATP binding;GO:0030553//cGMP binding	GO:0001764//neuron migration;GO:0006468//protein phosphorylation;GO:0007165//signal transduction;GO:0016358//dendrite development;GO:0019934//cGMP-mediated signaling;GO:0030900//forebrain development;GO:0043087//regulation of GTPase activity;GO:0045986//negative regulation of smooth muscle contraction;GO:0060087//relaxation of vascular smooth muscle;GO:0090331//negative regulation of platelet agg…	--
14	98467401	98467600	*	2.59E-12	19.806	ENSSSCG00000010429	0.5675	0.8375	0.04145	Genebody	PRKG1	protein kinase cGMP-dependent 1 [Source:VGNC Symbol;Acc:VGNC:91816]	Organismal Systems;Organismal Systems;Environmental Information Processing;Organismal Systems;Organismal Systems;Organismal Systems;Cellular Processes;Organismal Systems;Organismal Systems;Organismal Systems	Sensory system;Environmental adaptation;Signal transduction;Circulatory system;Immune system;Environmental adaptation;Cellular community - eukaryotes;Digestive system;Nervous system;Endocrine system	ko04740//Olfactory transduction;ko04714//Thermogenesis;ko04022//cGMP-PKG signaling pathway;ko04270//Vascular smooth muscle contraction;ko04611//Platelet activation;ko04713//Circadian entrainment;ko04540//Gap junction;ko04970//Salivary secretion;ko04730//Long-term depression;ko04923//Regulation of lipolysis in adipocytes	K07376;K07376;K07376;K07376;K07376;K07376;K07376;K07376;K07376;K07376	GO:0005737//cytoplasm;GO:0005794//Golgi apparatus;GO:0005886//plasma membrane	GO:0004672//protein kinase activity;GO:0004674//protein serine/threonine kinase activity;GO:0004692//cGMP-dependent protein kinase activity;GO:0005246//calcium channel regulator activity;GO:0005524//ATP binding;GO:0030553//cGMP binding	GO:0001764//neuron migration;GO:0006468//protein phosphorylation;GO:0007165//signal transduction;GO:0016358//dendrite development;GO:0019934//cGMP-mediated signaling;GO:0030900//forebrain development;GO:0043087//regulation of GTPase activity;GO:0045986//negative regulation of smooth muscle contraction;GO:0060087//relaxation of vascular smooth muscle;GO:0090331//negative regulation of platelet agg…	--
14	98693301	98693500	*	8.51E-06	19.196	ENSSSCG00000010429	0.5675	0.8375	0.04145	Genebody	PRKG1	protein kinase cGMP-dependent 1 [Source:VGNC Symbol;Acc:VGNC:91816]	Organismal Systems;Organismal Systems;Environmental Information Processing;Organismal Systems;Organismal Systems;Organismal Systems;Cellular Processes;Organismal Systems;Organismal Systems;Organismal Systems	Sensory system;Environmental adaptation;Signal transduction;Circulatory system;Immune system;Environmental adaptation;Cellular community - eukaryotes;Digestive system;Nervous system;Endocrine system	ko04740//Olfactory transduction;ko04714//Thermogenesis;ko04022//cGMP-PKG signaling pathway;ko04270//Vascular smooth muscle contraction;ko04611//Platelet activation;ko04713//Circadian entrainment;ko04540//Gap junction;ko04970//Salivary secretion;ko04730//Long-term depression;ko04923//Regulation of lipolysis in adipocytes	K07376;K07376;K07376;K07376;K07376;K07376;K07376;K07376;K07376;K07376	GO:0005737//cytoplasm;GO:0005794//Golgi apparatus;GO:0005886//plasma membrane	GO:0004672//protein kinase activity;GO:0004674//protein serine/threonine kinase activity;GO:0004692//cGMP-dependent protein kinase activity;GO:0005246//calcium channel regulator activity;GO:0005524//ATP binding;GO:0030553//cGMP binding	GO:0001764//neuron migration;GO:0006468//protein phosphorylation;GO:0007165//signal transduction;GO:0016358//dendrite development;GO:0019934//cGMP-mediated signaling;GO:0030900//forebrain development;GO:0043087//regulation of GTPase activity;GO:0045986//negative regulation of smooth muscle contraction;GO:0060087//relaxation of vascular smooth muscle;GO:0090331//negative regulation of platelet agg…	--
14	98719501	98719700	*	2.16E-06	18.6713	ENSSSCG00000010429	0.5675	0.8375	0.04145	Genebody	PRKG1	protein kinase cGMP-dependent 1 [Source:VGNC Symbol;Acc:VGNC:91816]	Organismal Systems;Organismal Systems;Environmental Information Processing;Organismal Systems;Organismal Systems;Organismal Systems;Cellular Processes;Organismal Systems;Organismal Systems;Organismal Systems	Sensory system;Environmental adaptation;Signal transduction;Circulatory system;Immune system;Environmental adaptation;Cellular community - eukaryotes;Digestive system;Nervous system;Endocrine system	ko04740//Olfactory transduction;ko04714//Thermogenesis;ko04022//cGMP-PKG signaling pathway;ko04270//Vascular smooth muscle contraction;ko04611//Platelet activation;ko04713//Circadian entrainment;ko04540//Gap junction;ko04970//Salivary secretion;ko04730//Long-term depression;ko04923//Regulation of lipolysis in adipocytes	K07376;K07376;K07376;K07376;K07376;K07376;K07376;K07376;K07376;K07376	GO:0005737//cytoplasm;GO:0005794//Golgi apparatus;GO:0005886//plasma membrane	GO:0004672//protein kinase activity;GO:0004674//protein serine/threonine kinase activity;GO:0004692//cGMP-dependent protein kinase activity;GO:0005246//calcium channel regulator activity;GO:0005524//ATP binding;GO:0030553//cGMP binding	GO:0001764//neuron migration;GO:0006468//protein phosphorylation;GO:0007165//signal transduction;GO:0016358//dendrite development;GO:0019934//cGMP-mediated signaling;GO:0030900//forebrain development;GO:0043087//regulation of GTPase activity;GO:0045986//negative regulation of smooth muscle contraction;GO:0060087//relaxation of vascular smooth muscle;GO:0090331//negative regulation of platelet agg…	--
14	98736501	98736700	*	1.94E-09	16.2104	ENSSSCG00000010429	0.5675	0.8375	0.04145	Genebody	PRKG1	protein kinase cGMP-dependent 1 [Source:VGNC Symbol;Acc:VGNC:91816]	Organismal Systems;Organismal Systems;Environmental Information Processing;Organismal Systems;Organismal Systems;Organismal Systems;Cellular Processes;Organismal Systems;Organismal Systems;Organismal Systems	Sensory system;Environmental adaptation;Signal transduction;Circulatory system;Immune system;Environmental adaptation;Cellular community - eukaryotes;Digestive system;Nervous system;Endocrine system	ko04740//Olfactory transduction;ko04714//Thermogenesis;ko04022//cGMP-PKG signaling pathway;ko04270//Vascular smooth muscle contraction;ko04611//Platelet activation;ko04713//Circadian entrainment;ko04540//Gap junction;ko04970//Salivary secretion;ko04730//Long-term depression;ko04923//Regulation of lipolysis in adipocytes	K07376;K07376;K07376;K07376;K07376;K07376;K07376;K07376;K07376;K07376	GO:0005737//cytoplasm;GO:0005794//Golgi apparatus;GO:0005886//plasma membrane	GO:0004672//protein kinase activity;GO:0004674//protein serine/threonine kinase activity;GO:0004692//cGMP-dependent protein kinase activity;GO:0005246//calcium channel regulator activity;GO:0005524//ATP binding;GO:0030553//cGMP binding	GO:0001764//neuron migration;GO:0006468//protein phosphorylation;GO:0007165//signal transduction;GO:0016358//dendrite development;GO:0019934//cGMP-mediated signaling;GO:0030900//forebrain development;GO:0043087//regulation of GTPase activity;GO:0045986//negative regulation of smooth muscle contraction;GO:0060087//relaxation of vascular smooth muscle;GO:0090331//negative regulation of platelet agg…	--
14	98777701	98777900	*	7.29E-06	15.3834	ENSSSCG00000010429	0.5675	0.8375	0.04145	Genebody	PRKG1	protein kinase cGMP-dependent 1 [Source:VGNC Symbol;Acc:VGNC:91816]	Organismal Systems;Organismal Systems;Environmental Information Processing;Organismal Systems;Organismal Systems;Organismal Systems;Cellular Processes;Organismal Systems;Organismal Systems;Organismal Systems	Sensory system;Environmental adaptation;Signal transduction;Circulatory system;Immune system;Environmental adaptation;Cellular community - eukaryotes;Digestive system;Nervous system;Endocrine system	ko04740//Olfactory transduction;ko04714//Thermogenesis;ko04022//cGMP-PKG signaling pathway;ko04270//Vascular smooth muscle contraction;ko04611//Platelet activation;ko04713//Circadian entrainment;ko04540//Gap junction;ko04970//Salivary secretion;ko04730//Long-term depression;ko04923//Regulation of lipolysis in adipocytes	K07376;K07376;K07376;K07376;K07376;K07376;K07376;K07376;K07376;K07376	GO:0005737//cytoplasm;GO:0005794//Golgi apparatus;GO:0005886//plasma membrane	GO:0004672//protein kinase activity;GO:0004674//protein serine/threonine kinase activity;GO:0004692//cGMP-dependent protein kinase activity;GO:0005246//calcium channel regulator activity;GO:0005524//ATP binding;GO:0030553//cGMP binding	GO:0001764//neuron migration;GO:0006468//protein phosphorylation;GO:0007165//signal transduction;GO:0016358//dendrite development;GO:0019934//cGMP-mediated signaling;GO:0030900//forebrain development;GO:0043087//regulation of GTPase activity;GO:0045986//negative regulation of smooth muscle contraction;GO:0060087//relaxation of vascular smooth muscle;GO:0090331//negative regulation of platelet agg…	--
14	99294101	99294300	*	1.18E-10	15.7467	ENSSSCG00000010433	1.855	2.8275	0.000355578	Genebody	SGMS1	sphingomyelin synthase 1 [Source:VGNC Symbol;Acc:VGNC:92794]	Metabolism;Environmental Information Processing;Metabolism	Global and overview maps;Signal transduction;Lipid metabolism	ko01100//Metabolic pathways;ko04071//Sphingolipid signaling pathway;ko00600//Sphingolipid metabolism	K04714;K04714;K04714	GO:0000138//Golgi trans cisterna;GO:0030173//integral component of Golgi membrane	GO:0005515//protein binding;GO:0033188//sphingomyelin synthase activity;GO:0047493//ceramide cholinephosphotransferase activity	GO:0006686//sphingomyelin biosynthetic process;GO:0046513//ceramide biosynthetic process	--
14	99294201	99294400	*	3.40E-11	15.2757	ENSSSCG00000010433	1.855	2.8275	0.000355578	Genebody	SGMS1	sphingomyelin synthase 1 [Source:VGNC Symbol;Acc:VGNC:92794]	Metabolism;Environmental Information Processing;Metabolism	Global and overview maps;Signal transduction;Lipid metabolism	ko01100//Metabolic pathways;ko04071//Sphingolipid signaling pathway;ko00600//Sphingolipid metabolism	K04714;K04714;K04714	GO:0000138//Golgi trans cisterna;GO:0030173//integral component of Golgi membrane	GO:0005515//protein binding;GO:0033188//sphingomyelin synthase activity;GO:0047493//ceramide cholinephosphotransferase activity	GO:0006686//sphingomyelin biosynthetic process;GO:0046513//ceramide biosynthetic process	--
14	99295701	99295900	*	3.96E-05	16.5064	ENSSSCG00000010433	1.855	2.8275	0.000355578	Genebody	SGMS1	sphingomyelin synthase 1 [Source:VGNC Symbol;Acc:VGNC:92794]	Metabolism;Environmental Information Processing;Metabolism	Global and overview maps;Signal transduction;Lipid metabolism	ko01100//Metabolic pathways;ko04071//Sphingolipid signaling pathway;ko00600//Sphingolipid metabolism	K04714;K04714;K04714	GO:0000138//Golgi trans cisterna;GO:0030173//integral component of Golgi membrane	GO:0005515//protein binding;GO:0033188//sphingomyelin synthase activity;GO:0047493//ceramide cholinephosphotransferase activity	GO:0006686//sphingomyelin biosynthetic process;GO:0046513//ceramide biosynthetic process	--
14	99349601	99349800	*	2.33E-07	-22.9358	ENSSSCG00000010433	1.855	2.8275	0.000355578	Genebody	SGMS1	sphingomyelin synthase 1 [Source:VGNC Symbol;Acc:VGNC:92794]	Metabolism;Environmental Information Processing;Metabolism	Global and overview maps;Signal transduction;Lipid metabolism	ko01100//Metabolic pathways;ko04071//Sphingolipid signaling pathway;ko00600//Sphingolipid metabolism	K04714;K04714;K04714	GO:0000138//Golgi trans cisterna;GO:0030173//integral component of Golgi membrane	GO:0005515//protein binding;GO:0033188//sphingomyelin synthase activity;GO:0047493//ceramide cholinephosphotransferase activity	GO:0006686//sphingomyelin biosynthetic process;GO:0046513//ceramide biosynthetic process	--
14	99349701	99349900	*	7.01E-05	-16.2105	ENSSSCG00000010433	1.855	2.8275	0.000355578	Genebody	SGMS1	sphingomyelin synthase 1 [Source:VGNC Symbol;Acc:VGNC:92794]	Metabolism;Environmental Information Processing;Metabolism	Global and overview maps;Signal transduction;Lipid metabolism	ko01100//Metabolic pathways;ko04071//Sphingolipid signaling pathway;ko00600//Sphingolipid metabolism	K04714;K04714;K04714	GO:0000138//Golgi trans cisterna;GO:0030173//integral component of Golgi membrane	GO:0005515//protein binding;GO:0033188//sphingomyelin synthase activity;GO:0047493//ceramide cholinephosphotransferase activity	GO:0006686//sphingomyelin biosynthetic process;GO:0046513//ceramide biosynthetic process	--
14	99349801	99350000	*	1.08E-06	-19.2751	ENSSSCG00000010433	1.855	2.8275	0.000355578	Genebody	SGMS1	sphingomyelin synthase 1 [Source:VGNC Symbol;Acc:VGNC:92794]	Metabolism;Environmental Information Processing;Metabolism	Global and overview maps;Signal transduction;Lipid metabolism	ko01100//Metabolic pathways;ko04071//Sphingolipid signaling pathway;ko00600//Sphingolipid metabolism	K04714;K04714;K04714	GO:0000138//Golgi trans cisterna;GO:0030173//integral component of Golgi membrane	GO:0005515//protein binding;GO:0033188//sphingomyelin synthase activity;GO:0047493//ceramide cholinephosphotransferase activity	GO:0006686//sphingomyelin biosynthetic process;GO:0046513//ceramide biosynthetic process	--
14	99422001	99422200	*	0.000312199	15.1409	ENSSSCG00000010433	1.855	2.8275	0.000355578	Genebody	SGMS1	sphingomyelin synthase 1 [Source:VGNC Symbol;Acc:VGNC:92794]	Metabolism;Environmental Information Processing;Metabolism	Global and overview maps;Signal transduction;Lipid metabolism	ko01100//Metabolic pathways;ko04071//Sphingolipid signaling pathway;ko00600//Sphingolipid metabolism	K04714;K04714;K04714	GO:0000138//Golgi trans cisterna;GO:0030173//integral component of Golgi membrane	GO:0005515//protein binding;GO:0033188//sphingomyelin synthase activity;GO:0047493//ceramide cholinephosphotransferase activity	GO:0006686//sphingomyelin biosynthetic process;GO:0046513//ceramide biosynthetic process	--
14	99426601	99426800	*	4.31E-05	19.5355	ENSSSCG00000010433	1.855	2.8275	0.000355578	Genebody	SGMS1	sphingomyelin synthase 1 [Source:VGNC Symbol;Acc:VGNC:92794]	Metabolism;Environmental Information Processing;Metabolism	Global and overview maps;Signal transduction;Lipid metabolism	ko01100//Metabolic pathways;ko04071//Sphingolipid signaling pathway;ko00600//Sphingolipid metabolism	K04714;K04714;K04714	GO:0000138//Golgi trans cisterna;GO:0030173//integral component of Golgi membrane	GO:0005515//protein binding;GO:0033188//sphingomyelin synthase activity;GO:0047493//ceramide cholinephosphotransferase activity	GO:0006686//sphingomyelin biosynthetic process;GO:0046513//ceramide biosynthetic process	--
14	99428101	99428300	*	6.61E-08	15.0645	ENSSSCG00000010433	1.855	2.8275	0.000355578	Genebody	SGMS1	sphingomyelin synthase 1 [Source:VGNC Symbol;Acc:VGNC:92794]	Metabolism;Environmental Information Processing;Metabolism	Global and overview maps;Signal transduction;Lipid metabolism	ko01100//Metabolic pathways;ko04071//Sphingolipid signaling pathway;ko00600//Sphingolipid metabolism	K04714;K04714;K04714	GO:0000138//Golgi trans cisterna;GO:0030173//integral component of Golgi membrane	GO:0005515//protein binding;GO:0033188//sphingomyelin synthase activity;GO:0047493//ceramide cholinephosphotransferase activity	GO:0006686//sphingomyelin biosynthetic process;GO:0046513//ceramide biosynthetic process	--
14	99439901	99440100	*	6.36E-07	22.9689	ENSSSCG00000010433	1.855	2.8275	0.000355578	Genebody	SGMS1	sphingomyelin synthase 1 [Source:VGNC Symbol;Acc:VGNC:92794]	Metabolism;Environmental Information Processing;Metabolism	Global and overview maps;Signal transduction;Lipid metabolism	ko01100//Metabolic pathways;ko04071//Sphingolipid signaling pathway;ko00600//Sphingolipid metabolism	K04714;K04714;K04714	GO:0000138//Golgi trans cisterna;GO:0030173//integral component of Golgi membrane	GO:0005515//protein binding;GO:0033188//sphingomyelin synthase activity;GO:0047493//ceramide cholinephosphotransferase activity	GO:0006686//sphingomyelin biosynthetic process;GO:0046513//ceramide biosynthetic process	--
14	99440001	99440200	*	5.40E-06	20.6711	ENSSSCG00000010433	1.855	2.8275	0.000355578	Genebody	SGMS1	sphingomyelin synthase 1 [Source:VGNC Symbol;Acc:VGNC:92794]	Metabolism;Environmental Information Processing;Metabolism	Global and overview maps;Signal transduction;Lipid metabolism	ko01100//Metabolic pathways;ko04071//Sphingolipid signaling pathway;ko00600//Sphingolipid metabolism	K04714;K04714;K04714	GO:0000138//Golgi trans cisterna;GO:0030173//integral component of Golgi membrane	GO:0005515//protein binding;GO:0033188//sphingomyelin synthase activity;GO:0047493//ceramide cholinephosphotransferase activity	GO:0006686//sphingomyelin biosynthetic process;GO:0046513//ceramide biosynthetic process	--
14	100869101	100869300	*	8.21E-06	17.2301	ENSSSCG00000010447	91.82	67.59	0.0294424	Genebody	ACTA2	actin alpha 2, smooth muscle [Source:VGNC Symbol;Acc:VGNC:85038]	Environmental Information Processing;Organismal Systems;Organismal Systems	Signal transduction;Circulatory system;Endocrine system	ko04371//Apelin signaling pathway;ko04270//Vascular smooth muscle contraction;ko04926//Relaxin signaling pathway	K12313;K12313;K12313	GO:0005737//cytoplasm;GO:0005856//cytoskeleton;GO:0015629//actin cytoskeleton;GO:0030485//smooth muscle contractile fiber;GO:0032991//macromolecular complex	GO:0019901//protein kinase binding	GO:0008217//regulation of blood pressure;GO:0009615//response to virus;GO:0014829//vascular smooth muscle contraction;GO:0072144//glomerular mesangial cell development	--
14	101132301	101132500	*	8.02E-06	17.9173	ENSSSCG00000010450	7.9525	4.455	0.0105243	Genebody	LIPA	lipase A, lysosomal acid type [Source:VGNC Symbol;Acc:VGNC:89737]	Cellular Processes;Organismal Systems;Metabolism	Transport and catabolism;Digestive system;Lipid metabolism	ko04142//Lysosome;ko04979//Cholesterol metabolism;ko00100//Steroid biosynthesis	K01052;K01052;K01052	GO:0001650//fibrillar center;GO:0005654//nucleoplasm;GO:0005829//cytosol;GO:0043231//intracellular membrane-bounded organelle	GO:0004771//sterol esterase activity;GO:0016298//lipase activity;GO:0016788//hydrolase activity, acting on ester bonds	GO:0000902//cell morphogenesis;GO:0006954//inflammatory response;GO:0008283//cell proliferation;GO:0030324//lung development;GO:0048771//tissue remodeling;GO:0048873//homeostasis of number of cells within a tissue	--
14	101132401	101132600	*	2.33E-07	20.8586	ENSSSCG00000010450	7.9525	4.455	0.0105243	Genebody	LIPA	lipase A, lysosomal acid type [Source:VGNC Symbol;Acc:VGNC:89737]	Cellular Processes;Organismal Systems;Metabolism	Transport and catabolism;Digestive system;Lipid metabolism	ko04142//Lysosome;ko04979//Cholesterol metabolism;ko00100//Steroid biosynthesis	K01052;K01052;K01052	GO:0001650//fibrillar center;GO:0005654//nucleoplasm;GO:0005829//cytosol;GO:0043231//intracellular membrane-bounded organelle	GO:0004771//sterol esterase activity;GO:0016298//lipase activity;GO:0016788//hydrolase activity, acting on ester bonds	GO:0000902//cell morphogenesis;GO:0006954//inflammatory response;GO:0008283//cell proliferation;GO:0030324//lung development;GO:0048771//tissue remodeling;GO:0048873//homeostasis of number of cells within a tissue	--
14	103722301	103722500	*	2.26E-05	19.2023	ENSSSCG00000010468	2.75	3.7375	0.0122818	Genebody	CPEB3	cytoplasmic polyadenylation element binding protein 3 [Source:VGNC Symbol;Acc:VGNC:86938]	Cellular Processes;Organismal Systems;Organismal Systems	Cell growth and death;Endocrine system;Development and regeneration	ko04114//Oocyte meiosis;ko04914//Progesterone-mediated oocyte maturation;ko04320//Dorso-ventral axis formation	K02602;K02602;K02602	GO:0005634//nucleus;GO:0005654//nucleoplasm;GO:0005737//cytoplasm;GO:0005829//cytosol;GO:0005886//plasma membrane;GO:0030014//CCR4-NOT complex;GO:0030496//midbody;GO:0043005//neuron projection	GO:0003676//nucleic acid binding;GO:0003723//RNA binding;GO:0003730//mRNA 3'-UTR binding;GO:0008135//translation factor activity, RNA binding;GO:0045182//translation regulator activity	GO:0000122//negative regulation of transcription from RNA polymerase II promoter;GO:0006417//regulation of translation;GO:0017148//negative regulation of translation;GO:0060213//positive regulation of nuclear-transcribed mRNA poly(A) tail shortening;GO:0061158//3'-UTR-mediated mRNA destabilization;GO:0071230//cellular response to amino acid stimulus;GO:1900153//positive regulation of nuclear-tran…	--
14	103782701	103782900	*	5.86E-05	15.1917	ENSSSCG00000010468	2.75	3.7375	0.0122818	Genebody	CPEB3	cytoplasmic polyadenylation element binding protein 3 [Source:VGNC Symbol;Acc:VGNC:86938]	Cellular Processes;Organismal Systems;Organismal Systems	Cell growth and death;Endocrine system;Development and regeneration	ko04114//Oocyte meiosis;ko04914//Progesterone-mediated oocyte maturation;ko04320//Dorso-ventral axis formation	K02602;K02602;K02602	GO:0005634//nucleus;GO:0005654//nucleoplasm;GO:0005737//cytoplasm;GO:0005829//cytosol;GO:0005886//plasma membrane;GO:0030014//CCR4-NOT complex;GO:0030496//midbody;GO:0043005//neuron projection	GO:0003676//nucleic acid binding;GO:0003723//RNA binding;GO:0003730//mRNA 3'-UTR binding;GO:0008135//translation factor activity, RNA binding;GO:0045182//translation regulator activity	GO:0000122//negative regulation of transcription from RNA polymerase II promoter;GO:0006417//regulation of translation;GO:0017148//negative regulation of translation;GO:0060213//positive regulation of nuclear-transcribed mRNA poly(A) tail shortening;GO:0061158//3'-UTR-mediated mRNA destabilization;GO:0071230//cellular response to amino acid stimulus;GO:1900153//positive regulation of nuclear-tran…	--
14	108191901	108192100	*	6.88E-07	-20.6951	ENSSSCG00000010509	0.6175	0.3325	0.0463125	Genebody	PIK3AP1	phosphoinositide-3-kinase adaptor protein 1 [Source:VGNC Symbol;Acc:VGNC:91435]	Environmental Information Processing;Organismal Systems	Signal transduction;Immune system	ko04151//PI3K-Akt signaling pathway;ko04662//B cell receptor signaling pathway	K12230;K12230	GO:0005737//cytoplasm;GO:0005829//cytosol;GO:0005886//plasma membrane;GO:0016020//membrane	GO:0036312//phosphatidylinositol 3-kinase regulatory subunit binding;GO:0042802//identical protein binding	GO:0014068//positive regulation of phosphatidylinositol 3-kinase signaling;GO:0034134//toll-like receptor 2 signaling pathway;GO:0034142//toll-like receptor 4 signaling pathway;GO:0034154//toll-like receptor 7 signaling pathway;GO:0034162//toll-like receptor 9 signaling pathway;GO:0050727//regulation of inflammatory response	--
14	108192001	108192200	*	2.92E-06	-19.1246	ENSSSCG00000010509	0.6175	0.3325	0.0463125	Genebody	PIK3AP1	phosphoinositide-3-kinase adaptor protein 1 [Source:VGNC Symbol;Acc:VGNC:91435]	Environmental Information Processing;Organismal Systems	Signal transduction;Immune system	ko04151//PI3K-Akt signaling pathway;ko04662//B cell receptor signaling pathway	K12230;K12230	GO:0005737//cytoplasm;GO:0005829//cytosol;GO:0005886//plasma membrane;GO:0016020//membrane	GO:0036312//phosphatidylinositol 3-kinase regulatory subunit binding;GO:0042802//identical protein binding	GO:0014068//positive regulation of phosphatidylinositol 3-kinase signaling;GO:0034134//toll-like receptor 2 signaling pathway;GO:0034142//toll-like receptor 4 signaling pathway;GO:0034154//toll-like receptor 7 signaling pathway;GO:0034162//toll-like receptor 9 signaling pathway;GO:0050727//regulation of inflammatory response	--
14	129278001	129278200	*	1.80E-07	23.064	ENSSSCG00000010683	1.5275	0.9125	0.00831785	Genebody	GRK5	G protein-coupled receptor kinase 5 [Source:VGNC Symbol;Acc:VGNC:88697]	Cellular Processes;Organismal Systems;Human Diseases;Environmental Information Processing	Transport and catabolism;Immune system;Substance dependence;Signal transduction	ko04144//Endocytosis;ko04062//Chemokine signaling pathway;ko05032//Morphine addiction;ko04341//Hedgehog signaling pathway - fly	K08291;K08291;K08291;K08291	GO:0005829//cytosol;GO:0005886//plasma membrane;GO:0016607//nuclear speck;GO:0031965//nuclear membrane	GO:0004672//protein kinase activity;GO:0004674//protein serine/threonine kinase activity;GO:0004703//G-protein coupled receptor kinase activity;GO:0005524//ATP binding;GO:0047696//beta-adrenergic receptor kinase activity	GO:0006468//protein phosphorylation;GO:0007165//signal transduction;GO:0007217//tachykinin receptor signaling pathway;GO:0008284//positive regulation of cell proliferation;GO:0043066//negative regulation of apoptotic process;GO:0046777//protein autophosphorylation;GO:0051726//regulation of cell cycle	--
14	129278101	129278300	*	3.60E-10	21.7457	ENSSSCG00000010683	1.5275	0.9125	0.00831785	Genebody	GRK5	G protein-coupled receptor kinase 5 [Source:VGNC Symbol;Acc:VGNC:88697]	Cellular Processes;Organismal Systems;Human Diseases;Environmental Information Processing	Transport and catabolism;Immune system;Substance dependence;Signal transduction	ko04144//Endocytosis;ko04062//Chemokine signaling pathway;ko05032//Morphine addiction;ko04341//Hedgehog signaling pathway - fly	K08291;K08291;K08291;K08291	GO:0005829//cytosol;GO:0005886//plasma membrane;GO:0016607//nuclear speck;GO:0031965//nuclear membrane	GO:0004672//protein kinase activity;GO:0004674//protein serine/threonine kinase activity;GO:0004703//G-protein coupled receptor kinase activity;GO:0005524//ATP binding;GO:0047696//beta-adrenergic receptor kinase activity	GO:0006468//protein phosphorylation;GO:0007165//signal transduction;GO:0007217//tachykinin receptor signaling pathway;GO:0008284//positive regulation of cell proliferation;GO:0043066//negative regulation of apoptotic process;GO:0046777//protein autophosphorylation;GO:0051726//regulation of cell cycle	--
14	129283301	129283500	*	3.20E-05	15.324	ENSSSCG00000010683	1.5275	0.9125	0.00831785	Genebody	GRK5	G protein-coupled receptor kinase 5 [Source:VGNC Symbol;Acc:VGNC:88697]	Cellular Processes;Organismal Systems;Human Diseases;Environmental Information Processing	Transport and catabolism;Immune system;Substance dependence;Signal transduction	ko04144//Endocytosis;ko04062//Chemokine signaling pathway;ko05032//Morphine addiction;ko04341//Hedgehog signaling pathway - fly	K08291;K08291;K08291;K08291	GO:0005829//cytosol;GO:0005886//plasma membrane;GO:0016607//nuclear speck;GO:0031965//nuclear membrane	GO:0004672//protein kinase activity;GO:0004674//protein serine/threonine kinase activity;GO:0004703//G-protein coupled receptor kinase activity;GO:0005524//ATP binding;GO:0047696//beta-adrenergic receptor kinase activity	GO:0006468//protein phosphorylation;GO:0007165//signal transduction;GO:0007217//tachykinin receptor signaling pathway;GO:0008284//positive regulation of cell proliferation;GO:0043066//negative regulation of apoptotic process;GO:0046777//protein autophosphorylation;GO:0051726//regulation of cell cycle	--
15	655801	656000	*	0.000189652	15.2998	ENSSSCG00000016397	260.215	358.93	0.00399576	Genebody	NEB	nebulin [Source:VGNC Symbol;Acc:VGNC:96437]	-	-	-	-	GO:0030018//Z disc;GO:0043292//contractile fiber	GO:0003779//actin binding;GO:0005515//protein binding	-	--
15	690901	691100	*	2.70E-05	16.8847	ENSSSCG00000016397	260.215	358.93	0.00399576	Genebody	NEB	nebulin [Source:VGNC Symbol;Acc:VGNC:96437]	-	-	-	-	GO:0030018//Z disc;GO:0043292//contractile fiber	GO:0003779//actin binding;GO:0005515//protein binding	-	--
15	7707501	7707700	*	0.000998548	-15.3036	ENSSSCG00000015670	1.7025	2.14	0.036754	Genebody	GTDC1	glycosyltransferase like domain containing 1 [Source:VGNC Symbol;Acc:VGNC:95955]	-	-	-	-	-	-	-	--
15	13204601	13204800	*	0.000336695	15.4944	ENSSSCG00000032198	0.825	1.27	0.035977	Genebody	SPOPL	speckle type BTB/POZ protein like [Source:VGNC Symbol;Acc:VGNC:96161]	Environmental Information Processing;Environmental Information Processing	Signal transduction;Signal transduction	ko04340//Hedgehog signaling pathway;ko04341//Hedgehog signaling pathway - fly	K10523;K10523	GO:0031463//Cul3-RING ubiquitin ligase complex	GO:0005515//protein binding	GO:0031397//negative regulation of protein ubiquitination;GO:0043161//proteasome-mediated ubiquitin-dependent protein catabolic process	--
15	31485401	31485600	*	1.40E-05	-17.8177	ENSSSCG00000015743	29.4325	31.9	0.00563142	Genebody	PTPN4	protein tyrosine phosphatase non-receptor type 4 [Source:VGNC Symbol;Acc:VGNC:96521]	-	-	-	-	GO:0005737//cytoplasm;GO:0005856//cytoskeleton;GO:0009898//cytoplasmic side of plasma membrane	GO:0004725//protein tyrosine phosphatase activity;GO:0004726//non-membrane spanning protein tyrosine phosphatase activity;GO:0005515//protein binding;GO:0008092//cytoskeletal protein binding;GO:0016791//phosphatase activity	GO:0006470//protein dephosphorylation;GO:0016311//dephosphorylation	--
15	45369701	45369900	*	0.000852695	15.1152	ENSSSCG00000015781	0.3475	0.1325	0.0359041	Genebody	ENPP6	ectonucleotide pyrophosphatase/phosphodiesterase 6 [Source:VGNC Symbol;Acc:VGNC:95999]	Metabolism	Lipid metabolism	ko00565//Ether lipid metabolism	K08743	GO:0005576//extracellular region;GO:0005886//plasma membrane	GO:0003824//catalytic activity;GO:0008081//phosphoric diester hydrolase activity;GO:0008889//glycerophosphodiester phosphodiesterase activity;GO:0047390//glycerophosphocholine cholinephosphodiesterase activity	GO:0006629//lipid metabolic process;GO:0019695//choline metabolic process	--
15	45419901	45420100	*	1.05E-08	16.0773	ENSSSCG00000015781	0.3475	0.1325	0.0359041	Genebody	ENPP6	ectonucleotide pyrophosphatase/phosphodiesterase 6 [Source:VGNC Symbol;Acc:VGNC:95999]	Metabolism	Lipid metabolism	ko00565//Ether lipid metabolism	K08743	GO:0005576//extracellular region;GO:0005886//plasma membrane	GO:0003824//catalytic activity;GO:0008081//phosphoric diester hydrolase activity;GO:0008889//glycerophosphodiester phosphodiesterase activity;GO:0047390//glycerophosphocholine cholinephosphodiesterase activity	GO:0006629//lipid metabolic process;GO:0019695//choline metabolic process	--
15	45420001	45420200	*	1.35E-11	18.2598	ENSSSCG00000015781	0.3475	0.1325	0.0359041	Genebody	ENPP6	ectonucleotide pyrophosphatase/phosphodiesterase 6 [Source:VGNC Symbol;Acc:VGNC:95999]	Metabolism	Lipid metabolism	ko00565//Ether lipid metabolism	K08743	GO:0005576//extracellular region;GO:0005886//plasma membrane	GO:0003824//catalytic activity;GO:0008081//phosphoric diester hydrolase activity;GO:0008889//glycerophosphodiester phosphodiesterase activity;GO:0047390//glycerophosphocholine cholinephosphodiesterase activity	GO:0006629//lipid metabolic process;GO:0019695//choline metabolic process	--
15	45455701	45455900	*	3.48E-13	23.6997	ENSSSCG00000015781	0.3475	0.1325	0.0359041	Genebody	ENPP6	ectonucleotide pyrophosphatase/phosphodiesterase 6 [Source:VGNC Symbol;Acc:VGNC:95999]	Metabolism	Lipid metabolism	ko00565//Ether lipid metabolism	K08743	GO:0005576//extracellular region;GO:0005886//plasma membrane	GO:0003824//catalytic activity;GO:0008081//phosphoric diester hydrolase activity;GO:0008889//glycerophosphodiester phosphodiesterase activity;GO:0047390//glycerophosphocholine cholinephosphodiesterase activity	GO:0006629//lipid metabolic process;GO:0019695//choline metabolic process	--
15	45455801	45456000	*	2.05E-09	25.615	ENSSSCG00000015781	0.3475	0.1325	0.0359041	Genebody	ENPP6	ectonucleotide pyrophosphatase/phosphodiesterase 6 [Source:VGNC Symbol;Acc:VGNC:95999]	Metabolism	Lipid metabolism	ko00565//Ether lipid metabolism	K08743	GO:0005576//extracellular region;GO:0005886//plasma membrane	GO:0003824//catalytic activity;GO:0008081//phosphoric diester hydrolase activity;GO:0008889//glycerophosphodiester phosphodiesterase activity;GO:0047390//glycerophosphocholine cholinephosphodiesterase activity	GO:0006629//lipid metabolic process;GO:0019695//choline metabolic process	--
15	54021501	54021700	*	1.62E-05	-15.4309	ENSSSCG00000015840	2.325	1.165	0.000156709	Genebody	WRN	WRN RecQ like helicase [Source:VGNC Symbol;Acc:VGNC:96605]	-	-	-	-	GO:0000781//chromosome, telomeric region;GO:0005654//nucleoplasm;GO:0005730//nucleolus;GO:0005813//centrosome;GO:0016607//nuclear speck	GO:0000166//nucleotide binding;GO:0000287//magnesium ion binding;GO:0000400//four-way junction DNA binding;GO:0000403//Y-form DNA binding;GO:0000405//bubble DNA binding;GO:0003676//nucleic acid binding;GO:0003677//DNA binding;GO:0003678//DNA helicase activity;GO:0004386//helicase activity;GO:0004527//exonuclease activity;GO:0005524//ATP binding;GO:0008408//3'-5' exonuclease activity;GO:0009378//f…	GO:0000723//telomere maintenance;GO:0000731//DNA synthesis involved in DNA repair;GO:0006139//nucleobase-containing compound metabolic process;GO:0006259//DNA metabolic process;GO:0006260//DNA replication;GO:0006281//DNA repair;GO:0006284//base-excision repair;GO:0006302//double-strand break repair;GO:0006310//DNA recombination;GO:0006974//cellular response to DNA damage stimulus;GO:0006979//resp…	--
15	54585301	54585500	*	7.79E-07	17.5906	ENSSSCG00000015846	7.2675	5.545	0.0248563	Genebody	RBPMS	RNA binding protein, mRNA processing factor [Source:VGNC Symbol;Acc:VGNC:95904]	-	-	-	-	GO:0005654//nucleoplasm;GO:0005829//cytosol;GO:0010494//cytoplasmic stress granule	GO:0003676//nucleic acid binding;GO:0003713//transcription coactivator activity;GO:0003723//RNA binding;GO:0008143//poly(A) binding;GO:0042803//protein homodimerization activity	GO:0006979//response to oxidative stress;GO:0010862//positive regulation of pathway-restricted SMAD protein phosphorylation;GO:0060391//positive regulation of SMAD protein import into nucleus	--
15	54585401	54585600	*	4.61E-08	21.5451	ENSSSCG00000015846	7.2675	5.545	0.0248563	Genebody	RBPMS	RNA binding protein, mRNA processing factor [Source:VGNC Symbol;Acc:VGNC:95904]	-	-	-	-	GO:0005654//nucleoplasm;GO:0005829//cytosol;GO:0010494//cytoplasmic stress granule	GO:0003676//nucleic acid binding;GO:0003713//transcription coactivator activity;GO:0003723//RNA binding;GO:0008143//poly(A) binding;GO:0042803//protein homodimerization activity	GO:0006979//response to oxidative stress;GO:0010862//positive regulation of pathway-restricted SMAD protein phosphorylation;GO:0060391//positive regulation of SMAD protein import into nucleus	--
15	54704401	54704600	*	3.84E-07	18.4665	ENSSSCG00000015846	7.2675	5.545	0.0248563	Genebody	RBPMS	RNA binding protein, mRNA processing factor [Source:VGNC Symbol;Acc:VGNC:95904]	-	-	-	-	GO:0005654//nucleoplasm;GO:0005829//cytosol;GO:0010494//cytoplasmic stress granule	GO:0003676//nucleic acid binding;GO:0003713//transcription coactivator activity;GO:0003723//RNA binding;GO:0008143//poly(A) binding;GO:0042803//protein homodimerization activity	GO:0006979//response to oxidative stress;GO:0010862//positive regulation of pathway-restricted SMAD protein phosphorylation;GO:0060391//positive regulation of SMAD protein import into nucleus	--
15	55646901	55647100	*	1.52E-09	-17.3645	ENSSSCG00000015851	2.0175	2.305	0.0449424	Genebody	TNKS	tankyrase [Source:VGNC Symbol;Acc:VGNC:95546]	-	-	-	-	GO:0000781//chromosome, telomeric region;GO:0005654//nucleoplasm;GO:0005794//Golgi apparatus;GO:0005829//cytosol;GO:0016604//nuclear body;GO:0031965//nuclear membrane;GO:0097431//mitotic spindle pole	GO:0003950//NAD+ ADP-ribosyltransferase activity;GO:0005515//protein binding;GO:0008270//zinc ion binding;GO:0042393//histone binding;GO:1990404//protein ADP-ribosylase activity	GO:0000209//protein polyubiquitination;GO:0006471//protein ADP-ribosylation;GO:0016055//Wnt signaling pathway;GO:0018105//peptidyl-serine phosphorylation;GO:0018107//peptidyl-threonine phosphorylation;GO:0032212//positive regulation of telomere maintenance via telomerase;GO:0045944//positive regulation of transcription from RNA polymerase II promoter;GO:0051225//spindle assembly;GO:0051973//posit…	--
15	73717201	73717400	*	4.01E-07	15.2831	ENSSSCG00000015917	19.79	53.4025	1.01E-30	Genebody	XIRP2	xin actin binding repeat containing 2 [Source:HGNC Symbol;Acc:HGNC:14303]	-	-	-	-	GO:0001725//stress fiber;GO:0005925//focal adhesion;GO:0030018//Z disc;GO:0030054//cell junction	GO:0003779//actin binding;GO:0051015//actin filament binding;GO:0051393//alpha-actinin binding	GO:0003281//ventricular septum development;GO:0007507//heart development;GO:0030036//actin cytoskeleton organization;GO:0045216//cell-cell junction organization;GO:0055008//cardiac muscle tissue morphogenesis	--
15	75870401	75870600	*	2.22E-05	18.2522	ENSSSCG00000015931	87.045	119.332	0.000599377	Genebody	KLHL41	kelch like family member 41 [Source:HGNC Symbol;Acc:HGNC:16905]	-	-	-	-	GO:0005654//nucleoplasm;GO:0005737//cytoplasm;GO:0005789//endoplasmic reticulum membrane;GO:0005829//cytosol;GO:0005856//cytoskeleton;GO:0005886//plasma membrane;GO:0031430//M band;GO:0031463//Cul3-RING ubiquitin ligase complex;GO:0033017//sarcoplasmic reticulum membrane;GO:0034464//BBSome	GO:0005515//protein binding	GO:0016567//protein ubiquitination;GO:0030239//myofibril assembly;GO:0035914//skeletal muscle cell differentiation;GO:0045214//sarcomere organization;GO:0045661//regulation of myoblast differentiation;GO:0048741//skeletal muscle fiber development;GO:2000291//regulation of myoblast proliferation;GO:2001014//regulation of skeletal muscle cell differentiation	--
15	81740101	81740300	*	4.70E-20	18.8405	ENSSSCG00000015976	7.2425	9	0.000178162	Genebody	LNPK	lunapark, ER junction formation factor [Source:VGNC Symbol;Acc:VGNC:95970]	-	-	-	-	GO:0005654//nucleoplasm;GO:0005783//endoplasmic reticulum;GO:0005789//endoplasmic reticulum membrane;GO:0030176//integral component of endoplasmic reticulum membrane;GO:0098826//endoplasmic reticulum tubular network membrane	GO:0042802//identical protein binding	GO:0007029//endoplasmic reticulum organization;GO:0007596//blood coagulation;GO:0032330//regulation of chondrocyte differentiation;GO:0035115//embryonic forelimb morphogenesis;GO:0042733//embryonic digit morphogenesis;GO:0071786//endoplasmic reticulum tubular network organization;GO:0071788//endoplasmic reticulum tubular network maintenance;GO:1903373//positive regulation of endoplasmic reticulum…	--
15	81740201	81740400	*	1.28E-13	19.2826	ENSSSCG00000015976	7.2425	9	0.000178162	Genebody	LNPK	lunapark, ER junction formation factor [Source:VGNC Symbol;Acc:VGNC:95970]	-	-	-	-	GO:0005654//nucleoplasm;GO:0005783//endoplasmic reticulum;GO:0005789//endoplasmic reticulum membrane;GO:0030176//integral component of endoplasmic reticulum membrane;GO:0098826//endoplasmic reticulum tubular network membrane	GO:0042802//identical protein binding	GO:0007029//endoplasmic reticulum organization;GO:0007596//blood coagulation;GO:0032330//regulation of chondrocyte differentiation;GO:0035115//embryonic forelimb morphogenesis;GO:0042733//embryonic digit morphogenesis;GO:0071786//endoplasmic reticulum tubular network organization;GO:0071788//endoplasmic reticulum tubular network maintenance;GO:1903373//positive regulation of endoplasmic reticulum…	--
15	81800901	81801100	*	2.42E-06	-17.2979	ENSSSCG00000015976	7.2425	9	0.000178162	Genebody	LNPK	lunapark, ER junction formation factor [Source:VGNC Symbol;Acc:VGNC:95970]	-	-	-	-	GO:0005654//nucleoplasm;GO:0005783//endoplasmic reticulum;GO:0005789//endoplasmic reticulum membrane;GO:0030176//integral component of endoplasmic reticulum membrane;GO:0098826//endoplasmic reticulum tubular network membrane	GO:0042802//identical protein binding	GO:0007029//endoplasmic reticulum organization;GO:0007596//blood coagulation;GO:0032330//regulation of chondrocyte differentiation;GO:0035115//embryonic forelimb morphogenesis;GO:0042733//embryonic digit morphogenesis;GO:0071786//endoplasmic reticulum tubular network organization;GO:0071788//endoplasmic reticulum tubular network maintenance;GO:1903373//positive regulation of endoplasmic reticulum…	--
15	120661201	120661400	*	0.000386138	-15.3722	ENSSSCG00000016192	64.49	70.3975	0.0440712	Genebody	PLCD4	phospholipase C delta 4 [Source:NCBI gene (formerly Entrezgene);Acc:397119]	Metabolism;Environmental Information Processing;Human Diseases;Organismal Systems;Human Diseases;Environmental Information Processing;Metabolism	Global and overview maps;Signal transduction;Infectious disease: bacterial;Endocrine system;Endocrine and metabolic disease;Signal transduction;Carbohydrate metabolism	ko01100//Metabolic pathways;ko04020//Calcium signaling pathway;ko05131//Shigellosis;ko04919//Thyroid hormone signaling pathway;ko04933//AGE-RAGE signaling pathway in diabetic complications;ko04070//Phosphatidylinositol signaling system;ko00562//Inositol phosphate metabolism	K05857;K05857;K05857;K05857;K05857;K05857;K05857	GO:0005783//endoplasmic reticulum;GO:0005829//cytosol;GO:0005886//plasma membrane	GO:0004435//phosphatidylinositol phospholipase C activity;GO:0004629//phospholipase C activity;GO:0005509//calcium ion binding;GO:0008081//phosphoric diester hydrolase activity	GO:0006629//lipid metabolic process;GO:0007165//signal transduction;GO:0007340//acrosome reaction;GO:0035556//intracellular signal transduction;GO:0046488//phosphatidylinositol metabolic process	--
15	124788601	124788800	*	0.000741461	15.0447	ENSSSCG00000016223	0.9975	1.3275	0.0200674	Genebody	ACSL3	acyl-CoA synthetase long chain family member 3 [Source:VGNC Symbol;Acc:VGNC:96295]	Metabolism;Organismal Systems;Organismal Systems;Cellular Processes;Organismal Systems;Cellular Processes;Metabolism;Metabolism;Metabolism	Global and overview maps;Environmental adaptation;Endocrine system;Transport and catabolism;Endocrine system;Cell growth and death;Global and overview maps;Lipid metabolism;Lipid metabolism	ko01100//Metabolic pathways;ko04714//Thermogenesis;ko03320//PPAR signaling pathway;ko04146//Peroxisome;ko04920//Adipocytokine signaling pathway;ko04216//Ferroptosis;ko01212//Fatty acid metabolism;ko00071//Fatty acid degradation;ko00061//Fatty acid biosynthesis	K01897;K01897;K01897;K01897;K01897;K01897;K01897;K01897;K01897	GO:0005783//endoplasmic reticulum;GO:0005794//Golgi apparatus;GO:0005811//lipid particle;GO:0048471//perinuclear region of cytoplasm	GO:0004467//long-chain fatty acid-CoA ligase activity;GO:0019901//protein kinase binding;GO:0019904//protein domain specific binding	GO:0001676//long-chain fatty acid metabolic process;GO:0034379//very-low-density lipoprotein particle assembly;GO:0042998//positive regulation of Golgi to plasma membrane protein transport;GO:0044539//long-chain fatty acid import;GO:0051047//positive regulation of secretion;GO:2001247//positive regulation of phosphatidylcholine biosynthetic process	--
15	131514801	131515000	*	5.06E-06	15.4695	ENSSSCG00000016266	7.4275	9.3275	0.00657239	Genebody	CAB39	calcium binding protein 39 [Source:VGNC Symbol;Acc:VGNC:95936]	Environmental Information Processing;Environmental Information Processing	Signal transduction;Signal transduction	ko04150//mTOR signaling pathway;ko04152//AMPK signaling pathway	K08272;K08272	-	GO:0019900//kinase binding;GO:0030295//protein kinase activator activity;GO:0043539//protein serine/threonine kinase activator activity	GO:0007165//signal transduction;GO:0010800//positive regulation of peptidyl-threonine phosphorylation;GO:0018105//peptidyl-serine phosphorylation;GO:0032147//activation of protein kinase activity;GO:0035556//intracellular signal transduction;GO:0071902//positive regulation of protein serine/threonine kinase activity	--
16	4855301	4855500	*	5.21E-13	31.474	ENSSSCG00000028239	2.075	1.4075	0.0270721	Genebody	FBXL7	F-box and leucine rich repeat protein 7 [Source:VGNC Symbol;Acc:VGNC:98009]	-	-	-	-	GO:0005813//centrosome;GO:0019005//SCF ubiquitin ligase complex	GO:0005515//protein binding	GO:0000086//G2/M transition of mitotic cell cycle;GO:0000209//protein polyubiquitination;GO:0000278//mitotic cell cycle;GO:0016567//protein ubiquitination;GO:0031146//SCF-dependent proteasomal ubiquitin-dependent protein catabolic process	--
16	4893501	4893700	*	6.57E-12	16.0485	ENSSSCG00000028239	2.075	1.4075	0.0270721	Genebody	FBXL7	F-box and leucine rich repeat protein 7 [Source:VGNC Symbol;Acc:VGNC:98009]	-	-	-	-	GO:0005813//centrosome;GO:0019005//SCF ubiquitin ligase complex	GO:0005515//protein binding	GO:0000086//G2/M transition of mitotic cell cycle;GO:0000209//protein polyubiquitination;GO:0000278//mitotic cell cycle;GO:0016567//protein ubiquitination;GO:0031146//SCF-dependent proteasomal ubiquitin-dependent protein catabolic process	--
[truncated: 101 more rows]
